# Supplementary material for: Dermal macrophages set pain sensitivity by modulating the amount of tissue NGF through an SNX25–Nrf2 pathway
Source: Nat Immunol. 2023 Jan 26;24(3):439–51. doi: 10.1038/s41590-022-01418-5 (PMC9977679; doi:10.1038/s41590-022-01418-5)
Supplement: Source Data Fig. 1 — Statistical source data. [file 41590_2022_1418_MOESM4_ESM.xlsx]

## Sheet: Fig.1
Fig. 1a
von Frey test
	#1	#2	#3	#4	#5	#6	#7	#8	Ave.	SEM	t-test (WT vs Mlc1Tg)
WT	1.02726	0.256888	0.256888	1.35564	1.94733	1.40708			1.04185	0.275941	0.00107303
Mlc1Tg	4	4	2.19802	1.06205	4	4	4	2.87427	3.26679	0.397429
Fig. 1b
von Frey test
	#1	#2	#3	#4	#5	#6	Ave.	SEM	t-test (WT vs Mlc1Tg-BL6)
WT	1.02726	0.256888	0.256888	1.35564	1.94733	1.40708	1.04185	0.275941	0.0170985
Mlc1Tg-BL6	4	2.67782	1.17789	3.43714			2.82321	0.611689
Fig. 1c
Formalin test
WT	#1	#2	#3	#4	#5	#6	Ave.	SEM
5	131	167	166	128	125	185	150.333	10.3891
10	57	31	31	9	19	42	31.5	6.88696
15	62	14	9	20	1	1	17.8333	9.33407
20	72	13	117	58	3	88	58.5	17.9086
25	73	24	46	37	16	88	47.3333	11.4683
30	193	49	87	123	74	145	111.833	21.45
35	172	151	174	122	167	143	154.833	8.25022
40	95	152	126	29	94	76	95.3333	17.2469
45	211	172	197	20	25	137	127	34.602
50	55	89	71	92	8	150	77.5	19.125
55	5	17	73	5	89	5	32.3333	15.64
60	10	5	126	26	5	106	46.3333	22.3987
Mlc1Tg	#1	#2	#3	#4	#5	#6	Ave.	SEM	t-test (WT vs Mlc1Tg)
5	131	109	64	194	149	104	125.167	18.0617	0.254999
10	4	40	2	39	29	5	19.8333	7.40754	0.275637
15	1	0	2	1	7	7	3	1.29073	0.146598
20	0	0	2	8	8	3	3.5	1.49969	0.0120484
25	29	5	12	50	21	13	21.6667	6.58987	0.0810683
30	1	14	42	41	30	33	26.8333	6.6088	0.00356528
35	35	49	37	79	2	15	36.1667	10.9777	5.96638e-06
40	28	29	30	40	38	4	28.1667	5.24242	0.00394058
45	2	1	7	68	5	6	14.8333	10.673	0.011309
50	3	35	6	112	8	3	27.8333	17.5452	0.0847472
55	4	9	46	108	9	99	45.8333	19.2788	0.598564
60	13	0	59	0	11	1	14	9.30039	0.212135
Fig. 1d
Formalin test
0-10min
	#1	#2	#3	#4	#5	#6	Ave.	SEM	t-test (WT vs Mlc1Tg)
WT	188	198	197	137	144	227	181.833	14.1549	0.208315
Mlc1Tg	135	149	66	233	178	109	145	23.4421
20-60min
	#1	#2	#3	#4	#5	#6	Ave.	SEM	t-test (WT vs Mlc1Tg)
WT	886	672	1017	512	481	938	751	93.1329	0.000726402
Mlc1Tg	115	142	241	506	132	177	218.833	60.258
