# Supplementary material for: Dermal macrophages set pain sensitivity by modulating the amount of tissue NGF through an SNX25–Nrf2 pathway
Source: Nat Immunol. 2023 Jan 26;24(3):439–51. doi: 10.1038/s41590-022-01418-5 (PMC9977679; doi:10.1038/s41590-022-01418-5)
Supplement: Source Data Fig. 2 — Statistical source data, unprocessed western blots. [file 41590_2022_1418_MOESM5_ESM.xlsx]

## Sheet: Fig.2
Fig. 2b
von Frey test
	#1	#2	#3	#4	#5	#6	#7	#8	#9	#10	#11	#12	#13	#14	#15	#16	#17	#18	#19	#20	#21	#22	#23	#24	#25	#26	#27	#28	#29	#30	#31	#32	#33	Ave.	SEM	t-test (Snx25+/+ vs Snx25+/-)
Snx25+/+	1.75375	1.22482	1.46035	1.61216	1.4079	0.537986	2.03376	1.41534	2.17886	0.805393	1.61632	0.835234	1.64578	0.958992	0.877032	1.10968	1.79196	1.79196	0.640725															1.35253	0.109878	7.8446e-05
Snx25+/-	4	4	2.79955	4	1.61216	1.29546	4	2.44862	2.76318	0.958618	3.54266	3.25253	1.61269	4	1.61473	1.70798	2.15621	2.76674	2.27273	1.70206	1.27336	1.81334	1.36656	0.820083	2.09077	2.37969	4	0.939978	1.40708	4	2.48382	4	2.87427	2.48348	0.187794
Fig. 2c
Formalin test
Snx25+/+	#1	#2	#3	#4	#5	#6	Ave.	SEM
5	143	222	255	191	150	180	190.167	19.4023
10	100	43	47	9	19	4	37	14.4268
15	23	2	3	31	3	3	10.8333	5.56477
20	12	11	25	93	9	19	28.1667	14.6059
25	63	1	200	147	1	125	89.5	36.3038
30	103	13	208	182	1	162	111.5	38.599
35	200	137	149	107	2	145	123.333	30.0125
40	225	59	78	111	67	132	112	27.8986
45	171	141	0	68	2	42	70.6667	31.993
50	96	205	1	152	101	37	98.6667	30.9179
55	62	89	46	36	0	77	51.6667	13.4152
60	185	72	6	0	11	25	49.8333	31.9836
Snx25+/-	#1	#2	#3	#4	#5	#6	Ave.	SEM	t-test (Snx25+/+ vs Snx25+/-)
5	110	68	75	141	179	148	120.167	18.9354	0.0186591
10	6	0	23	47	1	15	15.3333	8.13736	0.211184
15	0	1	31	10	0	12	9	5.43599	0.80303
20	0	1	9	46	11	28	15.8333	7.69524	0.43241
25	0	77	46	5	31	38	32.8333	12.8692	0.13841
30	25	103	23	171	0	32	59	29.0597	0.267469
35	0	91	63	119	3	70	57.6667	21.5878	0.0779601
40	2	158	126	21	0	4	51.8333	30.5745	0.14865
45	61	182	50	10	33	46	63.6667	27.3517	0.858432
50	179	17	39	1	4	1	40.1667	30.515	0.189084
55	69	0	141	0	29	0	39.8333	24.203	0.664608
60	19	0	0	0	0	0	3.16667	3.46891	0.141175
Fig. 2d
Formalin test
1st phase (0-10min)
	#1	#2	#3	#4	#5	#6	Ave.	SEM	t-test (Snx25+/+ vs Snx25+/-)
Snx25+/+	243	265	302	200	169	184	227.167	21.4387	0.0100055
Snx25+/-	116	68	98	188	180	163	135.5	19.8624
2nd phase (20-60min)
	#1	#2	#3	#4	#5	#6	Ave.	SEM	t-test (Snx25+/+ vs Snx25+/-)
Snx25+/+	1117	728	713	896	194	764	735.333	139.181	0.0291467
Snx25+/-	355	629	497	373	111	219	364	75.9627
Fig. 2e
von Frey test
Snx25+/+	#1	#2	#3	#4	Ave.	SEM
Naïve	2.17886	0.805393	1.61632	0.835234	1.35895	0.331562
1d	0.592459	0.301678	0.362923	0.686864	0.485981	0.0916525
3d	0.0676083	0.259967	0.0676083	0.172583	0.141942	0.0464756
5d	0.0748641	0.0676083	0.0676083	0.0676083	0.0694222	0.00181394
7d	0.0748641	0.0676083	0.0676083	0.207038	0.10428	0.0342956
14d	0.214294	0.0748641	0.0676083	0.0748641	0.107908	0.0355034
28d	0.162248	0.207038	0.242037	0.0821198	0.173361	0.0345193
Snx25+/-	#1	#2	#3	#4	#5	#6	#7	Ave.	SEM	t-test (Snx25+/+ vs Snx25+/-)
Naïve	1.61269	4	1.61473	1.70798	2.15621	2.76674	2.27273	2.30444	0.324464	0.0915197
1d	0.346469	0.537986	1.84598	0.865984	3.04161	*	2.47406	1.51868	0.450964	0.106735
3d	0.328361	0.394105	0.675038	0.510668	0.242037	*	0.207038	0.392874	0.071866	0.0323416
5d	0.329421	0.78601	0.591976	0.301678	0.207038	*	0.528017	0.457357	0.0883914	0.00795264
7d	0.301678	0.301678	0.379388	0.169504	0.675038	*	0.895365	0.453775	0.112037	0.0399319
14d	0.169504	0.831986	0.256888	0.162248	0.172583	*	0.718879	0.385348	0.125015	0.118693
28d	0.254675	0.456427	0.605584	0.465453	0.242037	*	1.17884	0.533836	0.140822	0.0776165
						*death
Fig. 2g
Western blot
TRPV1		#1	#2	#3	#4	#5	Ave.	SEM	t-test (Snx25+/+ vs Snx25+/-)
Snx25+/+	GAPDH	154.169	121.242	135.689	116.071	154.749
	TRPV1	151.731	130.109	85.801	146.529	103.155
	TRPV1/GAPDH	0.984186	1.07313	0.632336	1.26241	0.666596
	TRPV1/GAPDH (ratio)	1	1	1	1	1	1	0
Snx25+/-	GAPDH	155.805	141.167	174.163	142.313	138.321
	TRPV1	119.031	90.701	93.987	32.842	65.466
	TRPV1/GAPDH	0.763974	0.642509	0.53965	0.230773	0.47329
	TRPV1/GAPDH (ratio)	0.77625	0.598721	0.853423	0.182804	0.710011	0.624242	0.118005	0.0333993
Western blot
SNX25		#1	#2	#3	#4	#5	Ave.	SEM	t-test (Snx25+/+ vs Snx25+/-)
Snx25+/+	GAPDH	154.169	121.242	135.689	116.071	154.749
	TRPV1	110.645	182.907	97.071	93.957	99.678
	SNX25/GAPDH	0.717686	1.50861	0.715393	0.809479	0.644127
	SNX25/GAPDH (ratio)	1	1	1	1	1	1	0
Snx25+/-	GAPDH	155.805	141.167	174.163	142.313	138.321
	TRPV1	67.366	68.485	84.48	73.155	70.664
	SNX25/GAPDH	0.432374	0.485135	0.485063	0.514043	0.51087
	SNX25/GAPDH (ratio)	0.602455	0.321577	0.678037	0.63503	0.79312	0.606044	0.078088	0.00725636
Fig. 2i
IHC, Intensity
TrkA		#1	#2	#3	#4	#5	#6	#7	#8	#9	#10	#11	#12	#13	Ave.
Snx25+/+	Area	200847	371122	210730	291580	177344	115945	41174	41174	63080	51360	22402	38043	28626
	Intensity	41.401	59.893	56.674	63.399	51.007	73.045	64.382	36.41	75.751	71.795	77.696	58.05	80.452
	Mean/Area	0.000206132	0.000161384	0.000268941	0.000217433	0.000287616	0.000629997	0.00156366	0.000884296	0.00120087	0.00139788	0.00346826	0.0015259	0.00281045	0.00112483
Snx25+/-	Area	218138	394374	205513	317718	466133	227786	76341	121613	113272	55309	34717	62276
	Intensity	41.9	36.859	41.999	44.641	31.476	41.728	31.34	67.844	34.933	42.331	52.503	43.279
	Mean/Area	0.00019208	9.3462e-05	0.000204362	0.000140505	6.75258e-05	0.000183189	0.000410526	0.000557868	0.000308399	0.000765355	0.00151231	0.000694955		0.000427545
IHC, Intensity (Normalized) (Snx25+/+ intensity Ave. = 1)
	#1	#2	#3	#4	#5	#6	#7	#8	#9	#10	#11	#12	#13	Ave.	SEM	t-test (Snx25+/+ vs Snx25+/-)
Snx25+/+	0.183256	0.143473	0.239095	0.193302	0.255697	0.560081	1.39012	0.786158	1.0676	1.24274	3.08336	1.35656	2.49855	1	0.257609	0.0415883
Snx25+/-	0.170763	0.0830897	0.181682	0.124912	0.0600319	0.162859	0.364967	0.495956	0.274173	0.680416	1.34448	0.617829		0.380097	0.106165
Fig. 2j
Ca imaging
		Snx25 +/+					Snx25 +/-
		#1	#2	#3	Ave.	SEM	#1	#2	#3	Ave.	SEM	t-test (Snx25+/+ vs Snx25+/-)
Basal	0	9.451	9.087	11.528	10.022	0.760296	7.144	7.675	10.133	8.31733	0.920684	0.226569
	21	8.406	8.716	10.656	9.25933	0.704044	5.983	6.996	9.935	7.638	1.18514	0.304749
	42	8.376	9.118	10.562	9.352	0.641799	6.656	7.149	10.134	7.97967	1.08653	0.33796
	63	8.482	8.734	10.33	9.182	0.578591	6.503	6.767	10.027	7.76567	1.13323	0.328034
	84	8.63	8.383	10.959	9.324	0.820604	6.235	6.626	10.068	7.643	1.21774	0.316151
	105	8.019	8.42	10.883	9.10733	0.895348	6.579	6.789	9.839	7.73567	1.05341	0.377281
	126	8.491	9.209	10.853	9.51767	0.699099	6.75	7.168	9.596	7.838	0.887244	0.211223
	147	8.423	8.872	10.742	9.34567	0.710096	7.089	7.142	9.884	8.03833	0.92296	0.324417
	168	8.42	9.178	11.48	9.69267	0.920065	6.899	7.265	9.693	7.95233	0.876723	0.242729
	189	9.215	8.972	11.252	9.813	0.722911	6.631	7.456	9.856	7.981	0.967277	0.203841
	210	8.632	8.941	11.361	9.64467	0.86279	6.545	7.31	9.514	7.78967	0.89	0.208862
	231	9.27	8.93	10.795	9.665	0.573462	6.768	7.135	10.292	8.065	1.11853	0.272003
	252	8.678	9.203	11.603	9.828	0.900347	6.952	7.257	9.66	7.95633	0.856371	0.206463
	273	8.251	9.086	11.173	9.50333	0.868935	7.16	7.719	9.886	8.255	0.831312	0.357866
	294	9.073	9.63	11.208	9.97033	0.639382	6.726	7.449	10.105	8.09333	1.02726	0.195784
	315	8.801	9.133	11.16	9.698	0.737256	6.879	7.577	9.936	8.13067	0.924882	0.255752
	336	8.683	9.025	10.873	9.527	0.680203	6.83	7.407	10.402	8.213	1.1071	0.369093
	357	8.823	9.075	11.979	9.959	1.01262	6.945	7.539	10.296	8.26	1.03234	0.305197
	378	7.963	9.507	11.357	9.609	0.98109	6.721	7.732	9.948	8.13367	0.952958	0.341436
	399	9.256	9.745	11.326	10.109	0.624659	6.947	8.23	9.795	8.324	0.823489	0.159246
capsaicin	427	14.717	11.526	12.649	12.964	0.93453	9.586	11.115	11.052	10.5843	0.499498	0.0880614
	448	15.329	11.807	14.869	14.0017	1.10534	9.919	10.511	10.705	10.3783	0.236396	0.0327276
	469	14.17	14.231	16.542	14.981	0.780699	9.823	11.424	10.426	10.5577	0.466834	0.00826261
	490	16.169	14.834	17.212	16.0717	0.688192	9.768	11.723	10.618	10.703	0.565958	0.00382309
	511	15.704	15.055	16.551	15.77	0.433117	10.35	11.843	11.71	11.301	0.477048	0.00226903
	532	15.766	15.206	17.415	16.129	0.66301	10.025	11.698	13.011	11.578	0.86407	0.0139343
	553	16.778	15.079	16.893	16.25	0.58644	10.401	12.332	14.074	12.269	1.06077	0.0303741
	574	16.879	15.576	16.876	16.4437	0.433834	10.176	11.978	14.644	12.266	1.29781	0.0379189
	595	16.425	15.622	17.06	16.369	0.416058	10.628	12.409	14.579	12.5387	1.1424	0.0344988
	616	16.717	15.815	16.691	16.4077	0.296428	10.764	12.22	15.378	12.7873	1.36182	0.0601982
	637	16.986	15.437	17.532	16.6517	0.627453	10.328	12.789	15.745	12.954	1.56593	0.0934921
	658	16.119	15.732	17.272	16.3743	0.462528	10.892	12.437	15.472	12.9337	1.34525	0.0728678
	679	17.522	15.638	18.5	17.22	0.839874	10.877	12.891	16.592	13.4533	1.67357	0.114592
	700	16.784	16.265	17.232	16.7603	0.2794	10.469	13.058	15.066	12.8643	1.33057	0.0456718
	721	16.767	16.358	18.158	17.0943	0.544781	10.56	12.947	15.808	13.105	1.51703	0.0685809
	742	16.671	16.363	17.469	16.8343	0.329554	11.178	13.342	15.413	13.311	1.22264	0.0496942
	763	17.537	16.257	17.761	17.185	0.468484	11.407	13.218	16.182	13.6023	1.39175	0.0712317
	784	17.302	16.77	17.518	17.1967	0.222259	11.423	13.238	16.028	13.563	1.33924	0.0554234
	805	17.48	17.053	17.845	17.4593	0.228864	10.963	12.867	16.046	13.292	1.48264	0.0499284
	826	16.905	16.433	17.648	16.9953	0.353637	11.529	13.688	16.693	13.97	1.49737	0.120675
Fig. 2k
Real time PCR
CT value
b-actin	#1	#2	#3
Snx25+/+	24.93	27.43	20.97
Snx25+/-	25.31	26.86	21.7
Trpv1	#1	#2	#3
Snx25+/+	29.87	27.07	26.24
Snx25+/-	30.99	26.86	27.56
Scn9a	#1	#2	#3
Snx25+/+	27.85	36.06	23.89
Snx25+/-	28.72	36.6	25.3
Scn10a	#1	#2	#3
Snx25+/+	27.71	23.77	23.22
Snx25+/-	28.59	23.96	24.53
Real time PCR
expression ratio
Trpv1	#1	#2	#3	Ave.	SEM	t-test (Snx25+/+ vs Snx25+/-)
Snx25+/+	1	1	1	1	0	0.0262623
Snx25+/-	0.598466	0.779165	0.664343	0.680658	0.0527972
Scn9a	#1	#2	#3	Ave.	SEM	t-test (Snx25+/+ vs Snx25+/-)
Snx25+/+	1	1	1	1	0	0.0319483
Snx25+/-	0.713498	0.463294	0.624165	0.600319	0.0732052
Scn10a	#1	#2	#3	Ave.	SEM	t-test (Snx25+/+ vs Snx25+/-)
Snx25+/+	1	1	1	1	0	0.0223314
Snx25+/-	0.707801	0.524858	0.668964	0.633874	0.0556491

## Sheet: Fig.2 Immunoblot
Fig. 2
