# Supplementary material for: Dermal macrophages set pain sensitivity by modulating the amount of tissue NGF through an SNX25–Nrf2 pathway
Source: Nat Immunol. 2023 Jan 26;24(3):439–51. doi: 10.1038/s41590-022-01418-5 (PMC9977679; doi:10.1038/s41590-022-01418-5)
Supplement: Source Data Fig. 3 — Statistical source data. [file 41590_2022_1418_MOESM6_ESM.xlsx]

## Sheet: Fig.3
Fig. 3b
Replacement rate of myeloid blood cells (%)
	#1	#2	#3	#4	Ave.	SEM		Positive Control (GFP mouse)	Negative Control (B6 mouse)
1w	1.5	0.74	0.23	0	0.6175	0.332325		99.92	0.03
2w	36.42	27.52	20.99	29.69	28.655	3.18076		99.41	0
3w	47.34	34.6	41.99	70.01	48.485	7.63552		99.91	0.03
4w	57.42	53.62	54.53	71.22	59.1975	4.08854		99.84	0
5w	66.95	62.14	62.62	79.26	67.7425	3.98862		99.91	0
6w	72.67	68.69	69.22	80.93	72.8775	2.82545		99.95	0
7w	72	67.21	67.92	82.35	72.37	3.49005		99.28	0.02
8w	73.44	69.64	69.87	82.62	73.8925	3.03642		99.31	0
9w	77.21	71.85	71.37	84.59	76.255	3.07749		99.89	0
10w	77.68	74.28	75.14	86.33	78.3575	2.75376		99.9	0.03
Fig. 3f
FACS, population
MHCII	#1	#2	#3
MHCII(-)GFP(-)	30.8	27.2	37.2
MHCII(-)GFP(+)	22.6	27.3	14.9
MHCII(+)GFP(-)	7.32	5.79	7.8
MHCII(+)GFP(+)	39.3	39.7	40.1
F4/80	#1	#2	#3
F4/80(-)GFP(-)	27.8	22.1	32.3
F4/80(-)GFP(+)	26.6	21.2	21.5
F4/80(+)GFP(-)	7.32	11.2	10.1
F4/80(+)GFP(+)	38.2	45.5	36
Ratio (%)
	#1	#2	#3	Ave.	SEM
GFP(+) / MHCII(+)	84.2986	87.2719	83.7161	85.0955	1.10112
GFP(+) / F4/80(+)	83.9192	80.2469	78.0911	80.7524	1.70129
Fig. 3g
von Frey test
		#1	#2	#3	#4	#5	#6	#7	#8	#9	#10	#11	Ave.	SEM	t-test (before vs after)
HET BM→WT	Before BMT	1.4079	2.03376	1.41534	1.64578	0.958992	0.877032	0.5109	0.256888	0.441741	0.256888	0.256888	0.914737	0.18995	0.0150469
	28d after BMT	4	1.69579	0.813873	2.99212	1.6788	2.88999	*	1.49599	0.953727	4	0.379378	2.08997	0.411949		* death
		#1	#2	#3	#4	#5	#6	#7	#8	#9	#10	#11	#12	#13	#14	Ave.	SEM	t-test (before vs after)
WT BM→HET	Before BMT	0.958618	3.54266	3.25253	1.70206	1.27336	1.81334	1.36656	0.820083	2.09077	0.346469	1.67939	0.953727	1.15129	0.618711	1.54068	0.246879	0.0497112
	28d after BMT	0.675038	0.658691	0.214294	1.70512	0.862371	*	1.57452	1.33472	1.09656	0.895365	1.06205	0.401954	1.40708	0.5109	1.01516	0.179541		* death
