# Supplementary material for: Dermal macrophages set pain sensitivity by modulating the amount of tissue NGF through an SNX25–Nrf2 pathway
Source: Nat Immunol. 2023 Jan 26;24(3):439–51. doi: 10.1038/s41590-022-01418-5 (PMC9977679; doi:10.1038/s41590-022-01418-5)
Supplement: Source Data Fig. 4 — Statistical source data. [file 41590_2022_1418_MOESM7_ESM.xlsx]

## Sheet: Fig.4
Fig. 4a
vonFrey test
	#1	#2	#3	#4	#5	#6	#7	#8	#9	#10	#11	#12	#13	#14	#15	#16	#17	#18	#19	#20	#21	#22	#23	#24	#25	Ave.	SEM	t-test (Snx25fl/fl vs Snx25Cx3cr1-cKO)
Snx25fl/fl	0.379388	1.31612	2.38493	0.526698	1.0483	1.1853	0.676656	0.346469	0.837483	0.447732	0.640725	0.963509	1.49599	1.94089	1.52655	1.15129	1.26969									1.06692	0.136733	2.60714e-05
Snx25Cx3cr1-cKO	1.85416	1.54314	3.43714	1.75647	4	2.45033	3.20842	4	1.90546	2.87427	2.46223	2.09832	2.08322	2.46223	2.81403	2.48382	2.46223	1.14288	2.08322	0.963509	0.401954	3.40701	1.29321	1.77415	1.33818	2.25198	0.183011
Fig. 4b
Formalin test
Phase 1 (0-10min)
	#1	#2	#3	#4	#5	#6	#7	#8	Ave.	SEM	t-test (Snx25fl/fl vs Snx25Cx3cr1-cKO)
Snx25fl/fl	169	147	92	275					170.75	38.337	0.421089
Snx25Cx3cr1-cKO	174	57	58	122	203	147	137	205	137.875	20.4017
Phase 2 (20-60min)
	#1	#2	#3	#4	#5	#6	#7	#8	Ave.	SEM	t-test (Snx25fl/fl vs Snx25Cx3cr1-cKO)
Snx25fl/fl	804	410	242	456					478	117.997	0.0891193
Snx25Cx3cr1-cKO	344	261	203	254	260	372	322	459	309.375	28.9173
Fig. 4c
Real time PCR
CT value
b-actin	#1	#2	#3	#4	#5
Snx25fl/fl	23.16	22.5	24.37	22.59	22.2
Snx25Cx3cr1-cKO	23	22.96	24.01	22.55
Scn9a	#1	#2	#3	#4	#5
Snx25fl/fl	26.12	25.55	27.86	25.75	25.44
Snx25Cx3cr1-cKO	26.48	26.16	27.74	26.11
Scn10a	#1	#2	#3	#4	#5
Snx25fl/fl	25.57	25.1	27.16	25.31	24.61
Snx25Cx3cr1-cKO	25.83	25.64	26.92	25.46
Real time PCR
Scn9a	#1	#2	#3	#4	#5	Ave.	SEM	t-test (Snx25fl/fl vs Snx25Cx3cr1-cKO)
Snx25fl/fl	1.15574	1.08585	0.800416	1.00613	0.95186	1	0.0607515	0.0648117
Snx25Cx3cr1-cKO	0.805983	0.97862	0.677748	0.762506		0.806215	0.0633363
Scn10a	#1	#2	#3	#4	#5	Ave.	SEM	t-test (Snx25fl/fl vs Snx25Cx3cr1-cKO)
Snx25fl/fl	1.12317	0.984577	0.863086	0.905996	1.12317	1	0.0539267	0.0492207
Snx25Cx3cr1-cKO	0.839485	0.931467	0.794201	0.794201		0.839839	0.0323541
Fig. 4d
Real time PCR
Cxcl5	#1	#2	#3	Ave.	SEM	t-test (Snx25fl/fl vs Snx25Cx3cr1-cKO)
Snx25fl/fl	1	1	1	1	0	0.00448815
Snx25Cx3cr1-cKO	0.251803	0.080022	0.509437	0.280421	0.124785
Cxcl2	#1	#2	#3	Ave.	SEM	t-test (Snx25fl/fl vs Snx25Cx3cr1-cKO)
Snx25fl/fl	1	1	1	1	0	6.81434e-05
Snx25Cx3cr1-cKO	0.176671	0.22626	0.326852	0.243261	0.0441789
Il1b	#1	#2	#3	Ave.	SEM	t-test (Snx25loxP/loxP vs Cx3cr1CreERT2/WT; Snx25loxP/loxP)
Snx25fl/fl	1	1	1	1	0	1.44396e-05
Snx25Cx3cr1-cKO	0.139535	0.0309309	0.026903	0.0657897	0.0368911
Cxcl3	#1	#2	#3	Ave.	SEM	t-test (Snx25fl/fl vs Snx25Cx3cr1-cKO)
Snx25fl/fl	1	1	1	1	0	0.0688132
Snx25Cx3cr1-cKO	0.0974353	0.880467	0.202243	0.393382	0.245415
Fig. 4h
von Frey test
		#1	#2	#3	#4	#5	#6	#7	Ave.	SEM	t-test (before vs after)
TAM(-)	before BMT	1.94733	0.256888	0.640725	0.640725	0.5109	0.346469	0.953727	0.756681	0.216126	0.352874
	35d after BMT	*	0.346469	1.79196	*	*	1.05072	1.26432	1.11337	0.267747		*death
von Frey test
		#1	#2	#3	#4	#5	#6	#7	#8	#9	#10	Ave.	SEM	t-test (before vs after)
TAM(+)	before BMT	0.640725	0.948122	0.676656	0.401954	0.346469	0.895365	0.346469	1.26432	0.379378	0.256888	0.615634	0.104829	0.00451077
	35d after BMT	1.14288	1.05072	1.90546	4	*	*	*	2.24847	0.630957	1.94733	1.84655	0.393136		*death
Fig. 4i
von Frey test
No TAM		#1	#2	#3	#4	#5	#6	#7	#8	#9	#10	#11	#12	#13	Ave.	SEM
	Before BMT	1.37587	0.445325	0.7345	0.884502	0.456427	0.456427	1.05072	0.5109	0.953727	0.401954	0.0821198	1.0225	1.67939	0.773413	0.123061
	After BMT	1.05072	0.833992	0.658421	*	*	1.085	2.11055	0.806263	1.60586	2.36889	0.862371	*	1.52878	1.29109	0.186102
	POD 1	1.25014	0.748887	1.28612	*	*	0.372009	#	0.401954	0.07	1.77998	0.5109	*	0.0676083	0.720845	0.188415
	POD 3	0.937039	0.378069		*	*	0.605242	0.346469	0.000676083	0.0676083	0.346469	0.0821198	*	0.0676083	0.314589	0.0969902
	POD 7	0.414065	0.07	0.5109	*	*	0.263046	0.805942	0.07	0.07	1.09498	0.07	*	0.256888	0.362583	0.111611		# The mouse was unresponsive because the filaments hit neurodegenerative areas (tibial nerve, common peroneal nerve).
	POD 14	0.0760599	0.169504	0.619718	*	*	0.0760599	0.0821198	0.346469	0.07	0.948122	0.0821198	*	0.0821198	0.255229	0.0952797		*death
TAM		#1	#2	#3	#4	#5	#6	#7	#8	#9	#10	#11	#12	#13	#14	#15	#16	#17	#18	Ave.	SEM	t-test (No TAM vs TAM)
	Before BMT	0.999009	1.61953	0.657372	1.06497	0.674192	0.52134	1.01483	1.07852	0.591976	1.31266	1.08507	0.732313	0.648659	1.40041	0.895365	1.91426	0.441741	1.52655	1.00993	0.0786737	0.144522
	After BMT	1.55407	1.05072	1.38136	1.61464	1.74534	4	0.751894	3.04161	*	*	2.20388	2.48175	0.98769	1.33144	1.29895	0.966234	2.67782	2.44768	1.84594	0.235937	0.0681116
	POD 1	2.33833	1.08632	2.01465	1.06656	0.958992	3.04916	0.648659	#	*	*	1.19454	2.48175	1.24014	#	0.07	0.401954	0.640725	0.837483	1.28781	0.199866	0.0765456
	POD 3	0.807236	0.390666	3.13778	0.686864	0.528017	#	0.383894	2.63216	*	*	0.444031	2.33701	1.58264	1.26546	0.676656	0.0676083	0.837483	0.0821198	1.05731	0.249012	0.0118493
	POD 7	0.658691	0.0748641	0.547186	0.169504	0.301678	0.59266	0.169504	1.46564	*	*	0.0821198	0.510244	0.675337	0.550265	0.07	0.07	0.5109	0.07	0.407412	0.0956902	0.759865	# The mouse was unresponsive because the filaments hit neurodegenerative areas (tibial nerve, common peroneal nerve).
	POD 14	0.386973	0.383894	0.826889	0.214294	0.194562	0.401954	0.605242	0.944103	*	*	0.383894	0.765333	1.68248	0.208234	0.07	0.379378	0.674019	0.256888	0.523634	0.106873	0.0636297	*death
