# Supplementary material for: Dermal macrophages set pain sensitivity by modulating the amount of tissue NGF through an SNX25–Nrf2 pathway
Source: Nat Immunol. 2023 Jan 26;24(3):439–51. doi: 10.1038/s41590-022-01418-5 (PMC9977679; doi:10.1038/s41590-022-01418-5)
Supplement: Source Data Fig. 5 — Statistical source data, unprocessed western blots. [file 41590_2022_1418_MOESM8_ESM.xlsx]

## Sheet: Fig.5
Fig. 5a
Western blot
NGF		#1	#2	#3	#4	Ave.	SEM	t-test (Snx25+/+ vs Snx25+/-)
Snx25+/+	GAPDH	1679.01	4895.96	3929.45	3813.94
	NGF	2780.69	1785.67	7475.07	7217.62
	NGF/GAPDH	1.65615	0.364723	1.90232	1.89243
	NGF/GAPDH (ratio)	1	1	1	1	1	0
Snx25+/-	GAPDH	4673.33	2820.67	43787.3	4300.06
	NGF	128.364	62.121	4077.3	3293.18
	NGF/GAPDH	0.0274674	0.0220235	0.0931159	0.765846
	NGF/GAPDH (ratio)	0.0165851	0.0603842	0.0489485	0.404689	0.156209	0.0911521	0.00246143
Fig. 5b
Western blot
NGF		#1	#2	#3	Ave.	SEM	t-test (Snx25+/+ vs Snx25+/-)
Snx25+/+	GAPDH	18212.5	13348.5	6448.75
	NGF	22629.2	24679.8	7994.97
	NGF/GAPDH	1.24251	1.84889	1.23977
	NGF/GAPDH (ratio)	1	1	1	1	0
Snx25+/-	GAPDH	15096.1	12023.3	20290.2
	NGF	11844.8	13131.6	11333.6
	NGF/GAPDH	0.784626	1.09218	0.558577
	NGF/GAPDH (ratio)	0.631486	0.590722	0.450549	0.557586	0.0547969	0.0149967
Fig. 5d
Western blot
NGF		#1	#2	#3	#4	#5	Ave.	SEM	t-test (Snx25+/+ vs Snx25+/-)
Snx25+/+	GAPDH	12103	13919.7	5324.07	6092.9
	NGF	11855	9608.85	6417.2	10350.1
	NGF/GAPDH	0.979516	0.690307	1.20532	1.69871		1.14346	0.212986
	NGF/GAPDH (ratio)	0.856622	0.603699	1.05409	1.48559		1	0.186264
Snx25+/-	GAPDH	13431.5	13537.3	5530.54	8472.32	12789.3
	NGF	6202.44	3223.3	3822	4887.25	6093.54
	NGF/GAPDH	0.461784	0.238104	0.691073	0.576849	0.476455	0.488853	0.0749658
	NGF/GAPDH (ratio)	0.403847	0.208231	0.604368	0.504475	0.416677	0.427519	0.0655603	0.0153653
Fig. 5e
IHC, Intensity (Raw)
NGF	#1	#2	#3	#4	Ave.	SEM
Snx25+/+	54.638	48.014	60.982	58.228	55.4655	2.80287
Snx25+/-	41.415	35.57	39.622	47.512	41.0297	2.48258
Intensity (Normalized)
NGF	#1	#2	#3	#4	Ave.	SEM	t-test (Snx25+/+ vs Snx25+/-)
Snx25+/+	0.985081	0.865655	1.09946	1.04981	1	0.0505335	0.00840647
Snx25+/-	0.74668	0.6413	0.714354	0.856605	0.739735	0.044759
Fig. 5f
Real time PCR
CT value
b-actin	#1	#2	#3	#4	#5	#6
Snx25+/+	19.275	21.3533	25.575	24.63	19.27	18.975
Snx25+/-	19.82	20.3857	23.61	22.82	20.25	19.48
Snx25	#1	#2	#3	#4	#5	#6
Snx25+/+	29.33	31.9633	34	39.96	29.4667	28.92
Snx25+/-	30.0533	31.6371	33.725	39.8	30.3133	30.12
Ngf	#1	#2	#3	#4	#5	#6
Snx25+/+	28.33	28.29	32.11	27.84	28.6033	27.815
Snx25+/-	29.6967	27.0557	30	27.05	30.88	29.15
Real time PCR
Expression ratio
Snx25	#1	#2	#3	#4	#5	#6	Ave.	SEM	t-test (Snx25+/+ vs Snx25+/-)
Snx25+/+	1	1	1	1	1	1	1	0	0.0489106
Snx25+/-	0.884827	0.643283	1.14533	0.619305	0.259253	0.31864	0.645106	0.137091
Ngf	#1	#2	#3	#4	#5	#6	Ave.	SEM	t-test (Snx25+/+ vs Snx25+/-)
Snx25+/+	1	1	1	1	1	1	1	0	0.0845384
Snx25+/-	0.54613	1.19938	0.354369	0.523671	1.06357	0.493116	0.696706	0.141248
Fig. 5g
Real time PCR
CT value
b-actin	#1	#2	#3
siCtr	26.34	18.73	18.73
siSnx25	26.58	19.22	18.96
Ngf	#1	#2	#3
siCtr	31.5	25.34	25.34
siSnx25	32.11	26.18	26.06
Real time PCR
Expression ratio
Ngf	#1	#2	#3	Ave.	SEM	t-test (siCtr vs siSnx25)
siCtr	1	1	1	1	0	0.00852671
siSnx25	0.773782	0.784584	0.712025	0.756797	0.0226022
Fig. 5j
Real time PCR
CT value
b-actin	#1	#2	#3	#4	#5
YFP(-)	16.87	16.84	15.5	18.01	20.38
YFP(+)	17.03	16.57	14.25	13.79	21.55
Snx25	#1	#2	#3	#4	#5
YFP(-)	36.86	36.46	34.6	35.08	39.28
YFP(+)	37.01	37.24	34.39	34.38	37.93
Ngf	#1	#2	#3	#4	#5
YFP(-)	25.71	26.45	24.4	26.49	26.99
YFP(+)	26.03	27.31	24.81	23.91	27.2
Real time PCR
Expression ratio
Snx25	#1	#2	#3	#4	#5	Ave.	SEM	t-test (YFP- vs YFP+)
YFP(-)	1	1	1	1	1	1	0	0.0266467
YFP(+)	1.00696	0.482968	0.486327	0.0871715	0.174343	0.447553	0.161277
NGF	#1	#2	#3	#4	#5	Ave.	SEM	t-test (YFP- vs YFP+)
YFP(-)	1	1	1	1	1	1	0	0.00917457
YFP(+)	0.895025	0.456916	0.316439	0.320856	0.514057	0.500659	0.105803
Fig. 5l
Real time PCR
CT value
b-actin	#1	#2	#3
dMACS	24.43	24.18	23.7
dMonos	25.82	26.59	25.19
dDCs	21.43	21.42	21.47
Snx25	#1	#2	#3
dMACS	37.18	38.38	37.31
dMonos	38.42	38.74	38.49
dDCs	35.84	35.43	35.47
Ngf	#1	#2	#3
dMACS	30.59	31.7	30.52
dMonos	31.16	32.21	31.48
dDCs	27.79	28.14	29
Real time PCR
Expression ratio
Snx25	#1	#2	#3	Ave.	SEM
dMACS	1.56497	0.572811	0.862222	1	0.294579
dMonos	1.73644	2.37205	1.0689	1.7258	0.376222
dDCs	0.495217	0.653442	0.657987	0.602215	0.0535155
Ngf	#1	#2	#3	Ave.	SEM
dMACS	1.48334	0.577884	0.938775	1	0.26317
dMonos	2.6187	2.15674	1.35552	2.04365	0.369005
dDCs	1.29132	1.00615	0.573892	0.957123	0.208551
Fig. 5m
Real time PCR
CT value
b-actin	#1	#2	#3	#4	#5
Snx25+/+	23.61	27.79	28.36	23.93	23.93
Snx25+/-	21.6	25.82	29.15	23.12	24.17
Snx25	#1	#2	#3	#4	#5
Snx25+/+	33.61	37.47	37.04	34.41	34.41
Snx25+/-	33.41	36.87	38.4	34.76	35.45
Ngf	#1	#2	#3	#4	#5
Snx25+/+	31.25	32.18	33.43	30.4	30.4
Snx25+/-	30.39	31.02	34.26	30.5	31.36
Real time PCR
Expression ratio
Snx25	#1	#2	#3	#4	#5	Ave.	SEM	t-test (Snx25+/+ vs Snx25+/-)
Snx25+/+	1	1	1	1	1	1	0	0.00154153
Snx25+/-	0.285191	0.386891	0.673617	0.447513	0.574349	0.473512	0.0685033
Ngf	#1	#2	#3	#4	#5	Ave.	SEM	t-test (Snx25+/+ vs Snx25+/-)
Snx25+/+	1	1	1	1	1	1	0	0.0144464
Snx25+/-	0.450625	0.570382	0.972655	0.532185	0.607097	0.626589	0.0903261
Fig. 5n
Real time PCR
CT value
b-actin	#1	#2	#3
Snx25fl/fl	26.39	24.4	22.6
Snx25Cx3cr1-cKO	24.67	24.99	22.45
Snx25	#1	#2	#3
Snx25fl/fl	36.17	34.07	33.66
Snx25Cx3cr1-cKO	35.16	35.63	34.19
Ngf	#1	#2	#3
Snx25fl/fl	30.35	28.9	30.19
Snx25Cx3cr1-cKO	29.67	29.81	30.73
Real time PCR
Expression ratio
Snx25	#1	#2	#3	Ave.	SEM	t-test (Snx25fl/fl vs Snx25cx3cr1-cKO)
Snx25fl/fl	1	1	1	1	0	0.00731057
Snx25Cx3cr1-cKO	0.61132	0.510506	0.624165	0.581997	0.0359374
Ngf	#1	#2	#3	Ave.	SEM	t-test (Snx25fl/fl vs Snx25cx3cr1-cKO)
Snx25fl/fl	1	1	1	1	0	0.0573554
Snx25Cx3cr1-cKO	0.486327	0.80107	0.619854	0.63575	0.0912053
Fig. 5o
Real time PCR
CT value
b-actin	#1	#2	#3	#4	#5
YFP(-)	21.93	24.57	23.38	27.42	21.11
YFP(+)	20.18	25.21	22.35	26.02	21.62
Yfp	#1	#2	#3	#4	#5
YFP(-)	26.57	28.26	27.67	31.24	25.39
YFP(+)	23.66	25.32	24.43	26.54	23.98
Snx25	#1	#2	#3	#4	#5
YFP(-)	33.62	34.81	33.8	36.38	31.87
YFP(+)	32.78	35.6	33.77	36.3	33.54
Ngf	#1	#2	#3	#4	#5
YFP(-)	28.78	29.52	29.27	30.57	27.92
YFP(+)	28.02	30.41	29.52	30.52	28.9
Real time PCR
Expression ratio
Yfp	#1	#2	#3	#4	#5	Ave.	SEM	t-test (YFP- vs YFP+)
YFP(-)	1	1	1	1	1	1	0	0.0426879
YFP(+)	2.23457	11.9588	4.62675	9.84916	3.78423	6.4907	1.26215
Snx25	#1	#2	#3	#4	#5	Ave.	SEM	t-test (YFP- vs YFP+)
YFP(-)	1	1	1	1	1	1	0	0.00760358
YFP(+)	0.532185	0.90125	0.5	0.400535	0.447513	0.556297	0.0704538
Ngf	#1	#2	#3	#4	#5	Ave.	SEM	t-test (YFP- vs YFP+)
YFP(-)	1	1	1	1	1	1	0	0.00864435
YFP(+)	0.503478	0.840896	0.411796	0.392292	0.721965	0.574085	0.0598157
Fig. 5p
von Frey test
NGF injection
Snx25+/+		#1	#2	#3	#4	#5	Ave.	SEM	t-test (before vs after)
	Before	0.963509	2.08322	1.09498	1.52655	1.61216	1.45609	0.199456	0.0166936
	24h	1.40708	0.0821198	0.441741	0.256888	0.5109	0.539747	0.229362
Snx25+/-		#1	#2	#3	#4	#5	#6	#7	Ave.	SEM	t-test (before vs after)
	Before	1.49599	2.87427	1.79196	1.79196	1.49599	4	0.401954	1.97887	0.433963	0.0142546
	24h	0.895365	1.15129	0.401954	0.640725	1.14288	0.256888	0.0821198	0.653031	0.161319
PBS injection
Snx25+/+		#1	#2	#3	#4	Ave.	SEM	t-test (before vs after)
	before	1.15129	1.02726	0.953727	0.441741	0.893504	0.156007	0.844573
	24h	1.26969	1.02726	0.948122	0.5109	0.938991	0.158244
Snx25+/-		#1	#2	#3	#4	#5	Ave.	SEM	t-test (before vs after)
	before	4	2.87427	2.27556	0.953727	1.75375	2.37146	0.515058	0.773247
	24h	4	4	0.5109	1.79196	2.81403	2.62338	0.670087

## Sheet: Fig.5 Immunoblot
Fig. 5

## Sheet: Fig.5 Multiple comparison
Fig. 5l
Real time PCR
Snx25	dMACs	dMonos	dDCs
#1	1.56497	1.73644	0.495217
#2	0.572811	2.37205	0.653442
#3	0.862222	1.0689	0.657987
	One-Way ANOVA
									Tukey-Kramer
											Risk rate 5%	Risk rate 1%		0.05	0.01
		Number of data	Mean	Unbiased Variance	Standard deviation	Standard error				Difference of Means	Rejected value	Rejected value	Test statistic	Reference point	Reference point		p value
	dMACs	3	1	0.26033	0.510225	0.294579			dMACs,dMonos	-0.725796	1.20456	1.75734	-1.84876	3.06828	4.47634		0.233229
	dMonos	3	1.7258	0.42463	0.651636	0.376222			dMacs,dDCs	0.397785	1.20456	1.75734	1.01325	3.06828	4.47634		0.596078
	dDCs	3	0.602215	0.00859172	0.0926915	0.0535155			dMonos,dDCs	1.12358	1.20456	1.75734	2.86201	3.06828	4.47634		0.0645929
	Total	9	1.10934	0.416819	0.645615	0.215205
	Analysis of Variance Table
	Variance Factors	Deviation sum of squares	Degrees of freedom	Mean Square	F value	Ｐvalue	Ｆ(0.95)	Ｆ(0.99)
	Total Variation	3.33455	8
	Between-group variation	1.94745	2	0.973723	4.2119	0.0719805	5.14325	10.9248
	Error Variation	1.3871	6	0.231184
Ngf	dMACs	dMonos	dDCs
#1	1.48334	2.6187	1.29132
#2	0.577884	2.15674	1.00615
#3	0.938775	1.35552	0.573892
	One-Way ANOVA
									Tukey-Kramer
											Risk rate 5%	Risk rate 1%		0.05	0.01
		Number of data	Mean	Unbiased Variance	Standard deviation	Standard error				Difference of Means	Rejected value	Rejected value	Test statistic	Reference point	Reference point		p value
	dMACs	3	1	0.207775	0.455823	0.26317			dMACs,dMonos	-1.04365	1.2499	1.82349	-2.56198	3.06828	4.47634		0.0943351
	dMonos	3	2.04365	0.408494	0.639136	0.369005			dMacs,dDCs	0.0428768	1.2499	1.82349	0.105255	3.06828	4.47634		0.993917
	dDCs	3	0.957123	0.13048	0.36122	0.208551			dMonos,dDCs	1.08653	1.2499	1.82349	2.66723	3.06828	4.47634		0.082542
	Total	9	1.33359	0.470638	0.68603	0.228677
	Analysis of Variance Table
	Variance Factors	Deviation sum of squares	Degrees of freedom	Mean Square	F value	Ｐvalue	Ｆ(0.95)	Ｆ(0.99)
	Total Variation	3.7651	8
	Between-group variation	2.2716	2	1.1358	4.56298	0.0624144	5.14325	10.9248
	Error Variation	1.4935	6	0.248916
