# Supplementary material for: Dermal macrophages set pain sensitivity by modulating the amount of tissue NGF through an SNX25–Nrf2 pathway
Source: Nat Immunol. 2023 Jan 26;24(3):439–51. doi: 10.1038/s41590-022-01418-5 (PMC9977679; doi:10.1038/s41590-022-01418-5)
Supplement: Source Data Fig. 6 — Statistical source data, unprocessed western blots. [file 41590_2022_1418_MOESM9_ESM.xlsx]

## Sheet: Fig.6
Fig. 6a
Real time PCR
CT value
b-actin	#1	#2	#3	#4
siCtr	24.33	24.52	30.23	18.73
siNrf2	21.93	24.16	25.33	18.3
Ngf	#1	#2	#3	#4
siCtr	30.18	30.95	30.63	25.51
siNrf2	29.42	31.22	28.92	26.53
Real time PCR
Expression ratio
	#1	#2	#3	#4	Ave.	SEM	t-test (siCtr vs siNrf2)
siCtr	1	1	1	1	1	0	0.0102347
siNrf2	0.320856	0.646176	0.109576	0.366021	0.360658	0.110369
Fig. 6c
Western blot
Nrf2 (110kDa)		#1	#2	#3	Ave.	SEM	t-test (siCtr vs siSnx25)
siCtr	GAPDH	4105.08	7001.98	3220.08
	Nrf2	1577.94	883.406	1888.53
	Nrf2/GAPDH	0.384387	0.126165	0.586484
	Nrf1/GAPDH (ratio)	1	1	1	1	0
siSnx25	Nrf2	4883.62	6682.69	3522.62
	Nrf2/GAPDH	4699.08	1714.36	4206.2
	Nrf2/GAPDH (ratio)	0.962213	0.256537	1.19406
	Nrf2/GAPDH (ratio)	2.50324	2.03334	2.03596	2.19085	0.156199	0.016773
Fig. 6d
Western blot
Nrf2 (110kDa)		#1	#2	#3	#4	#5	#6	#7	#8	Ave.	SEM	t-test (EV vs OE)
EV	GAPDH	1897.43	4255.79	8660.18	7398.81	4841.28	5343.43	5393.77	3791.18
	Nrf2	9515.23	6452.69	5375.08	10588.2	7399.88	6845.4	7769.57	2769.84
	Nrf2/GAPDH	5.01481	1.51621	0.620666	1.43107	1.5285	1.28109	1.44047	0.730601
	Nrf1/GAPDH (ratio)	1	1	1	1	1	1	1	1	1	0
SNX25 OE	Nrf2	2462.26	4322.91	6784.01	6858.52	4096.69	4835.01	4852.89	4963.13
	Nrf2/GAPDH	5031.5	4786.08	3692.55	3439.03	5988.28	3991.5	1054.06	2891.96
	Nrf2/GAPDH (ratio)	2.04345	1.10714	0.544302	0.501425	1.46174	0.82554	0.217203	0.582689
	Nrf2/GAPDH (ratio)	0.407483	0.730202	0.876963	0.350384	0.956321	0.644406	0.150786	0.797548	0.614262	0.126622	0.00626484
Fig. 6e
Western blot
Nrf2 (110kDa)		#1	#2	#3	#4	#5	#6	#7	Ave.	SEM	t-test (Ctr vs 4OHT)
Control	GAPDH	6030.65	6759.03	3186.23	5002.06	4818.43	2894.06	5236.62
	Nrf2	803.113	5737.03	1102.18	956.527	248.849	723.163	2844.23
	Nrf2/GAPDH	0.133172	0.848795	0.345921	0.191227	0.0516453	0.249878	0.543143
	Nrf1/GAPDH (ratio)	1	1	1	1	1	1	1	1	0
4-OHT	Nrf2	3489.18	3378.84	6742.08	5527.5	3930.48	3127.01	7586.88
	Nrf2/GAPDH	4554.01	3571.28	5335.74	1821.72	1227.94	1705.11	3973.38
	Nrf2/GAPDH (ratio)	1.30518	1.05695	0.791408	0.329574	0.312415	0.545285	0.523717
	Nrf2/GAPDH (ratio)	9.80071	1.24524	2.28783	1.72347	6.04925	2.1822	0.964233	3.46471	1.23505	0.092988
Fig. 6i
Real time PCR
CT value
b-actin	#1	#2	#3
Snx25+/+/siCtr	22.93	21.3	21.45
Snx25+/+/sikeap1	24.22	21.6	22.57
Snx25+/-/siCtr	22.74	22.19	21.18
Snx25+/-/siKeap1	23.67	22.33	21.29
Ngf	#1	#2	#3
Snx25+/+/siCtr	32.92	30.71	31.43
Snx25+/+/sikeap1	33.37	30.96	31.58
Snx25+/-/siCtr	33.58	31.89	31.27
Snx25+/-/siKeap1	32.91	31.58	30.79
Real time PCR
Expression ratio
Ngf	#1	#2	#3	Ave.	SEM
Snx25+/+/siCtr	0.856701	1.28064	0.86266	1	0.14033
Snx25+/+/sikeap1	1.53354	1.3258	1.68981	1.51638	0.105431
Snx25+/-/siCtr	0.475285	1.04744	0.79933	0.774017	0.16565
Snx25+/-/siKeap1	1.44079	1.43084	1.20319	1.35827	0.0775959

## Sheet: Fig.6 Immunoblot
Fig. 6

## Sheet: Fig. 6 Multiple comparison 
Fig. 6i
Real time PCR
Ngf	WT/ siCtr	WT/ siKeap1	HET/siCtr	HET/siKeap1
#1	0.856701	1.53354	0.475285	1.44079
#2	1.28064	1.3258	1.04744	1.43084
#3	0.86266	1.68981	0.79933	1.20319
	One-Way ANOVA
									Tukey-Kramer
											Risk rate 5%	Risk rate 1%		0.05	0.01
		Number of data	Mean	Unbiased Variance	Standard deviation	Standard error				Difference of Means	Rejected value	Rejected value	Test statistic	Reference point	Reference point		p value
	WT/ siCtr	3	1	0.0590776	0.243059	0.14033			WT/ siCtr,WT/siKeap1	-0.516384	0.574057	0.786375	-2.88062	3.20235	4.38675		0.0787355
	WT/ siKeap1	3	1.51638	0.033347	0.182612	0.105431			WT/ siCtr,HET/siCtr	0.225983	0.574057	0.786375	1.26063	3.20235	4.38675		0.609675
	HET/siCtr	3	0.774017	0.0823202	0.286915	0.16565			WT/siCtr,HET/siKeap1	-0.358275	0.574057	0.786375	-1.99862	3.20235	4.38675		0.264525
	HET/siKeap1	3	1.35827	0.0180634	0.1344	0.0775959			WT/siKeap1,HET/siCtr	0.742366	0.574057	0.786375	4.14125	3.20235	4.38675	*	0.0137955
									WT/siKeap1,HET/siKeap1	0.158109	0.574057	0.786375	0.882002	3.20235	4.38675		0.81425
	Total	12	1.16217	0.128025	0.357806	0.10329			HET/siCtr,HET/siKeap1	-0.584257	0.574057	0.786375	-3.25925	3.20235	4.38675	*	0.0461569
	Analysis of Variance Table
	Variance Factors	Deviation sum of squares	Degrees of freedom	Mean Square	F value	Ｐvalue	Ｆ(0.95)	Ｆ(0.99)
	Total Variation	1.40827	11
	Between-group variation	1.02266	3	0.340886	7.07203	0.0122211	4.06618	7.59099
	Error Variation	0.385616	8	0.048202
