# Supplementary material for: Dermal macrophages set pain sensitivity by modulating the amount of tissue NGF through an SNX25–Nrf2 pathway
Source: Nat Immunol. 2023 Jan 26;24(3):439–51. doi: 10.1038/s41590-022-01418-5 (PMC9977679; doi:10.1038/s41590-022-01418-5)
Supplement: Source Data Fig. 7 — Statistical source data, unprocessed western blots. [file 41590_2022_1418_MOESM10_ESM.xlsx]

## Sheet: Fig.7
Fig. 7a
IHC, Intensity
CD206	#1	#2	#3	Ave.	SEM
Contol	56.835	68.47	52.216	59.1737	4.83564
Clodronate	23.924	23.949	30.007	25.96	2.02351
IHC, Intensity (Normalized) (Snx25+/+ intensity Ave. = 1)
CD206	#1	#2	#3	Ave.	SEM	t-test (Control vs Clodronate)
Contol	0.960478	1.1571	0.88242	1	0.0817194	0.00317665
Clodronate	0.404301	0.404724	0.507101	0.438709	0.0341962
IHC, Intensity
MHCII	#1	#2	#3	Ave.	SEM
Contol	54.821	53.08	45.233	51.0447	2.94898
Clodronate	1.615	2.646	3.284	2.515	0.486231
IHC, Intensity (Normalized) (Snx25+/+ intensity Ave. = 1)
MHCII	#1	#2	#3	Ave.	SEM	t-test (Control vs Clodronate)
Contol	1.07398	1.03987	0.886145	1	0.0577725	8.41787e-05
Clodronate	0.031639	0.051837	0.0643358	0.0492706	0.00952559
Fig. 7b
vpn Frey test
Control		#1	#2	#3	#4	#5	#6	#7	#8	#9	#10	#11	#12	#13	#14	#15	#16	#17	#18	#19	#20	Ave.	SEM	t-test (Before vs After)
	before	0.256888	0.441741	0.441741	0.805942	0.0821198	0.640725	0.948122	0.676656	1.61216	0.379378	0.0619646	1.40708	1.15129	0.640725	0.5109	1.67939	0.805942	0.837483	1.02726	1.52655	0.796703	0.105794	0.295647
	6d	0.676656	0.346469	0.401954	1.40708	0.640725	0.837483	1.05072	0.0676083	1.52655	0.676656	0.674019	1.61216	1.40708	*	0.0821198	1.90546	0.256888	1.61216	1.40708	2.18446	0.988071	0.138647		*death
vpn Frey test
Clodronate		#1	#2	#3	#4	#5	#6	#7	#8	#9	#10	#11	#12	#13	#14	#15	#16	#17	#18	#19	#20	Ave.	SEM	t-test (Before vs After)
	before	0.953727	0.441741	0.805942	0.948122	0.676656	0.0821198	0.256888	0.441741	1.05072	0.256888	1.75375	2.09832	1.05072	0.256888	0.674019	0.263046	0.5109	0.441741	0.837483	1.75375	0.777759	0.121148	0.023306
	6d	1.02726	1.06205	1.49599	1.89559	0.401954	1.61216	1.09498	0.674019	0.963509	1.77998	0.256888	1.40708	1.79196	*	0.379378	1.37749	1.89559	1.02726	1.15129	1.14288	1.18091	0.1104		*death
Fig. 7d
Western blot
NGF		#1	#2	#3	#4	#5	Ave.	SEM	t-test (Control vs Clodronate)
Control	GAPDH	2826.72	3231.89	1585.87	4590.2	2667.43
	NGF	1226.23	3519.13	3308.72	71776.5	7442.15
	NGF/GAPDH	0.433801	1.08888	2.08637	15.6369	2.79001
	NGF/GAPDH (ratio)	1	1	1	1	1	1	0
Clodronate	GAPDH	3898.94	3239.41	3588.11	3809.96	1792.06
	NGF	80.364	600.577	645.163	882.335	0
	NGF/GAPDH	0.0206118	0.185397	0.179806	0.231586	0
	NGF/GAPDH (ratio)	0.0475143	0.170265	0.0861809	0.0148103	0	0.063754	0.0304723	6.68579e-06
Western blot
SNX25		#1	#2	#3	#4	#5	Ave.	SEM	t-test (Control vs Clodronate)
Control	GAPDH	2826.72	3231.89	1585.87	4590.2	2667.43
	SNX25	1559.04	2887.99	1319.34	2578.87	1562.8
	SNX25/GAPDH	0.551538	0.893592	0.831931	0.56182	0.585883
	SNX25/GAPDH (ratio)	1	1	1	1	1	1	0
Clodronate	GAPDH	3898.94	3239.41	3588.11	3809.96	1792.06
	SNX25	375.092	252.263	112.021	121.728	63.192
	SNX25/GAPDH	0.0962036	0.0778732	0.03122	0.0319499	0.0352622
	SNX25/GAPDH (ratio)	0.174428	0.0871463	0.0375272	0.0568686	0.0601864	0.0832313	0.024132	2.86736e-06
Western blot
CD206		#1	#2	#3	#4	#5	Ave.	SEM	t-test (Control vs Clodronate)
Control	GAPDH	2826.72	3231.89	1585.87	4590.2	2667.43
	CD206	3123.48	1717.04	1012.63	3700.82	2655.63
	CD206/GAPDH	1.10498	0.531281	0.638531	0.806243	0.995577
	CD206/GAPDH (ratio)	1	1	1	1	1	1	0
Clodronate	GAPDH	3898.94	3239.41	3588.11	3809.96	1792.06
	CD206	206.385	18.536	123.778	37.828	54.364
	CD206/GAPDH	0.0529336	0.00572204	0.0344967	0.00992871	0.030336
	CD206/GAPDH (ratio)	0.0479044	0.0107703	0.0540251	0.0123148	0.0304708	0.0310971	0.00887279	4.21723e-08
Fig. 7e
von Frey test
	#1	#2	#3	#4	#5	#6	#7	#8	#9	#10	#11	#12	#13	#14	#15	Ave.	SEM	t-test (Veh vs 4OHT)
Veh	0.346469	2.41684	1.26969	0.401954	0.676656	1.49599	1.94733	1.37749	1.47286	0.256888	2.46223	0.953727	2.48382	1.40708	0.805942	1.31833	0.195869	0.00986862
4-OHT	2.46223	2.27556	0.640725	2.27556	2.48382	1.40708	4	2.81403	1.89559	1.61216	4	2.48382	1.15129	1.61216	1.61632	2.18202	0.242779

## Sheet: Fig.7 Immunoblot
Fig. 7
