# Supplementary material for: Dermal macrophages set pain sensitivity by modulating the amount of tissue NGF through an SNX25–Nrf2 pathway
Source: Nat Immunol. 2023 Jan 26;24(3):439–51. doi: 10.1038/s41590-022-01418-5 (PMC9977679; doi:10.1038/s41590-022-01418-5)
Supplement: Source Data Fig. 8 — Statistical source data. [file 41590_2022_1418_MOESM11_ESM.xlsx]

## Sheet: Fig. 8
Fig. 8b
IHC, Number of SNX25+ cells in each marker+ cells (DRG)
	#1	#2	#3	#4	#5	#6	#7	#8	#9	#10	#11	Total cells
Number of CD206+ cells	5	4	9	10	6	4	6	9	5	14	12	84
Number of SNX25+ cells in CD206+ cells	0	1	2	3	0	0	0	1	2	1	1	11
	#1	#2	#3	#4	#5	#6	#7	#8	Total cells
Number of F4/80+ cells	21	16	19	8	26	20	12	20	142
Number of SNX25+ cells in F4/80+ cells	3	2	3	1	2	4	4	2	21
IHC, Percentage of SNX25+ or SNX25-cells in each marker+ cells (DRG)
	Total cells	SNX25 positive	SNX25 negative	SNX25 positive cells (%)	SNX25 negative cells (%)
CD206	84	11	73	13.0952	86.9048
F4/80	142	21	121	14.7887	85.2113
Fig. 8e
IHC, Percentage of MHCII+ cells in GFP+ cells(DRG)
	#1	#2	#4	#5	Ave.	SEM
GFP (+)	41	46	17	20
GFP(+) MHCII(+)	40	46	8	11
MHCII(+)/GFP*100	97.561	100	47.0588	55	74.9049	13.8885
MHCII(-)/GFP*100	2.43902	0	52.9412	45	25.0951	13.8885
IHC, Percentage of GFP+ cells in MHCII+ cells (DRG)
	#1	#2	#4	#5	Ave.	SEM
MHCII (+)	64	54	18	17
MHCII(+) GFP(+)	40	39	8	11
GFP(+)/MHCII*100	62.5	72.2222	44.4444	64.7059	60.9681	5.88787
GFP(-)/MHCII*100	37.5	27.7778	55.5556	35.2941	39.0319	5.88787
	Ave.	SEM
GFP (+) / MHCII (+)	60.9681	5.88787
MHCII (+) / GFP (+)	74.9049	13.8885
Fig. 8i
IHC, SNX25 intensity (DRG)
Snx25fl/fl Ai32Tg/+	#1	#2	#3	#4	#5	#6	Ave.	SEM
Area	422	192	278	668	241	321
Intensity	27.294	59	69.036	96.54	26.539	54.542
Intensity/area	0.0646777	0.307292	0.248331	0.144521	0.11012	0.169913	0.174142	0.0338945
Snx25Cx3cr1-cKO Ai32Tg/+	#1	#2	#3	#4	#5	#6	#7	Ave.	SEM
Area	991	606	267	1026	594	638	781
Intensity	32.359	8.18	12.124	4.575	2.975	32.028	11.296
Intensity/area	0.0326529	0.0134983	0.0454082	0.00445906	0.00500842	0.0502006	0.0144635	0.0236702	0.00768768
IHC, SNX25 intensity (Normalized)(DRG) (Snx25loxP/loxP; Ai32 intensity Ave. = 1)
	#1	#2	#3	#4	#5	#6	#7	Ave.	SEM	t-test (Snx25fl/fl Ai32Tg/+ vs Snx25Cx3cr1-cKO Ai32Tg/+)
Snx25fl/fl Ai32Tg/+	0.371407	1.7646	1.42602	0.829901	0.632358	0.975712		1	0.194637	0.00114048
Snx25Cx3cr1-cKO Ai32Tg/+	0.187507	0.0775133	0.260753	0.0256059	0.0287605	0.288273	0.0830556	0.135924	0.044146
Fig. 8j
von Frey test
	#1	#2	#3	#4	#5	#6	Ave.	SEM	t-test (Before vs After)
Before	2.87427	1.75375	0.401954	0.346469	0.837483	1.52655	1.29008	0.394318	0.382039
After	1.02726	1.26969	0.5109	1.14288	1.05072	0.441741	0.907198	0.140909
	#1	#2	#3	#4	#5	#6	#7	Ave.	SEM	t-test (Snx25fl/fl Ai32Tg/+ vs Snx25Cx3cr1-cKO Ai32Tg/+)
Snx25fl/fl Ai32Tg/+	0.5109	1.26969	1.05072	2.27556	0.837483	0.895365	1.324	1.16624	0.212157	0.348423
Snx25Cx3cr1-cKO Ai32Tg/+	1.02726	1.26969	0.5109	1.14288	1.05072	0.441741		0.907198	0.140909
	#1	#2	#3	#4	#5	#6	Ave.	SEM	t-test (Contra vs Ipsi)
Contra	1.40708	1.79196	0.674019	1.15129	1.75375	0.640725	1.23647	0.206864	0.217691
Ipsi	1.02726	1.26969	0.5109	1.14288	1.05072	0.441741	0.907198	0.140909
Fig. 8l
IHC, Number of NGF+ cells in F4/80+ cells
Hind paw skin	#1	#2	#3	#4	#5	#6	Total cells
Number of F4/80+ cells	14	13	20	18	16	22	103
Number of NGF+ cells in F4/80+ cells	13	10	12	17	15	22	89
DRG	#1	#2	#3	#4	#5	#6	Total cells
Number of F4/80+ cells	11	7	7	9	8	8	50
Number of NGF+ cells in F4/80+ cells	0	0	1	0	1	0	2
Spinal cord	#1	#2	#3	#4	#5	#6	Total cells
Number of F4/80+ cells	4	8	3	5	7	3	30
Number of NGF+ cells in F4/80+ cells	0	1	0	0	1	0	2
IHC, Percentage of NGF+ or NGF-cells in F4/80+ cells
	Total cells	NGF positive	NGF negative	NGF positive cells (%)	NGF negative cells (%)
Paw skin	103	89	14	86.4078	13.5922
DRG	50	2	48	4	96
Spinal cord	30	2	28	6.66667	93.3333
