# Supplementary material for: Dermal macrophages set pain sensitivity by modulating the amount of tissue NGF through an SNX25–Nrf2 pathway
Source: Nat Immunol. 2023 Jan 26;24(3):439–51. doi: 10.1038/s41590-022-01418-5 (PMC9977679; doi:10.1038/s41590-022-01418-5)
Supplement: Source Data Extended Data Fig. 1 — Statistical source data, unprocessed western blots. [file 41590_2022_1418_MOESM12_ESM.xlsx]

## Sheet: Ex. Fig.1
Ex. Data Fig. 1c
Number of c-Fos+ cells / field
	#1	#2	#3	Ave.	SD	SEM	t-test (WT vs Mlc1Tg)
WT	25	20	21	22	2.64575	1.52757	0.00499214
Mlc1Tg	14	12	12	12.6667	1.1547	0.666686
Ex. Data Fig. 1e
Real time PCR
CT value
b-actin	#1	#2	#3
WT	16.34	16.32	16.33
Mlc1Tg	16.45	16.43	16.44
Mlc1	#1	#2	#3
WT	24.11	23.91	23.87
Mlc1Tg	23.74	24.02	24.47
Mov10l1	#1	#2	#3
WT	33.99	34.14	34.74
TG	33.79	34.08	35.28
Real time PCR
Expression ratio
Mlc1	#1	#2	#3	Ave.	SEM	t-test (WT vs Mlc1Tg)
WT	0.905284	1.02558	1.06913	1	0.0489983	0.856112
Mlc1Tg	1.19453	0.983804	0.740434	0.972922	0.131199
Mov10l1	#1	#2	#3	Ave.	SEM	t-test (WT vs Mlc1Tg)
WT	1.21	1.0755	0.714501	1	0.147936	0.816399
Mlc1Tg	1.50005	1.21	0.530346	1.08013	0.287361
Ex. Data Fig. 1f
Real time PCR
CT value
b-actin	#1	#2	#3	#4	#5
WT	19.61	19.68	19.36	19.39	19.11
Mlc1Tg	20.7	20.59	21.06	22.1
Mlc1	#1	#2	#3	#4	#5
WT	25.9	25.86	25.48	25.31	25.27
Mlc1Tg	26.7	26.28	26.79	27.59
Mov10l1	#1	#2	#3	#4	#5
WT	34.61	35.12	32.68	35.13	33.51
Mlc1Tg	36.06	35.17	36.08
Real time PCR
Expression ratio
Mlc1	#1	#2	#3	#4	#5	Ave.	SEM	t-test (WT vs Mlc1Tg)
WT	0.894305	0.965159	1.00615	1.15576	0.978632	1	0.043093	0.0110729
Mlc1Tg	1.09341	1.35551	1.31845	1.55708		1.33111	0.095007
Mov10l1	#1	#2	#3	#4	#5	Ave.	SEM	t-test (WT vs Mlc1Tg)
WT	0.70863	0.522356	2.27065	0.424285	1.07408	1	0.336491	0.967084
Mlc1Tg	0.552139	0.948095	1.43704			0.979093	0.25592
Ex. Data Fig. 1h
Real time PCR
CT value, Spinal cord
b-actin	#1	#2	#3	#4	#5
WT	19.61	19.68	19.36	19.39	19.11
Mlc1Tg	20.7	20.59	21.06	22.1
Snx25	#1	#2	#3	#4	#5
WT	28.22	28.42	28.11	28.36	28.01
Mlc1Tg	n.d.	n.d.	n.d.	n.d.
CT value, DRG
b-actin	#1	#2	#3	#4	#5
WT	24.44	24.85	23.34	23.66	22.81
Mlc1Tg	23.2	23.96	23.36	23.06	31.04
Snx25	#1	#2	#3	#4	#5
WT	32.65	33.23	31.46	32.34	31.23
TG	n.d.	n.d.	n.d.	n.d.	n.d.
CT value, Hind paw skin
b-actin	#1	#2	#3	#4	#5
WT	27.92	31.18	23.8	23.21	24.17
Mlc1Tg	23.38	22.78	26.14	22.05	25.62
Snx25	#1	#2	#3	#4	#5
WT	34.02	33.3	34.12	n.d.	n.d.
Mlc1Tg	n.d.	n.d.	n.d.	n.d.	n.d.
Real time PCR
Expression ratio
Spinal cord	#1	#2	#3	#4	#5	Ave.	SEM
WT	1.13163	1.03412	1.02697	0.881724	0.92556	1	0.0440158
Mlc1Tg	n.d.	n.d.	n.d.	n.d.	n.d.	n.d.
DRG	#1	#2	#3	#4	#5	Ave.	SEM
WT	1.10139	0.978963	1.17229	0.795165	0.952193	1	0.0650571
Mlc1Tg	n.d.	n.d.	n.d.	n.d.	n.d.	n.d.
Hind paw skin	#1	#2	#3	#4	#5	Ave.	SEM
WT	0.909063	0.994782	1.09616			1	0.0468276
Mlc1Tg	n.d.	n.d.	n.d.	n.d.	n.d.	n.d.

## Sheet: Ex. Fig.1 Immunoblot
Ex. Data Fig. 1

## Sheet: Ex. Fig.1 NGS
Ex. Data Fig. 1d
Next generation sequence
#bpid	rname	rpos	vname	vpos	vstrand	boundary_side	pair_num	rmdup_pair_num	uniq_hit_pair_num	igv_link1	igv_link2
breakpoint1	chr8	46254461	RPCI-23-114I6_mtTA-SV40	112762	-	right	60	45	45	chr8:46254461-46255702	RPCI-23-114I6_mtTA-SV40:112762-113936
breakpoint2	chr11	92985786	RPCI-23-114I6_mtTA-SV40	197933	-	right	45	32	32	chr11:92985786-92988078	RPCI-23-114I6_mtTA-SV40:197933-198857
breakpoint3	chr8	46118376	RPCI-23-114I6_mtTA-SV40	154634	+	left	20	15	15	chr8:46117284-46118376	RPCI-23-114I6_mtTA-SV40:154634-155053
breakpoint4	chr8	46121352	RPCI-23-114I6_mtTA-SV40	195351	-	left	17	11	11	chr8:46120637-46121352	RPCI-23-114I6_mtTA-SV40:194783-195351
breakpoint5	chr16	52199479	RPCI-23-114I6_mtTA-SV40	113268	-	right	16	11	11	chr16:52199479-52199863	RPCI-23-114I6_mtTA-SV40:113268-114535
breakpoint6	chr11	93169178	RPCI-23-114I6_mtTA-SV40	155050	-	left	11	9	9	chr11:93168015-93169178	RPCI-23-114I6_mtTA-SV40:154563-155050
breakpoint7	chr11	92952698	RPCI-23-114I6_mtTA-SV40	114479	+	left	8	6	6	chr11:92952509-92952698	RPCI-23-114I6_mtTA-SV40:114479-114894
breakpoint8	chr18	17962048	RPCI-23-114I6_mtTA-SV40	189928	-	right	8	3	3	chr18:17962048-17962175	RPCI-23-114I6_mtTA-SV40:189928-190350
breakpoint9	chr12	11529605	RPCI-23-114I6_mtTA-SV40	178041	-	left	8	6	6	chr12:11529459-11529605	RPCI-23-114I6_mtTA-SV40:177262-178041
breakpoint10	chr19	59151527	RPCI-23-114I6_mtTA-SV40	99018	-	right	7	5	5	chr19:59151527-59151727	RPCI-23-114I6_mtTA-SV40:99018-100038
breakpoint11	chr12	37515361	RPCI-23-114I6_mtTA-SV40	177840	-	left	6	5	5	chr12:37515229-37515361	RPCI-23-114I6_mtTA-SV40:177304-177840
breakpoint12	chr16	26109058	RPCI-23-114I6_mtTA-SV40	178154	+	right	6	4	4	chr16:26109058-26109213	RPCI-23-114I6_mtTA-SV40:177357-178154
breakpoint13	chr1	170178816	RPCI-23-114I6_mtTA-SV40	13226	-	right	6	5	5	chr1:170178816-170178930	RPCI-23-114I6_mtTA-SV40:13226-13953
breakpoint14	chr6	124933749	RPCI-23-114I6_mtTA-SV40	160963	-	left	6	3	3	chr6:124933648-124933749	RPCI-23-114I6_mtTA-SV40:160679-160963
breakpoint15	chr15	84881518	RPCI-23-114I6_mtTA-SV40	128999	+	right	5	4	4	chr15:84881518-84881678	RPCI-23-114I6_mtTA-SV40:128389-128999
breakpoint16	chr12	108298701	RPCI-23-114I6_mtTA-SV40	108601	-	left	5	3	3	chr12:108298597-108298701	RPCI-23-114I6_mtTA-SV40:107806-108601
breakpoint17	chr1	82477618	RPCI-23-114I6_mtTA-SV40	58488	-	right	5	3	3	chr1:82477618-82478092	RPCI-23-114I6_mtTA-SV40:58488-58936
breakpoint18	chr6	120826575	RPCI-23-114I6_mtTA-SV40	129022	+	right	5	3	3	chr6:120826575-120826677	RPCI-23-114I6_mtTA-SV40:128484-129022
breakpoint19	chrX	89648597	RPCI-23-114I6_mtTA-SV40	177829	+	right	5	4	4	chrX:89648597-89648697	RPCI-23-114I6_mtTA-SV40:177622-177829
breakpoint20	chr15	74014454	RPCI-23-114I6_mtTA-SV40	10868	+	right	4	1	1	chr15:74014454-74014554	RPCI-23-114I6_mtTA-SV40:10768-10868
breakpoint21	chr1	103783292	RPCI-23-114I6_mtTA-SV40	28230	-	left	4	1	1	chr1:103783192-103783292	RPCI-23-114I6_mtTA-SV40:28130-28230
breakpoint22	chr15	73481844	RPCI-23-114I6_mtTA-SV40	79483	+	right	4	2	2	chr15:73481844-73481946	RPCI-23-114I6_mtTA-SV40:79383-79483
breakpoint23	chr12	15437062	RPCI-23-114I6_mtTA-SV40	52259	+	left	4	1	1	chr12:15437003-15437062	RPCI-23-114I6_mtTA-SV40:52259-52318
breakpoint24	chr5	43761840	RPCI-23-114I6_mtTA-SV40	29728	+	left	4	1	1	chr5:43761740-43761840	RPCI-23-114I6_mtTA-SV40:29728-29828
breakpoint25	chr12	72034001	RPCI-23-114I6_mtTA-SV40	165137	+	left	4	1	1	chr12:72033927-72034001	RPCI-23-114I6_mtTA-SV40:165137-165211
breakpoint26	chr15	40532870	RPCI-23-114I6_mtTA-SV40	109489	+	left	4	3	3	chr15:40532771-40532870	RPCI-23-114I6_mtTA-SV40:109489-109986
breakpoint27	chr14	26366041	RPCI-23-114I6_mtTA-SV40	83333	-	right	4	1	1	chr14:26366041-26366104	RPCI-23-114I6_mtTA-SV40:83333-83396
breakpoint28	chr14	15555521	RPCI-23-114I6_mtTA-SV40	190925	-	right	4	1	1	chr14:15555521-15555572	RPCI-23-114I6_mtTA-SV40:190925-190976
breakpoint29	chr11	93170880	RPCI-23-114I6_mtTA-SV40	198501	+	right	4	4	4	chr11:93170880-93171121	RPCI-23-114I6_mtTA-SV40:198203-198501
breakpoint30	chrX	118491167	RPCI-23-114I6_mtTA-SV40	135155	-	left	4	1	1	chrX:118491067-118491167	RPCI-23-114I6_mtTA-SV40:135055-135155
breakpoint31	chr7	18470032	RPCI-23-114I6_mtTA-SV40	177421	-	left	4	3	3	chr7:18469903-18470032	RPCI-23-114I6_mtTA-SV40:176754-177421
breakpoint32	chr16	51542118	RPCI-23-114I6_mtTA-SV40	198812	-	left	4	4	4	chr16:51541872-51542118	RPCI-23-114I6_mtTA-SV40:198177-198812
breakpoint33	chr6	135985963	RPCI-23-114I6_mtTA-SV40	17106	+	left	4	1	1	chr6:135985863-135985963	RPCI-23-114I6_mtTA-SV40:17106-17206
breakpoint34	chr5	127553581	RPCI-23-114I6_mtTA-SV40	174957	+	right	3	2	2	chr5:127553581-127553681	RPCI-23-114I6_mtTA-SV40:173944-174957
breakpoint35	chrX	78299885	RPCI-23-114I6_mtTA-SV40	110975	+	right	3	1	1	chrX:78299885-78299935	RPCI-23-114I6_mtTA-SV40:110925-110975
breakpoint36	chr5	9444763	RPCI-23-114I6_mtTA-SV40	125696	+	right	3	1	1	chr5:9444763-9444863	RPCI-23-114I6_mtTA-SV40:125596-125696
breakpoint37	chr17	44959887	RPCI-23-114I6_mtTA-SV40	86474	+	left	3	3	3	chr17:44959746-44959887	RPCI-23-114I6_mtTA-SV40:86474-86759
breakpoint38	chr17	60224761	RPCI-23-114I6_mtTA-SV40	172017	-	left	3	1	1	chr17:60224661-60224761	RPCI-23-114I6_mtTA-SV40:171917-172017
breakpoint39	chr4	129476632	RPCI-23-114I6_mtTA-SV40	168909	-	right	3	2	2	chr4:129476632-129476738	RPCI-23-114I6_mtTA-SV40:168909-169125
breakpoint40	chrX	151754439	RPCI-23-114I6_mtTA-SV40	122471	-	right	3	1	1	chrX:151754439-151754539	RPCI-23-114I6_mtTA-SV40:122471-122571
breakpoint41	chr17	9653209	RPCI-23-114I6_mtTA-SV40	116490	-	right	3	1	1	chr17:9653209-9653309	RPCI-23-114I6_mtTA-SV40:116490-116590
breakpoint42	chr7	114649817	RPCI-23-114I6_mtTA-SV40	151893	+	left	3	1	1	chr7:114649717-114649817	RPCI-23-114I6_mtTA-SV40:151893-151993
breakpoint43	chrM	3926	RPCI-23-114I6_mtTA-SV40	155504	-	right	3	1	1	chrM:3926-3983	RPCI-23-114I6_mtTA-SV40:155504-155561
breakpoint44	chr4	64268736	RPCI-23-114I6_mtTA-SV40	78634	-	left	3	1	1	chr4:64268668-64268736	RPCI-23-114I6_mtTA-SV40:78566-78634
breakpoint45	chr7	14759517	RPCI-23-114I6_mtTA-SV40	154710	-	left	3	1	1	chr7:14759417-14759517	RPCI-23-114I6_mtTA-SV40:154610-154710
breakpoint46	chr4	19506016	RPCI-23-114I6_mtTA-SV40	110085	-	left	3	2	2	chr4:19505911-19506016	RPCI-23-114I6_mtTA-SV40:109426-110085
breakpoint47	chr6	39635342	RPCI-23-114I6_mtTA-SV40	136312	+	left	3	1	1	chr6:39635242-39635342	RPCI-23-114I6_mtTA-SV40:136312-136412
breakpoint48	chr7	144134018	RPCI-23-114I6_mtTA-SV40	58935	-	right	3	3	3	chr7:144134018-144134124	RPCI-23-114I6_mtTA-SV40:58935-59482
breakpoint49	chr1	63004338	RPCI-23-114I6_mtTA-SV40	164645	+	right	3	2	2	chr1:63004338-63004447	RPCI-23-114I6_mtTA-SV40:164364-164645
breakpoint50	chr1	169262334	RPCI-23-114I6_mtTA-SV40	100768	-	left	3	1	1	chr1:169262234-169262334	RPCI-23-114I6_mtTA-SV40:100668-100768
breakpoint51	chr3	121600692	RPCI-23-114I6_mtTA-SV40	156472	+	left	3	1	1	chr3:121600592-121600692	RPCI-23-114I6_mtTA-SV40:156472-156572
breakpoint52	chrX	132433519	RPCI-23-114I6_mtTA-SV40	680	+	left	3	1	1	chrX:132433419-132433519	RPCI-23-114I6_mtTA-SV40:680-780
breakpoint53	chrX	151355330	RPCI-23-114I6_mtTA-SV40	83013	+	left	3	2	2	chrX:151355228-151355330	RPCI-23-114I6_mtTA-SV40:83013-83558
breakpoint54	chrX	96806266	RPCI-23-114I6_mtTA-SV40	198269	+	left	3	1	1	chrX:96806166-96806266	RPCI-23-114I6_mtTA-SV40:198269-198369
breakpoint55	chr7_GL456219_random	42860	RPCI-23-114I6_mtTA-SV40	197489	+	left	3	1	1	chr7_GL456219_random:42815-42860	RPCI-23-114I6_mtTA-SV40:197489-197534
breakpoint56	chr11	78350869	RPCI-23-114I6_mtTA-SV40	31910	-	right	3	1	1	chr11:78350869-78350969	RPCI-23-114I6_mtTA-SV40:31910-32010
breakpoint57	chr16	40877044	RPCI-23-114I6_mtTA-SV40	177178	-	left	3	2	2	chr16:40876933-40877044	RPCI-23-114I6_mtTA-SV40:176940-177178
breakpoint58	chr11	24751520	RPCI-23-114I6_mtTA-SV40	57951	+	right	3	1	1	chr11:24751520-24751620	RPCI-23-114I6_mtTA-SV40:57851-57951
breakpoint59	chr11	55628565	RPCI-23-114I6_mtTA-SV40	158765	-	left	3	1	1	chr11:55628465-55628565	RPCI-23-114I6_mtTA-SV40:158665-158765
breakpoint60	chr11	73397462	RPCI-23-114I6_mtTA-SV40	21792	-	left	3	2	2	chr11:73397361-73397462	RPCI-23-114I6_mtTA-SV40:21451-21792
breakpoint61	chr11	76631852	RPCI-23-114I6_mtTA-SV40	72049	-	left	3	2	2	chr11:76631751-76631852	RPCI-23-114I6_mtTA-SV40:71910-72049
breakpoint62	chr6	42864299	RPCI-23-114I6_mtTA-SV40	50777	-	left	3	1	1	chr6:42864199-42864299	RPCI-23-114I6_mtTA-SV40:50677-50777
breakpoint63	chr12	13634781	RPCI-23-114I6_mtTA-SV40	198838	-	left	3	1	1	chr12:13634681-13634781	RPCI-23-114I6_mtTA-SV40:198738-198838
breakpoint64	chr9	46030987	RPCI-23-114I6_mtTA-SV40	128840	-	right	3	1	1	chr9:46030987-46031087	RPCI-23-114I6_mtTA-SV40:128840-128940
breakpoint65	chr9	40385073	RPCI-23-114I6_mtTA-SV40	10824	-	right	3	1	1	chr9:40385073-40385173	RPCI-23-114I6_mtTA-SV40:10824-10924
breakpoint66	chr8	110951732	RPCI-23-114I6_mtTA-SV40	115032	-	right	3	2	2	chr8:110951732-110951851	RPCI-23-114I6_mtTA-SV40:115032-115234
breakpoint67	chr9	41559625	RPCI-23-114I6_mtTA-SV40	84435	-	right	3	1	1	chr9:41559625-41559725	RPCI-23-114I6_mtTA-SV40:84435-84535
breakpoint68	chr9	83759567	RPCI-23-114I6_mtTA-SV40	63220	-	left	3	1	1	chr9:83759467-83759567	RPCI-23-114I6_mtTA-SV40:63120-63220
breakpoint69	chr2	117564458	RPCI-23-114I6_mtTA-SV40	114422	-	right	3	2	2	chr2:117564458-117564567	RPCI-23-114I6_mtTA-SV40:114422-114525
breakpoint70	chr16	24483445	RPCI-23-114I6_mtTA-SV40	120072	+	right	3	1	1	chr16:24483445-24483526	RPCI-23-114I6_mtTA-SV40:119991-120072
breakpoint71	chr8	120974342	RPCI-23-114I6_mtTA-SV40	37997	-	left	3	1	1	chr8:120974242-120974342	RPCI-23-114I6_mtTA-SV40:37897-37997
breakpoint72	chr10	62613978	RPCI-23-114I6_mtTA-SV40	84367	-	right	3	1	1	chr10:62613978-62614078	RPCI-23-114I6_mtTA-SV40:84367-84467
breakpoint73	chr2	94901255	RPCI-23-114I6_mtTA-SV40	122329	+	right	3	1	1	chr2:94901255-94901327	RPCI-23-114I6_mtTA-SV40:122257-122329
breakpoint74	chr2	23245095	RPCI-23-114I6_mtTA-SV40	177007	+	right	3	1	1	chr2:23245095-23245162	RPCI-23-114I6_mtTA-SV40:176940-177007
breakpoint75	chr2	181932978	RPCI-23-114I6_mtTA-SV40	108110	-	left	3	1	1	chr2:181932933-181932978	RPCI-23-114I6_mtTA-SV40:108065-108110
breakpoint76	chr13	16697305	RPCI-23-114I6_mtTA-SV40	191921	+	left	3	3	3	chr13:16697201-16697305	RPCI-23-114I6_mtTA-SV40:191921-192218
breakpoint77	chr10	6281180	RPCI-23-114I6_mtTA-SV40	137903	-	left	3	1	1	chr10:6281080-6281180	RPCI-23-114I6_mtTA-SV40:137803-137903
breakpoint78	chr18	32015725	RPCI-23-114I6_mtTA-SV40	85090	+	left	3	1	1	chr18:32015638-32015725	RPCI-23-114I6_mtTA-SV40:85090-85177
breakpoint79	chr15	56403323	RPCI-23-114I6_mtTA-SV40	178714	-	left	3	3	3	chr15:56403167-56403323	RPCI-23-114I6_mtTA-SV40:178298-178714
breakpoint80	chr15	51282314	RPCI-23-114I6_mtTA-SV40	84491	-	left	3	1	1	chr15:51282214-51282314	RPCI-23-114I6_mtTA-SV40:84391-84491
breakpoint81	chr14	8874122	RPCI-23-114I6_mtTA-SV40	9724	-	right	3	1	1	chr14:8874122-8874222	RPCI-23-114I6_mtTA-SV40:9724-9824
breakpoint82	chr18	73075110	RPCI-23-114I6_mtTA-SV40	191745	-	right	3	1	1	chr18:73075110-73075210	RPCI-23-114I6_mtTA-SV40:191745-191845
breakpoint83	chr6	40564004	RPCI-23-114I6_mtTA-SV40	88876	-	left	3	1	1	chr6:40563904-40564004	RPCI-23-114I6_mtTA-SV40:88776-88876
breakpoint84	chr5	77572416	RPCI-23-114I6_mtTA-SV40	129115	-	left	3	2	2	chr5:77572315-77572416	RPCI-23-114I6_mtTA-SV40:128344-129115
breakpoint85	chr14	55060760	RPCI-23-114I6_mtTA-SV40	13140	+	right	3	1	1	chr14:55060760-55060795	RPCI-23-114I6_mtTA-SV40:13105-13140
breakpoint86	chr1	58424421	RPCI-23-114I6_mtTA-SV40	33612	-	right	2	1	1	chr1:58424421-58424521	RPCI-23-114I6_mtTA-SV40:33612-33712
breakpoint87	chr10	103903602	RPCI-23-114I6_mtTA-SV40	179204	+	right	2	2	2	chr10:103903602-103903708	RPCI-23-114I6_mtTA-SV40:179094-179204
breakpoint88	chr14	63528090	RPCI-23-114I6_mtTA-SV40	121035	+	left	2	2	2	chr14:63527990-63528090	RPCI-23-114I6_mtTA-SV40:121035-121261
breakpoint89	chr10	122987012	RPCI-23-114I6_mtTA-SV40	108448	+	right	2	1	1	chr10:122987012-122987112	RPCI-23-114I6_mtTA-SV40:108348-108448
breakpoint90	chr10	44920888	RPCI-23-114I6_mtTA-SV40	150301	+	right	2	1	1	chr10:44920888-44920944	RPCI-23-114I6_mtTA-SV40:150245-150301
breakpoint91	chr10	16479335	RPCI-23-114I6_mtTA-SV40	177553	+	right	2	1	1	chr10:16479335-16479435	RPCI-23-114I6_mtTA-SV40:177453-177553
breakpoint92	chr14	86121469	RPCI-23-114I6_mtTA-SV40	86125	+	left	2	2	2	chr14:86121383-86121469	RPCI-23-114I6_mtTA-SV40:86125-86498
breakpoint93	chr10	57648287	RPCI-23-114I6_mtTA-SV40	125242	+	right	2	1	1	chr10:57648287-57648387	RPCI-23-114I6_mtTA-SV40:125142-125242
breakpoint94	chr14	109403239	RPCI-23-114I6_mtTA-SV40	190224	+	left	2	2	2	chr14:109403133-109403239	RPCI-23-114I6_mtTA-SV40:190224-190975
breakpoint95	chr10	61039311	RPCI-23-114I6_mtTA-SV40	83554	+	right	2	1	1	chr10:61039311-61039411	RPCI-23-114I6_mtTA-SV40:83454-83554
breakpoint96	chr14	91273137	RPCI-23-114I6_mtTA-SV40	108004	-	right	2	1	1	chr14:91273137-91273237	RPCI-23-114I6_mtTA-SV40:108004-108104
breakpoint97	chr14	86546256	RPCI-23-114I6_mtTA-SV40	189920	-	right	2	1	1	chr14:86546256-86546356	RPCI-23-114I6_mtTA-SV40:189920-190020
breakpoint98	chr14	83125598	RPCI-23-114I6_mtTA-SV40	45734	-	right	2	1	1	chr14:83125598-83125698	RPCI-23-114I6_mtTA-SV40:45734-45834
breakpoint99	chr10	99220055	RPCI-23-114I6_mtTA-SV40	12367	+	right	2	2	2	chr10:99220055-99220166	RPCI-23-114I6_mtTA-SV40:11974-12367
breakpoint100	chr10	65612190	RPCI-23-114I6_mtTA-SV40	119541	+	right	2	1	1	chr10:65612190-65612290	RPCI-23-114I6_mtTA-SV40:119441-119541
breakpoint101	chr5	118714524	RPCI-23-114I6_mtTA-SV40	176404	-	left	2	1	1	chr5:118714424-118714524	RPCI-23-114I6_mtTA-SV40:176304-176404
breakpoint102	chr18	73984569	RPCI-23-114I6_mtTA-SV40	90102	-	right	2	1	1	chr18:73984569-73984669	RPCI-23-114I6_mtTA-SV40:90102-90202
breakpoint103	chr15	91980767	RPCI-23-114I6_mtTA-SV40	190158	+	left	2	1	1	chr15:91980667-91980767	RPCI-23-114I6_mtTA-SV40:190158-190258
breakpoint104	chr15	88725870	RPCI-23-114I6_mtTA-SV40	164575	+	left	2	1	1	chr15:88725826-88725870	RPCI-23-114I6_mtTA-SV40:164575-164619
breakpoint105	chr5	30660363	RPCI-23-114I6_mtTA-SV40	132514	-	left	2	1	1	chr5:30660263-30660363	RPCI-23-114I6_mtTA-SV40:132414-132514
breakpoint106	chr15	72066085	RPCI-23-114I6_mtTA-SV40	94682	+	right	2	1	1	chr15:72066085-72066185	RPCI-23-114I6_mtTA-SV40:94582-94682
breakpoint107	chr15	42313262	RPCI-23-114I6_mtTA-SV40	177883	+	right	2	2	2	chr15:42313262-42313367	RPCI-23-114I6_mtTA-SV40:177571-177883
breakpoint108	chr5	129686576	RPCI-23-114I6_mtTA-SV40	27820	-	left	2	2	2	chr5:129686458-129686576	RPCI-23-114I6_mtTA-SV40:27621-27820
breakpoint109	chr5	12239542	RPCI-23-114I6_mtTA-SV40	34155	+	left	2	1	1	chr5:12239510-12239542	RPCI-23-114I6_mtTA-SV40:34155-34187
breakpoint110	chr15	65039280	RPCI-23-114I6_mtTA-SV40	94163	+	right	2	2	2	chr15:65039280-65039390	RPCI-23-114I6_mtTA-SV40:93554-94163
breakpoint111	chr5	69066247	RPCI-23-114I6_mtTA-SV40	190878	+	left	2	1	1	chr5:69066147-69066247	RPCI-23-114I6_mtTA-SV40:190878-190978
breakpoint112	chr10	99220161	RPCI-23-114I6_mtTA-SV40	15277	+	left	2	2	2	chr10:99220036-99220161	RPCI-23-114I6_mtTA-SV40:15277-16617
breakpoint113	chr15	25328344	RPCI-23-114I6_mtTA-SV40	146373	-	left	2	1	1	chr15:25328244-25328344	RPCI-23-114I6_mtTA-SV40:146273-146373
breakpoint114	chr10	54301174	RPCI-23-114I6_mtTA-SV40	154105	+	right	2	1	1	chr10:54301174-54301274	RPCI-23-114I6_mtTA-SV40:154005-154105
breakpoint115	chr18	42537572	RPCI-23-114I6_mtTA-SV40	113542	-	left	2	1	1	chr18:42537512-42537572	RPCI-23-114I6_mtTA-SV40:113482-113542
breakpoint116	chr15	79544164	RPCI-23-114I6_mtTA-SV40	160189	-	right	2	1	1	chr15:79544164-79544264	RPCI-23-114I6_mtTA-SV40:160189-160289
breakpoint117	chr15	30310335	RPCI-23-114I6_mtTA-SV40	59320	-	right	2	1	1	chr15:30310335-30310435	RPCI-23-114I6_mtTA-SV40:59320-59420
breakpoint118	chr13	35662303	RPCI-23-114I6_mtTA-SV40	168697	+	left	2	1	1	chr13:35662203-35662303	RPCI-23-114I6_mtTA-SV40:168697-168797
breakpoint119	chr13	5908835	RPCI-23-114I6_mtTA-SV40	190211	+	left	2	2	2	chr13:5908691-5908835	RPCI-23-114I6_mtTA-SV40:190211-190315
breakpoint120	chr18	24423498	RPCI-23-114I6_mtTA-SV40	177812	+	left	2	1	1	chr18:24423398-24423498	RPCI-23-114I6_mtTA-SV40:177812-177912
breakpoint121	chr5	88173798	RPCI-23-114I6_mtTA-SV40	177936	-	left	2	2	2	chr5:88173669-88173798	RPCI-23-114I6_mtTA-SV40:177729-177936
breakpoint122	chr2	98665146	RPCI-23-114I6_mtTA-SV40	147236	+	left	2	1	1	chr2:98665107-98665146	RPCI-23-114I6_mtTA-SV40:147236-147275
breakpoint123	chr2	98666341	RPCI-23-114I6_mtTA-SV40	141383	-	left	2	1	1	chr2:98666241-98666341	RPCI-23-114I6_mtTA-SV40:141283-141383
breakpoint124	chr2	131526149	RPCI-23-114I6_mtTA-SV40	114688	-	left	2	1	1	chr2:131526049-131526149	RPCI-23-114I6_mtTA-SV40:114588-114688
breakpoint125	chr8	46118493	RPCI-23-114I6_mtTA-SV40	154759	-	left	2	1	1	chr8:46118393-46118493	RPCI-23-114I6_mtTA-SV40:154659-154759
breakpoint126	chr2	128779648	RPCI-23-114I6_mtTA-SV40	176193	-	left	2	1	1	chr2:128779548-128779648	RPCI-23-114I6_mtTA-SV40:176093-176193
breakpoint127	chr2	23804016	RPCI-23-114I6_mtTA-SV40	177894	-	left	2	2	2	chr2:23803910-23804016	RPCI-23-114I6_mtTA-SV40:177080-177894
breakpoint128	chr2	9015096	RPCI-23-114I6_mtTA-SV40	177494	+	right	2	2	2	chr2:9015096-9015217	RPCI-23-114I6_mtTA-SV40:177070-177494
breakpoint129	chr2	69428940	RPCI-23-114I6_mtTA-SV40	138640	+	right	2	1	1	chr2:69428940-69429019	RPCI-23-114I6_mtTA-SV40:138561-138640
breakpoint130	chr8	117075538	RPCI-23-114I6_mtTA-SV40	174013	-	left	2	1	1	chr8:117075438-117075538	RPCI-23-114I6_mtTA-SV40:173913-174013
breakpoint131	chr10	19146651	RPCI-23-114I6_mtTA-SV40	157428	-	right	2	1	1	chr10:19146651-19146751	RPCI-23-114I6_mtTA-SV40:157428-157528
breakpoint132	chr2	83652766	RPCI-23-114I6_mtTA-SV40	62989	+	right	2	1	1	chr2:83652766-83652866	RPCI-23-114I6_mtTA-SV40:62889-62989
breakpoint133	chr8	53712477	RPCI-23-114I6_mtTA-SV40	126849	-	left	2	1	1	chr8:53712377-53712477	RPCI-23-114I6_mtTA-SV40:126749-126849
breakpoint134	chr8	103194410	RPCI-23-114I6_mtTA-SV40	177061	-	left	2	1	1	chr8:103194310-103194410	RPCI-23-114I6_mtTA-SV40:176961-177061
breakpoint135	chr10	10068628	RPCI-23-114I6_mtTA-SV40	191779	-	right	2	2	2	chr10:10068628-10068735	RPCI-23-114I6_mtTA-SV40:191779-192065
breakpoint136	chr2	84088984	RPCI-23-114I6_mtTA-SV40	4904	+	right	2	1	1	chr2:84088984-84089084	RPCI-23-114I6_mtTA-SV40:4804-4904
breakpoint137	chr2	169513118	RPCI-23-114I6_mtTA-SV40	59052	+	right	2	1	1	chr2:169513118-169513218	RPCI-23-114I6_mtTA-SV40:58952-59052
breakpoint138	chr2	98667086	RPCI-23-114I6_mtTA-SV40	198025	+	right	2	2	2	chr2:98667086-98667208	RPCI-23-114I6_mtTA-SV40:194667-198025
breakpoint139	chr2	98667088	RPCI-23-114I6_mtTA-SV40	2609	-	right	2	1	1	chr2:98667088-98667188	RPCI-23-114I6_mtTA-SV40:2609-2709
breakpoint140	chr2	151896942	RPCI-23-114I6_mtTA-SV40	128226	-	right	2	1	1	chr2:151896942-151897042	RPCI-23-114I6_mtTA-SV40:128226-128326
breakpoint141	chr2	127924903	RPCI-23-114I6_mtTA-SV40	166995	-	right	2	1	1	chr2:127924903-127925003	RPCI-23-114I6_mtTA-SV40:166995-167095
breakpoint142	chr6	21859245	RPCI-23-114I6_mtTA-SV40	42850	-	left	2	1	1	chr6:21859206-21859245	RPCI-23-114I6_mtTA-SV40:42811-42850
breakpoint143	chr16	91177619	RPCI-23-114I6_mtTA-SV40	79129	+	right	2	1	1	chr16:91177619-91177719	RPCI-23-114I6_mtTA-SV40:79029-79129
breakpoint144	chr16	51581077	RPCI-23-114I6_mtTA-SV40	198325	+	right	2	1	1	chr16:51581077-51581177	RPCI-23-114I6_mtTA-SV40:198225-198325
breakpoint145	chr16	69361195	RPCI-23-114I6_mtTA-SV40	153588	+	right	2	1	1	chr16:69361195-69361295	RPCI-23-114I6_mtTA-SV40:153488-153588
breakpoint146	chr16	3735134	RPCI-23-114I6_mtTA-SV40	53736	+	right	2	1	1	chr16:3735134-3735234	RPCI-23-114I6_mtTA-SV40:53636-53736
breakpoint147	chr2	161738915	RPCI-23-114I6_mtTA-SV40	88534	-	right	2	1	1	chr2:161738915-161739015	RPCI-23-114I6_mtTA-SV40:88534-88634
breakpoint148	chr16	51541786	RPCI-23-114I6_mtTA-SV40	197344	+	right	2	1	1	chr16:51541786-51541886	RPCI-23-114I6_mtTA-SV40:197244-197344
breakpoint149	chr8	9242303	RPCI-23-114I6_mtTA-SV40	47974	-	left	2	1	1	chr8:9242228-9242303	RPCI-23-114I6_mtTA-SV40:47899-47974
breakpoint150	chr5	14741938	RPCI-23-114I6_mtTA-SV40	50876	-	left	2	2	2	chr5:14741835-14741938	RPCI-23-114I6_mtTA-SV40:50695-50876
breakpoint151	chr9	7227878	RPCI-23-114I6_mtTA-SV40	164742	-	left	2	1	1	chr9:7227778-7227878	RPCI-23-114I6_mtTA-SV40:164642-164742
breakpoint152	chr9	62805032	RPCI-23-114I6_mtTA-SV40	177044	-	left	2	1	1	chr9:62804952-62805032	RPCI-23-114I6_mtTA-SV40:176964-177044
breakpoint153	chr9	118292118	RPCI-23-114I6_mtTA-SV40	128633	-	left	2	2	2	chr9:118292018-118292118	RPCI-23-114I6_mtTA-SV40:128283-128633
breakpoint154	chr8	66425064	RPCI-23-114I6_mtTA-SV40	99540	-	right	2	2	2	chr8:66425064-66425165	RPCI-23-114I6_mtTA-SV40:99540-99844
breakpoint155	chr6	55427606	RPCI-23-114I6_mtTA-SV40	86093	-	right	2	2	2	chr6:55427606-55429828	RPCI-23-114I6_mtTA-SV40:86093-86728
breakpoint156	chr8	87066391	RPCI-23-114I6_mtTA-SV40	160298	-	right	2	1	1	chr8:87066391-87066491	RPCI-23-114I6_mtTA-SV40:160298-160398
breakpoint157	chr5	123424809	RPCI-23-114I6_mtTA-SV40	72061	+	right	2	1	1	chr5:123424809-123424909	RPCI-23-114I6_mtTA-SV40:71961-72061
breakpoint158	chr5	143132171	RPCI-23-114I6_mtTA-SV40	26505	-	right	2	1	1	chr5:143132171-143132271	RPCI-23-114I6_mtTA-SV40:26505-26605
breakpoint159	chr16	44912543	RPCI-23-114I6_mtTA-SV40	45950	-	right	2	1	1	chr16:44912543-44912643	RPCI-23-114I6_mtTA-SV40:45950-46050
breakpoint160	chr9	52159013	RPCI-23-114I6_mtTA-SV40	141604	+	left	2	1	1	chr9:52158913-52159013	RPCI-23-114I6_mtTA-SV40:141604-141704
breakpoint161	chr9	71052268	RPCI-23-114I6_mtTA-SV40	158363	+	left	2	1	1	chr9:71052168-71052268	RPCI-23-114I6_mtTA-SV40:158363-158463
breakpoint162	chr9	11086814	RPCI-23-114I6_mtTA-SV40	11138	+	left	2	1	1	chr9:11086714-11086814	RPCI-23-114I6_mtTA-SV40:11138-11238
breakpoint163	chr12	35730893	RPCI-23-114I6_mtTA-SV40	128965	+	right	2	1	1	chr12:35730893-35730993	RPCI-23-114I6_mtTA-SV40:128865-128965
breakpoint164	chr12	45376156	RPCI-23-114I6_mtTA-SV40	172086	+	right	2	1	1	chr12:45376156-45376256	RPCI-23-114I6_mtTA-SV40:171986-172086
breakpoint165	chr12	84994300	RPCI-23-114I6_mtTA-SV40	12287	+	right	2	2	2	chr12:84994300-84994401	RPCI-23-114I6_mtTA-SV40:11962-12287
breakpoint166	chr12	108298603	RPCI-23-114I6_mtTA-SV40	112770	-	right	2	2	2	chr12:108298603-108298703	RPCI-23-114I6_mtTA-SV40:112770-113149
breakpoint167	chr12	96794768	RPCI-23-114I6_mtTA-SV40	110085	-	left	2	1	1	chr12:96794668-96794768	RPCI-23-114I6_mtTA-SV40:109985-110085
breakpoint168	chr5	50769904	RPCI-23-114I6_mtTA-SV40	191788	-	right	2	1	1	chr5:50769904-50770004	RPCI-23-114I6_mtTA-SV40:191788-191888
breakpoint169	chr12	102210945	RPCI-23-114I6_mtTA-SV40	193156	-	left	2	1	1	chr12:102210845-102210945	RPCI-23-114I6_mtTA-SV40:193056-193156
breakpoint170	chr8	86458614	RPCI-23-114I6_mtTA-SV40	190228	+	left	2	2	2	chr8:86456446-86458614	RPCI-23-114I6_mtTA-SV40:190228-192218
breakpoint171	chr8	79571790	RPCI-23-114I6_mtTA-SV40	101945	+	right	2	1	1	chr8:79571790-79571856	RPCI-23-114I6_mtTA-SV40:101879-101945
breakpoint172	chr6	113478676	RPCI-23-114I6_mtTA-SV40	135158	-	left	2	1	1	chr6:113478576-113478676	RPCI-23-114I6_mtTA-SV40:135058-135158
breakpoint173	chr12	103509868	RPCI-23-114I6_mtTA-SV40	158786	+	left	2	1	1	chr12:103509768-103509868	RPCI-23-114I6_mtTA-SV40:158786-158886
breakpoint174	chr12	37046327	RPCI-23-114I6_mtTA-SV40	20843	+	left	2	1	1	chr12:37046227-37046327	RPCI-23-114I6_mtTA-SV40:20843-20943
breakpoint175	chr16	71752990	RPCI-23-114I6_mtTA-SV40	191870	+	left	2	2	2	chr16:71752887-71752990	RPCI-23-114I6_mtTA-SV40:191870-191995
breakpoint176	chr19	12786328	RPCI-23-114I6_mtTA-SV40	12287	-	left	2	2	2	chr19:12786205-12786328	RPCI-23-114I6_mtTA-SV40:11641-12287
breakpoint177	chr19	52302067	RPCI-23-114I6_mtTA-SV40	107893	-	left	2	1	1	chr19:52301967-52302067	RPCI-23-114I6_mtTA-SV40:107793-107893
breakpoint178	chr8	18927848	RPCI-23-114I6_mtTA-SV40	93317	+	right	2	1	1	chr8:18927848-18927948	RPCI-23-114I6_mtTA-SV40:93217-93317
breakpoint179	chr11	99306748	RPCI-23-114I6_mtTA-SV40	28214	-	left	2	2	2	chr11:99306645-99306748	RPCI-23-114I6_mtTA-SV40:27946-28214
breakpoint180	chr8	93946991	RPCI-23-114I6_mtTA-SV40	128065	+	right	2	1	1	chr8:93946991-93947091	RPCI-23-114I6_mtTA-SV40:127965-128065
breakpoint181	chr19	59151756	RPCI-23-114I6_mtTA-SV40	94507	-	left	2	2	2	chr19:59151566-59151756	RPCI-23-114I6_mtTA-SV40:94101-94507
breakpoint182	chr16	51581399	RPCI-23-114I6_mtTA-SV40	101626	+	left	2	1	1	chr16:51581299-51581399	RPCI-23-114I6_mtTA-SV40:101626-101726
breakpoint183	chr3	110443000	RPCI-23-114I6_mtTA-SV40	177564	+	right	2	2	2	chr3:110443000-110443113	RPCI-23-114I6_mtTA-SV40:177262-177564
breakpoint184	chr6	105451253	RPCI-23-114I6_mtTA-SV40	15713	+	left	2	1	1	chr6:105451153-105451253	RPCI-23-114I6_mtTA-SV40:15713-15813
breakpoint185	chr11	49044009	RPCI-23-114I6_mtTA-SV40	143705	+	left	2	1	1	chr11:49043909-49044009	RPCI-23-114I6_mtTA-SV40:143705-143805
breakpoint186	chr19	25081824	RPCI-23-114I6_mtTA-SV40	54131	+	right	2	2	2	chr19:25081824-25081928	RPCI-23-114I6_mtTA-SV40:53962-54131
breakpoint187	chr11	86427658	RPCI-23-114I6_mtTA-SV40	164645	+	right	2	1	1	chr11:86427658-86427741	RPCI-23-114I6_mtTA-SV40:164562-164645
breakpoint188	chr3	15929533	RPCI-23-114I6_mtTA-SV40	177769	+	right	2	2	2	chr3:15929533-15929639	RPCI-23-114I6_mtTA-SV40:177608-177769
breakpoint189	chr3	88619119	RPCI-23-114I6_mtTA-SV40	112953	-	right	2	1	1	chr3:88619119-88619219	RPCI-23-114I6_mtTA-SV40:112953-113053
breakpoint190	chr16	76902091	RPCI-23-114I6_mtTA-SV40	4806	-	left	2	1	1	chr16:76901991-76902091	RPCI-23-114I6_mtTA-SV40:4706-4806
breakpoint191	chr19	56055466	RPCI-23-114I6_mtTA-SV40	33891	+	right	2	1	1	chr19:56055466-56055566	RPCI-23-114I6_mtTA-SV40:33791-33891
breakpoint192	chr16	33402434	RPCI-23-114I6_mtTA-SV40	177814	-	left	2	1	1	chr16:33402334-33402434	RPCI-23-114I6_mtTA-SV40:177714-177814
breakpoint193	chr11	84655251	RPCI-23-114I6_mtTA-SV40	141171	-	right	2	1	1	chr11:84655251-84655351	RPCI-23-114I6_mtTA-SV40:141171-141271
breakpoint194	chr11	48510078	RPCI-23-114I6_mtTA-SV40	191027	-	right	2	2	2	chr11:48510078-48510197	RPCI-23-114I6_mtTA-SV40:191027-191202
breakpoint195	chr3	122262426	RPCI-23-114I6_mtTA-SV40	119288	-	right	2	1	1	chr3:122262426-122262526	RPCI-23-114I6_mtTA-SV40:119288-119388
breakpoint196	chr19	59406374	RPCI-23-114I6_mtTA-SV40	146283	+	left	2	1	1	chr19:59406339-59406374	RPCI-23-114I6_mtTA-SV40:146283-146318
breakpoint197	chr1	4848950	RPCI-23-114I6_mtTA-SV40	150127	-	right	2	1	1	chr1:4848950-4849050	RPCI-23-114I6_mtTA-SV40:150127-150227
breakpoint198	chr16	51582216	RPCI-23-114I6_mtTA-SV40	197363	-	left	2	2	2	chr16:51582056-51582216	RPCI-23-114I6_mtTA-SV40:197273-197363
breakpoint199	chr14	121464276	RPCI-23-114I6_mtTA-SV40	21766	+	right	2	1	1	chr14:121464276-121464376	RPCI-23-114I6_mtTA-SV40:21666-21766
breakpoint200	chrY	39026358	RPCI-23-114I6_mtTA-SV40	150354	-	right	2	1	1	chrY:39026358-39026458	RPCI-23-114I6_mtTA-SV40:150354-150454
breakpoint201	chr3	157004582	RPCI-23-114I6_mtTA-SV40	192013	-	right	2	2	2	chr3:157004582-157004990	RPCI-23-114I6_mtTA-SV40:192013-192175
breakpoint202	chr3	44272640	RPCI-23-114I6_mtTA-SV40	177865	-	left	2	1	1	chr3:44272540-44272640	RPCI-23-114I6_mtTA-SV40:177765-177865
breakpoint203	chr3	50944181	RPCI-23-114I6_mtTA-SV40	55802	-	left	2	1	1	chr3:50944081-50944181	RPCI-23-114I6_mtTA-SV40:55702-55802
breakpoint204	chr1	65364806	RPCI-23-114I6_mtTA-SV40	133371	+	left	2	1	1	chr1:65364706-65364806	RPCI-23-114I6_mtTA-SV40:133371-133471
breakpoint205	chrX	146853546	RPCI-23-114I6_mtTA-SV40	191731	+	left	2	2	2	chrX:146853446-146853546	RPCI-23-114I6_mtTA-SV40:191731-192001
breakpoint206	chr1	183641814	RPCI-23-114I6_mtTA-SV40	16471	+	left	2	2	2	chr1:183641713-183641814	RPCI-23-114I6_mtTA-SV40:16471-17181
breakpoint207	chr1	99197269	RPCI-23-114I6_mtTA-SV40	128104	+	left	2	1	1	chr1:99197169-99197269	RPCI-23-114I6_mtTA-SV40:128104-128204
breakpoint208	chrX	98257942	RPCI-23-114I6_mtTA-SV40	76539	+	left	2	1	1	chrX:98257842-98257942	RPCI-23-114I6_mtTA-SV40:76539-76639
breakpoint209	chr1	48366253	RPCI-23-114I6_mtTA-SV40	46955	-	left	2	1	1	chr1:48366153-48366253	RPCI-23-114I6_mtTA-SV40:46855-46955
breakpoint210	chr3	78599895	RPCI-23-114I6_mtTA-SV40	37768	+	left	2	1	1	chr3:78599795-78599895	RPCI-23-114I6_mtTA-SV40:37768-37868
breakpoint211	chr1	175807157	RPCI-23-114I6_mtTA-SV40	126289	-	left	2	1	1	chr1:175807057-175807157	RPCI-23-114I6_mtTA-SV40:126189-126289
breakpoint212	chr1	171606505	RPCI-23-114I6_mtTA-SV40	174402	-	left	2	2	2	chr1:171606399-171606505	RPCI-23-114I6_mtTA-SV40:174191-174402
breakpoint213	chr1	56498399	RPCI-23-114I6_mtTA-SV40	177736	-	left	2	2	2	chr1:56498289-56498399	RPCI-23-114I6_mtTA-SV40:177299-177736
breakpoint214	chr3	39130473	RPCI-23-114I6_mtTA-SV40	141431	+	left	2	1	1	chr3:39130423-39130473	RPCI-23-114I6_mtTA-SV40:141431-141481
breakpoint215	chr6	73701307	RPCI-23-114I6_mtTA-SV40	3624	+	left	2	1	1	chr6:73701207-73701307	RPCI-23-114I6_mtTA-SV40:3624-3724
breakpoint216	chr1	126888743	RPCI-23-114I6_mtTA-SV40	177748	-	left	2	2	2	chr1:126888621-126888743	RPCI-23-114I6_mtTA-SV40:177487-177748
breakpoint217	chr1	104587021	RPCI-23-114I6_mtTA-SV40	143370	-	left	2	1	1	chr1:104586921-104587021	RPCI-23-114I6_mtTA-SV40:143270-143370
breakpoint218	chr1	43564735	RPCI-23-114I6_mtTA-SV40	122093	+	right	2	1	1	chr1:43564735-43564835	RPCI-23-114I6_mtTA-SV40:121993-122093
breakpoint219	chr1	131985730	RPCI-23-114I6_mtTA-SV40	21642	+	right	2	1	1	chr1:131985730-131985804	RPCI-23-114I6_mtTA-SV40:21568-21642
breakpoint220	chr1	162037484	RPCI-23-114I6_mtTA-SV40	190023	+	right	2	1	1	chr1:162037484-162037584	RPCI-23-114I6_mtTA-SV40:189923-190023
breakpoint221	chr4	68770126	RPCI-23-114I6_mtTA-SV40	38379	+	left	2	1	1	chr4:68770026-68770126	RPCI-23-114I6_mtTA-SV40:38379-38479
breakpoint222	chr1	141321945	RPCI-23-114I6_mtTA-SV40	45276	+	right	2	1	1	chr1:141321945-141322012	RPCI-23-114I6_mtTA-SV40:45209-45276
breakpoint223	chr1	23170258	RPCI-23-114I6_mtTA-SV40	164675	+	right	2	1	1	chr1:23170258-23170358	RPCI-23-114I6_mtTA-SV40:164575-164675
breakpoint224	chr1	131178003	RPCI-23-114I6_mtTA-SV40	154119	+	right	2	1	1	chr1:131178003-131178045	RPCI-23-114I6_mtTA-SV40:154077-154119
breakpoint225	chrM	14834	RPCI-23-114I6_mtTA-SV40	80806	-	left	2	2	2	chrM:13197-14834	RPCI-23-114I6_mtTA-SV40:79869-80806
breakpoint226	chr4	141485563	RPCI-23-114I6_mtTA-SV40	46880	+	left	2	1	1	chr4:141485463-141485563	RPCI-23-114I6_mtTA-SV40:46880-46980
breakpoint227	chr4	111543300	RPCI-23-114I6_mtTA-SV40	178416	-	left	2	2	2	chr4:111543189-111543300	RPCI-23-114I6_mtTA-SV40:177827-178416
breakpoint228	chr7	74112721	RPCI-23-114I6_mtTA-SV40	192118	-	right	2	2	2	chr7:74112721-74112830	RPCI-23-114I6_mtTA-SV40:192118-192241
breakpoint229	chr7	71580272	RPCI-23-114I6_mtTA-SV40	56083	-	right	2	1	1	chr7:71580272-71580372	RPCI-23-114I6_mtTA-SV40:56083-56183
breakpoint230	chr7	10842156	RPCI-23-114I6_mtTA-SV40	12243	+	right	2	2	2	chr7:10842156-10842300	RPCI-23-114I6_mtTA-SV40:11789-12243
breakpoint231	chr7	110633711	RPCI-23-114I6_mtTA-SV40	174104	+	right	2	1	1	chr7:110633711-110633770	RPCI-23-114I6_mtTA-SV40:174045-174104
breakpoint232	chr7	33759965	RPCI-23-114I6_mtTA-SV40	2214	-	left	2	1	1	chr7:33759865-33759965	RPCI-23-114I6_mtTA-SV40:2114-2214
breakpoint233	chr6	14990188	RPCI-23-114I6_mtTA-SV40	128003	+	right	2	1	1	chr6:14990188-14990288	RPCI-23-114I6_mtTA-SV40:127903-128003
breakpoint234	chrX	42772460	RPCI-23-114I6_mtTA-SV40	177991	-	left	2	2	2	chrX:42772333-42772460	RPCI-23-114I6_mtTA-SV40:177789-177991
breakpoint235	chr7	78497575	RPCI-23-114I6_mtTA-SV40	80203	-	left	2	1	1	chr7:78497475-78497575	RPCI-23-114I6_mtTA-SV40:80103-80203
breakpoint236	chr7	81205400	RPCI-23-114I6_mtTA-SV40	102979	-	left	2	1	1	chr7:81205314-81205400	RPCI-23-114I6_mtTA-SV40:102893-102979
breakpoint237	chr4	44979002	RPCI-23-114I6_mtTA-SV40	133931	-	right	2	1	1	chr4:44979002-44979102	RPCI-23-114I6_mtTA-SV40:133931-134031
breakpoint238	chr7	137636373	RPCI-23-114I6_mtTA-SV40	45699	+	left	2	1	1	chr7:137636273-137636373	RPCI-23-114I6_mtTA-SV40:45699-45799
breakpoint239	chr7	103525966	RPCI-23-114I6_mtTA-SV40	184367	+	left	2	1	1	chr7:103525866-103525966	RPCI-23-114I6_mtTA-SV40:184367-184467
breakpoint240	chr4	19441973	RPCI-23-114I6_mtTA-SV40	5097	-	right	2	1	1	chr4:19441973-19442073	RPCI-23-114I6_mtTA-SV40:5097-5197
breakpoint241	chr4	61788360	RPCI-23-114I6_mtTA-SV40	58792	-	right	2	1	1	chr4:61788360-61788460	RPCI-23-114I6_mtTA-SV40:58792-58892
breakpoint242	chrX	20942593	RPCI-23-114I6_mtTA-SV40	85286	-	right	2	1	1	chrX:20942593-20942679	RPCI-23-114I6_mtTA-SV40:85286-85372
breakpoint243	chr17	19963682	RPCI-23-114I6_mtTA-SV40	190283	-	right	2	1	1	chr17:19963682-19963782	RPCI-23-114I6_mtTA-SV40:190283-190383
breakpoint244	chrX	19495935	RPCI-23-114I6_mtTA-SV40	78343	-	right	2	2	2	chrX:19495935-19496037	RPCI-23-114I6_mtTA-SV40:78343-78673
breakpoint245	chr5	129554950	RPCI-23-114I6_mtTA-SV40	148897	+	right	2	1	1	chr5:129554950-129555050	RPCI-23-114I6_mtTA-SV40:148797-148897
breakpoint246	chr4	98247362	RPCI-23-114I6_mtTA-SV40	54306	+	right	2	2	2	chr4:98247362-98247465	RPCI-23-114I6_mtTA-SV40:54136-54306
breakpoint247	chr17	86726159	RPCI-23-114I6_mtTA-SV40	66982	-	left	2	1	1	chr17:86726059-86726159	RPCI-23-114I6_mtTA-SV40:66882-66982
breakpoint248	chr17	21255196	RPCI-23-114I6_mtTA-SV40	39081	-	left	2	1	1	chr17:21255096-21255196	RPCI-23-114I6_mtTA-SV40:38981-39081
breakpoint249	chr17	71776299	RPCI-23-114I6_mtTA-SV40	169971	-	left	2	1	1	chr17:71776199-71776299	RPCI-23-114I6_mtTA-SV40:169871-169971
breakpoint250	chr17	5202272	RPCI-23-114I6_mtTA-SV40	174257	+	left	2	1	1	chr17:5202200-5202272	RPCI-23-114I6_mtTA-SV40:174257-174329
breakpoint251	chr17	59159530	RPCI-23-114I6_mtTA-SV40	96698	+	left	2	1	1	chr17:59159430-59159530	RPCI-23-114I6_mtTA-SV40:96698-96798
breakpoint252	chr4	7400575	RPCI-23-114I6_mtTA-SV40	162088	+	right	2	1	1	chr4:7400575-7400675	RPCI-23-114I6_mtTA-SV40:161988-162088
breakpoint253	chrX	145552495	RPCI-23-114I6_mtTA-SV40	61242	+	right	2	1	1	chrX:145552495-145552575	RPCI-23-114I6_mtTA-SV40:61162-61242
breakpoint254	chrX	96806169	RPCI-23-114I6_mtTA-SV40	193630	+	right	2	1	1	chrX:96806169-96806269	RPCI-23-114I6_mtTA-SV40:193530-193630
breakpoint255	chr5	80200794	RPCI-23-114I6_mtTA-SV40	113277	+	right	2	1	1	chr5:80200794-80200894	RPCI-23-114I6_mtTA-SV40:113177-113277
breakpoint256	chrX	74983477	RPCI-23-114I6_mtTA-SV40	11868	-	left	2	2	2	chrX:74983398-74983477	RPCI-23-114I6_mtTA-SV40:11633-11868
breakpoint257	chr4	85456905	RPCI-23-114I6_mtTA-SV40	136425	-	right	1	1	1	chr4:85456905-85457005	RPCI-23-114I6_mtTA-SV40:136425-136525
breakpoint258	chrX	83426369	RPCI-23-114I6_mtTA-SV40	131427	-	right	1	1	1	chrX:83426369-83426469	RPCI-23-114I6_mtTA-SV40:131427-131527
breakpoint259	chrX	63528674	RPCI-23-114I6_mtTA-SV40	142429	+	right	1	1	1	chrX:63528674-63528748	RPCI-23-114I6_mtTA-SV40:142355-142429
breakpoint260	chrX	147596831	RPCI-23-114I6_mtTA-SV40	128595	+	right	1	1	1	chrX:147596831-147596931	RPCI-23-114I6_mtTA-SV40:128495-128595
breakpoint261	chrX	104792752	RPCI-23-114I6_mtTA-SV40	177887	+	right	1	1	1	chrX:104792752-104792852	RPCI-23-114I6_mtTA-SV40:177787-177887
breakpoint262	chrX	10136878	RPCI-23-114I6_mtTA-SV40	173305	+	right	1	1	1	chrX:10136878-10136978	RPCI-23-114I6_mtTA-SV40:173205-173305
breakpoint263	chrX	98767140	RPCI-23-114I6_mtTA-SV40	21611	+	right	1	1	1	chrX:98767140-98767240	RPCI-23-114I6_mtTA-SV40:21511-21611
breakpoint264	chrX	117998596	RPCI-23-114I6_mtTA-SV40	154818	+	right	1	1	1	chrX:117998596-117998696	RPCI-23-114I6_mtTA-SV40:154718-154818
breakpoint265	chrX	103971705	RPCI-23-114I6_mtTA-SV40	164645	+	right	1	1	1	chrX:103971705-103971788	RPCI-23-114I6_mtTA-SV40:164562-164645
breakpoint266	chrX	81524279	RPCI-23-114I6_mtTA-SV40	59091	-	right	1	1	1	chrX:81524279-81524379	RPCI-23-114I6_mtTA-SV40:59091-59191
breakpoint267	chrX	14413352	RPCI-23-114I6_mtTA-SV40	190175	-	right	1	1	1	chrX:14413352-14413452	RPCI-23-114I6_mtTA-SV40:190175-190275
breakpoint268	chrX	97212460	RPCI-23-114I6_mtTA-SV40	54482	+	right	1	1	1	chrX:97212460-97212513	RPCI-23-114I6_mtTA-SV40:54429-54482
breakpoint269	chrX	33000735	RPCI-23-114I6_mtTA-SV40	151315	-	right	1	1	1	chrX:33000735-33000784	RPCI-23-114I6_mtTA-SV40:151315-151364
breakpoint270	chrX	158944784	RPCI-23-114I6_mtTA-SV40	197447	+	right	1	1	1	chrX:158944784-158944884	RPCI-23-114I6_mtTA-SV40:197347-197447
breakpoint271	chrX	109020743	RPCI-23-114I6_mtTA-SV40	45405	+	right	1	1	1	chrX:109020743-109020843	RPCI-23-114I6_mtTA-SV40:45305-45405
breakpoint272	chrX	121697720	RPCI-23-114I6_mtTA-SV40	3739	+	right	1	1	1	chrX:121697720-121697791	RPCI-23-114I6_mtTA-SV40:3668-3739
breakpoint273	chr17	12520311	RPCI-23-114I6_mtTA-SV40	4382	+	left	1	1	1	chr17:12520211-12520311	RPCI-23-114I6_mtTA-SV40:4382-4482
breakpoint274	chrX	147491616	RPCI-23-114I6_mtTA-SV40	154496	-	right	1	1	1	chrX:147491616-147491716	RPCI-23-114I6_mtTA-SV40:154496-154596
breakpoint275	chrX	59740433	RPCI-23-114I6_mtTA-SV40	6853	-	right	1	1	1	chrX:59740433-59740533	RPCI-23-114I6_mtTA-SV40:6853-6953
breakpoint276	chr17	12509262	RPCI-23-114I6_mtTA-SV40	151947	+	left	1	1	1	chr17:12509162-12509262	RPCI-23-114I6_mtTA-SV40:151947-152047
breakpoint277	chr17	10436388	RPCI-23-114I6_mtTA-SV40	127010	+	left	1	1	1	chr17:10436288-10436388	RPCI-23-114I6_mtTA-SV40:127010-127110
breakpoint278	chr17	51921158	RPCI-23-114I6_mtTA-SV40	191067	+	left	1	1	1	chr17:51921058-51921158	RPCI-23-114I6_mtTA-SV40:191067-191167
breakpoint279	chr17	29352057	RPCI-23-114I6_mtTA-SV40	161315	+	left	1	1	1	chr17:29351957-29352057	RPCI-23-114I6_mtTA-SV40:161315-161415
breakpoint280	chrX	18748870	RPCI-23-114I6_mtTA-SV40	191102	-	right	1	1	1	chrX:18748870-18748970	RPCI-23-114I6_mtTA-SV40:191102-191202
breakpoint281	chr17	65658198	RPCI-23-114I6_mtTA-SV40	172404	+	left	1	1	1	chr17:65658132-65658198	RPCI-23-114I6_mtTA-SV40:172404-172470
breakpoint282	chr17	11816239	RPCI-23-114I6_mtTA-SV40	135105	+	left	1	1	1	chr17:11816139-11816239	RPCI-23-114I6_mtTA-SV40:135105-135205
breakpoint283	chr17	32349274	RPCI-23-114I6_mtTA-SV40	13471	+	left	1	1	1	chr17:32349199-32349274	RPCI-23-114I6_mtTA-SV40:13471-13546
breakpoint284	chr17	76761441	RPCI-23-114I6_mtTA-SV40	132411	+	left	1	1	1	chr17:76761341-76761441	RPCI-23-114I6_mtTA-SV40:132411-132511
breakpoint285	chrX	15386343	RPCI-23-114I6_mtTA-SV40	190176	-	right	1	1	1	chrX:15386343-15386443	RPCI-23-114I6_mtTA-SV40:190176-190276
breakpoint286	chr17	35258808	RPCI-23-114I6_mtTA-SV40	164738	-	left	1	1	1	chr17:35258708-35258808	RPCI-23-114I6_mtTA-SV40:164638-164738
breakpoint287	chrX	163712462	RPCI-23-114I6_mtTA-SV40	47137	-	right	1	1	1	chrX:163712462-163712525	RPCI-23-114I6_mtTA-SV40:47137-47200
breakpoint288	chr17	27293324	RPCI-23-114I6_mtTA-SV40	164475	-	left	1	1	1	chr17:27293224-27293324	RPCI-23-114I6_mtTA-SV40:164375-164475
breakpoint289	chrX	112450171	RPCI-23-114I6_mtTA-SV40	191971	-	right	1	1	1	chrX:112450171-112450229	RPCI-23-114I6_mtTA-SV40:191971-192029
breakpoint290	chr17	28853237	RPCI-23-114I6_mtTA-SV40	100218	-	left	1	1	1	chr17:28853137-28853237	RPCI-23-114I6_mtTA-SV40:100118-100218
breakpoint291	chr17	12022236	RPCI-23-114I6_mtTA-SV40	21330	-	left	1	1	1	chr17:12022136-12022236	RPCI-23-114I6_mtTA-SV40:21230-21330
breakpoint292	chr17	37135748	RPCI-23-114I6_mtTA-SV40	176053	-	left	1	1	1	chr17:37135648-37135748	RPCI-23-114I6_mtTA-SV40:175953-176053
breakpoint293	chrX	132364735	RPCI-23-114I6_mtTA-SV40	191956	-	right	1	1	1	chrX:132364735-132364774	RPCI-23-114I6_mtTA-SV40:191956-191995
breakpoint294	chr17	55985412	RPCI-23-114I6_mtTA-SV40	145529	-	left	1	1	1	chr17:55985312-55985412	RPCI-23-114I6_mtTA-SV40:145429-145529
breakpoint295	chr17	39457381	RPCI-23-114I6_mtTA-SV40	177715	-	left	1	1	1	chr17:39457307-39457381	RPCI-23-114I6_mtTA-SV40:177641-177715
breakpoint296	chr17	78134334	RPCI-23-114I6_mtTA-SV40	109172	-	right	1	1	1	chr17:78134334-78134434	RPCI-23-114I6_mtTA-SV40:109172-109272
breakpoint297	chr17	51269444	RPCI-23-114I6_mtTA-SV40	190176	-	right	1	1	1	chr17:51269444-51269544	RPCI-23-114I6_mtTA-SV40:190176-190276
breakpoint298	chrX	32305280	RPCI-23-114I6_mtTA-SV40	151315	-	right	1	1	1	chrX:32305280-32305329	RPCI-23-114I6_mtTA-SV40:151315-151364
breakpoint299	chr17	20349889	RPCI-23-114I6_mtTA-SV40	114795	-	right	1	1	1	chr17:20349889-20349989	RPCI-23-114I6_mtTA-SV40:114795-114895
breakpoint300	chr17	54669874	RPCI-23-114I6_mtTA-SV40	34523	-	right	1	1	1	chr17:54669874-54669974	RPCI-23-114I6_mtTA-SV40:34523-34623
breakpoint301	chr17	79109767	RPCI-23-114I6_mtTA-SV40	170294	-	right	1	1	1	chr17:79109767-79109867	RPCI-23-114I6_mtTA-SV40:170294-170394
breakpoint302	chrX	113279453	RPCI-23-114I6_mtTA-SV40	177887	-	left	1	1	1	chrX:113279353-113279453	RPCI-23-114I6_mtTA-SV40:177787-177887
breakpoint303	chr17	48017736	RPCI-23-114I6_mtTA-SV40	108110	-	right	1	1	1	chr17:48017736-48017836	RPCI-23-114I6_mtTA-SV40:108110-108210
breakpoint304	chr17	25191854	RPCI-23-114I6_mtTA-SV40	4799	-	right	1	1	1	chr17:25191854-25191930	RPCI-23-114I6_mtTA-SV40:4799-4875
breakpoint305	chr17	64785405	RPCI-23-114I6_mtTA-SV40	150549	-	right	1	1	1	chr17:64785405-64785505	RPCI-23-114I6_mtTA-SV40:150549-150649
breakpoint306	chr17	55772846	RPCI-23-114I6_mtTA-SV40	190228	-	right	1	1	1	chr17:55772846-55772926	RPCI-23-114I6_mtTA-SV40:190228-190308
breakpoint307	chr17	35362212	RPCI-23-114I6_mtTA-SV40	190296	-	right	1	1	1	chr17:35362212-35362312	RPCI-23-114I6_mtTA-SV40:190296-190396
breakpoint308	chr17	27787895	RPCI-23-114I6_mtTA-SV40	126533	-	right	1	1	1	chr17:27787895-27787995	RPCI-23-114I6_mtTA-SV40:126533-126633
breakpoint309	chr17	26150951	RPCI-23-114I6_mtTA-SV40	29250	+	right	1	1	1	chr17:26150951-26151051	RPCI-23-114I6_mtTA-SV40:29150-29250
breakpoint310	chr17	61528161	RPCI-23-114I6_mtTA-SV40	76990	+	right	1	1	1	chr17:61528161-61528261	RPCI-23-114I6_mtTA-SV40:76890-76990
breakpoint311	chr17	55333469	RPCI-23-114I6_mtTA-SV40	151939	+	right	1	1	1	chr17:55333469-55333569	RPCI-23-114I6_mtTA-SV40:151839-151939
breakpoint312	chr17	58503015	RPCI-23-114I6_mtTA-SV40	194653	+	right	1	1	1	chr17:58503015-58503115	RPCI-23-114I6_mtTA-SV40:194553-194653
breakpoint313	chr17	87053281	RPCI-23-114I6_mtTA-SV40	48165	+	right	1	1	1	chr17:87053281-87053381	RPCI-23-114I6_mtTA-SV40:48065-48165
breakpoint314	chr17	93147543	RPCI-23-114I6_mtTA-SV40	176695	+	right	1	1	1	chr17:93147543-93147643	RPCI-23-114I6_mtTA-SV40:176595-176695
breakpoint315	chr17	31135584	RPCI-23-114I6_mtTA-SV40	47885	+	right	1	1	1	chr17:31135584-31135684	RPCI-23-114I6_mtTA-SV40:47785-47885
breakpoint316	chr17	5910576	RPCI-23-114I6_mtTA-SV40	176315	+	right	1	1	1	chr17:5910576-5910676	RPCI-23-114I6_mtTA-SV40:176215-176315
breakpoint317	chr17	17116949	RPCI-23-114I6_mtTA-SV40	184403	+	right	1	1	1	chr17:17116949-17117049	RPCI-23-114I6_mtTA-SV40:184303-184403
breakpoint318	chr17	74305113	RPCI-23-114I6_mtTA-SV40	164645	+	right	1	1	1	chr17:74305113-74305196	RPCI-23-114I6_mtTA-SV40:164562-164645
breakpoint319	chr17	47633351	RPCI-23-114I6_mtTA-SV40	176394	+	right	1	1	1	chr17:47633351-47633451	RPCI-23-114I6_mtTA-SV40:176294-176394
breakpoint320	chr17	26386511	RPCI-23-114I6_mtTA-SV40	172945	+	right	1	1	1	chr17:26386511-26386611	RPCI-23-114I6_mtTA-SV40:172845-172945
breakpoint321	chr7	105012871	RPCI-23-114I6_mtTA-SV40	190249	+	left	1	1	1	chr7:105012771-105012871	RPCI-23-114I6_mtTA-SV40:190249-190349
breakpoint322	chrX	4673856	RPCI-23-114I6_mtTA-SV40	66166	-	left	1	1	1	chrX:4673756-4673856	RPCI-23-114I6_mtTA-SV40:66066-66166
breakpoint323	chr7	91639962	RPCI-23-114I6_mtTA-SV40	190228	+	left	1	1	1	chr7:91639882-91639962	RPCI-23-114I6_mtTA-SV40:190228-190308
breakpoint324	chr7	12554906	RPCI-23-114I6_mtTA-SV40	169029	+	left	1	1	1	chr7:12554806-12554906	RPCI-23-114I6_mtTA-SV40:169029-169129
breakpoint325	chr7	143886150	RPCI-23-114I6_mtTA-SV40	4728	+	left	1	1	1	chr7:143886108-143886150	RPCI-23-114I6_mtTA-SV40:4728-4770
breakpoint326	chrX	59208194	RPCI-23-114I6_mtTA-SV40	160419	-	left	1	1	1	chrX:59208094-59208194	RPCI-23-114I6_mtTA-SV40:160319-160419
breakpoint327	chr7	70631361	RPCI-23-114I6_mtTA-SV40	117904	+	left	1	1	1	chr7:70631261-70631361	RPCI-23-114I6_mtTA-SV40:117904-118004
breakpoint328	chrX	166387909	RPCI-23-114I6_mtTA-SV40	62012	-	left	1	1	1	chrX:166387830-166387909	RPCI-23-114I6_mtTA-SV40:61933-62012
breakpoint329	chr7	84207446	RPCI-23-114I6_mtTA-SV40	191956	+	left	1	1	1	chr7:84207407-84207446	RPCI-23-114I6_mtTA-SV40:191956-191995
breakpoint330	chr7	116439344	RPCI-23-114I6_mtTA-SV40	191715	+	left	1	1	1	chr7:116439254-116439344	RPCI-23-114I6_mtTA-SV40:191715-191805
breakpoint331	chr7	120394893	RPCI-23-114I6_mtTA-SV40	168817	+	left	1	1	1	chr7:120394793-120394893	RPCI-23-114I6_mtTA-SV40:168817-168917
breakpoint332	chr7	34182958	RPCI-23-114I6_mtTA-SV40	76571	+	left	1	1	1	chr7:34182858-34182958	RPCI-23-114I6_mtTA-SV40:76571-76671
breakpoint333	chr7	81201827	RPCI-23-114I6_mtTA-SV40	105600	+	left	1	1	1	chr7:81201780-81201827	RPCI-23-114I6_mtTA-SV40:105600-105647
breakpoint334	chr7	121001852	RPCI-23-114I6_mtTA-SV40	53538	+	left	1	1	1	chr7:121001752-121001852	RPCI-23-114I6_mtTA-SV40:53538-53638
breakpoint335	chr7	39636886	RPCI-23-114I6_mtTA-SV40	164373	-	left	1	1	1	chr7:39636836-39636886	RPCI-23-114I6_mtTA-SV40:164323-164373
breakpoint336	chr7	46942558	RPCI-23-114I6_mtTA-SV40	35008	-	left	1	1	1	chr7:46942523-46942558	RPCI-23-114I6_mtTA-SV40:34973-35008
breakpoint337	chr7	13621639	RPCI-23-114I6_mtTA-SV40	10613	-	left	1	1	1	chr7:13621539-13621639	RPCI-23-114I6_mtTA-SV40:10513-10613
breakpoint338	chr7	73879584	RPCI-23-114I6_mtTA-SV40	129089	-	left	1	1	1	chr7:73879484-73879584	RPCI-23-114I6_mtTA-SV40:128989-129089
breakpoint339	chr7	28865619	RPCI-23-114I6_mtTA-SV40	173524	-	left	1	1	1	chr7:28865519-28865619	RPCI-23-114I6_mtTA-SV40:173424-173524
breakpoint340	chr7	20451690	RPCI-23-114I6_mtTA-SV40	32696	-	left	1	1	1	chr7:20451590-20451690	RPCI-23-114I6_mtTA-SV40:32596-32696
breakpoint341	chr7	16235028	RPCI-23-114I6_mtTA-SV40	66226	-	left	1	1	1	chr7:16234928-16235028	RPCI-23-114I6_mtTA-SV40:66126-66226
breakpoint342	chr7	91787311	RPCI-23-114I6_mtTA-SV40	149505	-	left	1	1	1	chr7:91787211-91787311	RPCI-23-114I6_mtTA-SV40:149405-149505
breakpoint343	chr7	55371164	RPCI-23-114I6_mtTA-SV40	177504	-	left	1	1	1	chr7:55371064-55371164	RPCI-23-114I6_mtTA-SV40:177404-177504
breakpoint344	chrX	4948723	RPCI-23-114I6_mtTA-SV40	164253	-	left	1	1	1	chrX:4948623-4948723	RPCI-23-114I6_mtTA-SV40:164153-164253
breakpoint345	chr7	83428762	RPCI-23-114I6_mtTA-SV40	177693	-	left	1	1	1	chr7:83428662-83428762	RPCI-23-114I6_mtTA-SV40:177593-177693
breakpoint346	chrX	152229693	RPCI-23-114I6_mtTA-SV40	193941	-	left	1	1	1	chrX:152229626-152229693	RPCI-23-114I6_mtTA-SV40:193874-193941
breakpoint347	chr7	61123023	RPCI-23-114I6_mtTA-SV40	50287	-	left	1	1	1	chr7:61122923-61123023	RPCI-23-114I6_mtTA-SV40:50187-50287
breakpoint348	chrX	138697254	RPCI-23-114I6_mtTA-SV40	11278	-	left	1	1	1	chrX:138697154-138697254	RPCI-23-114I6_mtTA-SV40:11178-11278
breakpoint349	chr7	66414238	RPCI-23-114I6_mtTA-SV40	168753	-	left	1	1	1	chr7:66414138-66414238	RPCI-23-114I6_mtTA-SV40:168653-168753
breakpoint350	chrX	62295326	RPCI-23-114I6_mtTA-SV40	168257	-	left	1	1	1	chrX:62295226-62295326	RPCI-23-114I6_mtTA-SV40:168157-168257
breakpoint351	chr7	140077365	RPCI-23-114I6_mtTA-SV40	145439	-	left	1	1	1	chr7:140077265-140077365	RPCI-23-114I6_mtTA-SV40:145339-145439
breakpoint352	chr7	6953569	RPCI-23-114I6_mtTA-SV40	176859	-	left	1	1	1	chr7:6953520-6953569	RPCI-23-114I6_mtTA-SV40:176810-176859
breakpoint353	chr7	116330600	RPCI-23-114I6_mtTA-SV40	158152	-	left	1	1	1	chr7:116330500-116330600	RPCI-23-114I6_mtTA-SV40:158052-158152
breakpoint354	chrX	122658664	RPCI-23-114I6_mtTA-SV40	128586	-	left	1	1	1	chrX:122658564-122658664	RPCI-23-114I6_mtTA-SV40:128486-128586
breakpoint355	chr7	3877510	RPCI-23-114I6_mtTA-SV40	124876	-	left	1	1	1	chr7:3877410-3877510	RPCI-23-114I6_mtTA-SV40:124776-124876
breakpoint356	chr7	28256106	RPCI-23-114I6_mtTA-SV40	21506	-	left	1	1	1	chr7:28256036-28256106	RPCI-23-114I6_mtTA-SV40:21436-21506
breakpoint357	chr7	28092598	RPCI-23-114I6_mtTA-SV40	176053	+	right	1	1	1	chr7:28092598-28092698	RPCI-23-114I6_mtTA-SV40:175953-176053
breakpoint358	chr7	23745724	RPCI-23-114I6_mtTA-SV40	177063	+	right	1	1	1	chr7:23745724-23745824	RPCI-23-114I6_mtTA-SV40:176963-177063
breakpoint359	chr7	88598293	RPCI-23-114I6_mtTA-SV40	120673	+	right	1	1	1	chr7:88598293-88598393	RPCI-23-114I6_mtTA-SV40:120573-120673
breakpoint360	chr7	16482476	RPCI-23-114I6_mtTA-SV40	161263	+	right	1	1	1	chr7:16482476-16482576	RPCI-23-114I6_mtTA-SV40:161163-161263
breakpoint361	chr7	36707408	RPCI-23-114I6_mtTA-SV40	149295	+	right	1	1	1	chr7:36707408-36707508	RPCI-23-114I6_mtTA-SV40:149195-149295
breakpoint362	chr7	121493063	RPCI-23-114I6_mtTA-SV40	53802	+	right	1	1	1	chr7:121493063-121493099	RPCI-23-114I6_mtTA-SV40:53766-53802
breakpoint363	chr7	48619550	RPCI-23-114I6_mtTA-SV40	177939	+	right	1	1	1	chr7:48619550-48619650	RPCI-23-114I6_mtTA-SV40:177839-177939
breakpoint364	chrX	116111004	RPCI-23-114I6_mtTA-SV40	93761	-	left	1	1	1	chrX:116110951-116111004	RPCI-23-114I6_mtTA-SV40:93708-93761
breakpoint365	chr7	133482404	RPCI-23-114I6_mtTA-SV40	47564	+	right	1	1	1	chr7:133482404-133482504	RPCI-23-114I6_mtTA-SV40:47464-47564
breakpoint366	chr7	126433894	RPCI-23-114I6_mtTA-SV40	15596	+	right	1	1	1	chr7:126433894-126433934	RPCI-23-114I6_mtTA-SV40:15556-15596
breakpoint367	chr7	131973055	RPCI-23-114I6_mtTA-SV40	16574	+	right	1	1	1	chr7:131973055-131973129	RPCI-23-114I6_mtTA-SV40:16500-16574
breakpoint368	chr7	27113098	RPCI-23-114I6_mtTA-SV40	21566	+	right	1	1	1	chr7:27113098-27113198	RPCI-23-114I6_mtTA-SV40:21466-21566
breakpoint369	chr7	137178178	RPCI-23-114I6_mtTA-SV40	81636	+	right	1	1	1	chr7:137178178-137178278	RPCI-23-114I6_mtTA-SV40:81536-81636
breakpoint370	chr7	63310531	RPCI-23-114I6_mtTA-SV40	81622	+	right	1	1	1	chr7:63310531-63310603	RPCI-23-114I6_mtTA-SV40:81550-81622
breakpoint371	chrX	17705402	RPCI-23-114I6_mtTA-SV40	125085	-	left	1	1	1	chrX:17705302-17705402	RPCI-23-114I6_mtTA-SV40:124985-125085
breakpoint372	chrX	142546166	RPCI-23-114I6_mtTA-SV40	152260	-	left	1	1	1	chrX:142546066-142546166	RPCI-23-114I6_mtTA-SV40:152160-152260
breakpoint373	chr7	137606667	RPCI-23-114I6_mtTA-SV40	76455	-	right	1	1	1	chr7:137606667-137606756	RPCI-23-114I6_mtTA-SV40:76455-76544
breakpoint374	chr7	118476050	RPCI-23-114I6_mtTA-SV40	20263	-	right	1	1	1	chr7:118476050-118476150	RPCI-23-114I6_mtTA-SV40:20263-20363
breakpoint375	chr7	10020176	RPCI-23-114I6_mtTA-SV40	76563	-	right	1	1	1	chr7:10020176-10020276	RPCI-23-114I6_mtTA-SV40:76563-76663
breakpoint376	chr7	14205071	RPCI-23-114I6_mtTA-SV40	146005	-	right	1	1	1	chr7:14205071-14205135	RPCI-23-114I6_mtTA-SV40:146005-146069
breakpoint377	chr7	8772213	RPCI-23-114I6_mtTA-SV40	109135	-	right	1	1	1	chr7:8772213-8772313	RPCI-23-114I6_mtTA-SV40:109135-109235
breakpoint378	chr7	110114191	RPCI-23-114I6_mtTA-SV40	26545	-	right	1	1	1	chr7:110114191-110114266	RPCI-23-114I6_mtTA-SV40:26545-26620
breakpoint379	chr7	141593650	RPCI-23-114I6_mtTA-SV40	193827	-	right	1	1	1	chr7:141593650-141593750	RPCI-23-114I6_mtTA-SV40:193827-193927
breakpoint380	chr7	6818500	RPCI-23-114I6_mtTA-SV40	144570	-	right	1	1	1	chr7:6818500-6818600	RPCI-23-114I6_mtTA-SV40:144570-144670
breakpoint381	chrX	23869387	RPCI-23-114I6_mtTA-SV40	179188	-	left	1	1	1	chrX:23869287-23869387	RPCI-23-114I6_mtTA-SV40:179088-179188
breakpoint382	chrX	155360455	RPCI-23-114I6_mtTA-SV40	176692	-	left	1	1	1	chrX:155360392-155360455	RPCI-23-114I6_mtTA-SV40:176629-176692
breakpoint383	chr7	128560971	RPCI-23-114I6_mtTA-SV40	129689	-	right	1	1	1	chr7:128560971-128561071	RPCI-23-114I6_mtTA-SV40:129689-129789
breakpoint384	chr7	42366471	RPCI-23-114I6_mtTA-SV40	136092	-	right	1	1	1	chr7:42366471-42366554	RPCI-23-114I6_mtTA-SV40:136092-136175
breakpoint385	chr7	56494860	RPCI-23-114I6_mtTA-SV40	191851	-	right	1	1	1	chr7:56494860-56494960	RPCI-23-114I6_mtTA-SV40:191851-191951
breakpoint386	chr1	5309744	RPCI-23-114I6_mtTA-SV40	80987	+	right	1	1	1	chr1:5309744-5309801	RPCI-23-114I6_mtTA-SV40:80930-80987
breakpoint387	chrX	110180764	RPCI-23-114I6_mtTA-SV40	114735	+	left	1	1	1	chrX:110180664-110180764	RPCI-23-114I6_mtTA-SV40:114735-114835
breakpoint388	chr1	98408618	RPCI-23-114I6_mtTA-SV40	172317	+	right	1	1	1	chr1:98408618-98408718	RPCI-23-114I6_mtTA-SV40:172217-172317
breakpoint389	chr1	154936012	RPCI-23-114I6_mtTA-SV40	12160	+	right	1	1	1	chr1:154936012-154936112	RPCI-23-114I6_mtTA-SV40:12060-12160
breakpoint390	chr1	152220170	RPCI-23-114I6_mtTA-SV40	34374	+	right	1	1	1	chr1:152220170-152220270	RPCI-23-114I6_mtTA-SV40:34274-34374
breakpoint391	chrX	151678175	RPCI-23-114I6_mtTA-SV40	189880	+	left	1	1	1	chrX:151678075-151678175	RPCI-23-114I6_mtTA-SV40:189880-189980
breakpoint392	chrX	59765322	RPCI-23-114I6_mtTA-SV40	192043	+	left	1	1	1	chrX:59765222-59765322	RPCI-23-114I6_mtTA-SV40:192043-192143
breakpoint393	chrX	37178585	RPCI-23-114I6_mtTA-SV40	59190	+	left	1	1	1	chrX:37178485-37178585	RPCI-23-114I6_mtTA-SV40:59190-59290
breakpoint394	chr1	9531407	RPCI-23-114I6_mtTA-SV40	154957	+	right	1	1	1	chr1:9531407-9531507	RPCI-23-114I6_mtTA-SV40:154857-154957
breakpoint395	chr1	57708751	RPCI-23-114I6_mtTA-SV40	28105	+	right	1	1	1	chr1:57708751-57708851	RPCI-23-114I6_mtTA-SV40:28005-28105
breakpoint396	chrX	164086503	RPCI-23-114I6_mtTA-SV40	191900	+	left	1	1	1	chrX:164086403-164086503	RPCI-23-114I6_mtTA-SV40:191900-192000
breakpoint397	chr1	183641721	RPCI-23-114I6_mtTA-SV40	11874	+	right	1	1	1	chr1:183641721-183641821	RPCI-23-114I6_mtTA-SV40:11774-11874
breakpoint398	chr1	151465591	RPCI-23-114I6_mtTA-SV40	174108	+	right	1	1	1	chr1:151465591-151465691	RPCI-23-114I6_mtTA-SV40:174008-174108
breakpoint399	chr1	89629920	RPCI-23-114I6_mtTA-SV40	130118	+	right	1	1	1	chr1:89629920-89630020	RPCI-23-114I6_mtTA-SV40:130018-130118
breakpoint400	chr1	65364712	RPCI-23-114I6_mtTA-SV40	128599	+	right	1	1	1	chr1:65364712-65364812	RPCI-23-114I6_mtTA-SV40:128499-128599
breakpoint401	chrX	152767301	RPCI-23-114I6_mtTA-SV40	32828	+	left	1	1	1	chrX:152767201-152767301	RPCI-23-114I6_mtTA-SV40:32828-32928
breakpoint402	chr1	102111963	RPCI-23-114I6_mtTA-SV40	177942	+	right	1	1	1	chr1:102111963-102112063	RPCI-23-114I6_mtTA-SV40:177842-177942
breakpoint403	chr1	157714692	RPCI-23-114I6_mtTA-SV40	50709	+	right	1	1	1	chr1:157714692-157714792	RPCI-23-114I6_mtTA-SV40:50609-50709
breakpoint404	chr1	8209842	RPCI-23-114I6_mtTA-SV40	177519	+	right	1	1	1	chr1:8209842-8209942	RPCI-23-114I6_mtTA-SV40:177419-177519
breakpoint405	chr1	90387866	RPCI-23-114I6_mtTA-SV40	128376	+	right	1	1	1	chr1:90387866-90387966	RPCI-23-114I6_mtTA-SV40:128276-128376
breakpoint406	chrX	51446535	RPCI-23-114I6_mtTA-SV40	86179	+	left	1	1	1	chrX:51446435-51446535	RPCI-23-114I6_mtTA-SV40:86179-86279
breakpoint407	chr1	16548189	RPCI-23-114I6_mtTA-SV40	115614	+	right	1	1	1	chr1:16548189-16548235	RPCI-23-114I6_mtTA-SV40:115568-115614
breakpoint408	chr1	164558634	RPCI-23-114I6_mtTA-SV40	14014	+	right	1	1	1	chr1:164558634-164558702	RPCI-23-114I6_mtTA-SV40:13946-14014
breakpoint409	chr1	14658554	RPCI-23-114I6_mtTA-SV40	167768	+	right	1	1	1	chr1:14658554-14658614	RPCI-23-114I6_mtTA-SV40:167708-167768
breakpoint410	chr1	189670875	RPCI-23-114I6_mtTA-SV40	97584	+	right	1	1	1	chr1:189670875-189670975	RPCI-23-114I6_mtTA-SV40:97484-97584
breakpoint411	chr1	135310567	RPCI-23-114I6_mtTA-SV40	27718	+	right	1	1	1	chr1:135310567-135310617	RPCI-23-114I6_mtTA-SV40:27668-27718
breakpoint412	chr1	97527163	RPCI-23-114I6_mtTA-SV40	178411	+	right	1	1	1	chr1:97527163-97527248	RPCI-23-114I6_mtTA-SV40:178326-178411
breakpoint413	chr1	74581409	RPCI-23-114I6_mtTA-SV40	21344	-	left	1	1	1	chr1:74581309-74581409	RPCI-23-114I6_mtTA-SV40:21244-21344
breakpoint414	chr1	191678955	RPCI-23-114I6_mtTA-SV40	121291	-	left	1	1	1	chr1:191678855-191678955	RPCI-23-114I6_mtTA-SV40:121191-121291
breakpoint415	chrX	7812074	RPCI-23-114I6_mtTA-SV40	32650	+	left	1	1	1	chrX:7812037-7812074	RPCI-23-114I6_mtTA-SV40:32650-32687
breakpoint416	chr1	4738187	RPCI-23-114I6_mtTA-SV40	11186	-	left	1	1	1	chr1:4738087-4738187	RPCI-23-114I6_mtTA-SV40:11086-11186
breakpoint417	chrX	57052405	RPCI-23-114I6_mtTA-SV40	192075	+	left	1	1	1	chrX:57052305-57052405	RPCI-23-114I6_mtTA-SV40:192075-192175
breakpoint418	chrX	151945849	RPCI-23-114I6_mtTA-SV40	113231	+	left	1	1	1	chrX:151945749-151945849	RPCI-23-114I6_mtTA-SV40:113231-113331
breakpoint419	chr1	189592057	RPCI-23-114I6_mtTA-SV40	52241	-	left	1	1	1	chr1:189591957-189592057	RPCI-23-114I6_mtTA-SV40:52141-52241
breakpoint420	chr1	101626915	RPCI-23-114I6_mtTA-SV40	117311	-	left	1	1	1	chr1:101626815-101626915	RPCI-23-114I6_mtTA-SV40:117211-117311
breakpoint421	chrX	152313237	RPCI-23-114I6_mtTA-SV40	114510	+	left	1	1	1	chrX:152313137-152313237	RPCI-23-114I6_mtTA-SV40:114510-114610
breakpoint422	chr1	8730319	RPCI-23-114I6_mtTA-SV40	177852	-	left	1	1	1	chr1:8730219-8730319	RPCI-23-114I6_mtTA-SV40:177752-177852
breakpoint423	chrX	70524698	RPCI-23-114I6_mtTA-SV40	184378	+	left	1	1	1	chrX:70524598-70524698	RPCI-23-114I6_mtTA-SV40:184378-184478
breakpoint424	chr1	97494399	RPCI-23-114I6_mtTA-SV40	177792	-	left	1	1	1	chr1:97494343-97494399	RPCI-23-114I6_mtTA-SV40:177736-177792
breakpoint425	chr1	126271520	RPCI-23-114I6_mtTA-SV40	115837	-	left	1	1	1	chr1:126271483-126271520	RPCI-23-114I6_mtTA-SV40:115800-115837
breakpoint426	chr1	12868336	RPCI-23-114I6_mtTA-SV40	154463	-	left	1	1	1	chr1:12868236-12868336	RPCI-23-114I6_mtTA-SV40:154363-154463
breakpoint427	chr1	138872946	RPCI-23-114I6_mtTA-SV40	178112	-	left	1	1	1	chr1:138872910-138872946	RPCI-23-114I6_mtTA-SV40:178076-178112
breakpoint428	chr1	190870990	RPCI-23-114I6_mtTA-SV40	79404	-	left	1	1	1	chr1:190870890-190870990	RPCI-23-114I6_mtTA-SV40:79304-79404
breakpoint429	chr1	189620017	RPCI-23-114I6_mtTA-SV40	173697	-	left	1	1	1	chr1:189619917-189620017	RPCI-23-114I6_mtTA-SV40:173597-173697
breakpoint430	chrX	165904954	RPCI-23-114I6_mtTA-SV40	190274	+	left	1	1	1	chrX:165904854-165904954	RPCI-23-114I6_mtTA-SV40:190274-190374
breakpoint431	chrX	72147159	RPCI-23-114I6_mtTA-SV40	120089	+	left	1	1	1	chrX:72147059-72147159	RPCI-23-114I6_mtTA-SV40:120089-120189
breakpoint432	chr1	58424540	RPCI-23-114I6_mtTA-SV40	29281	-	left	1	1	1	chr1:58424440-58424540	RPCI-23-114I6_mtTA-SV40:29181-29281
breakpoint433	chr1	82477443	RPCI-23-114I6_mtTA-SV40	54140	-	left	1	1	1	chr1:82477343-82477443	RPCI-23-114I6_mtTA-SV40:54040-54140
breakpoint434	chrX	152773827	RPCI-23-114I6_mtTA-SV40	20598	+	left	1	1	1	chrX:152773727-152773827	RPCI-23-114I6_mtTA-SV40:20598-20698
breakpoint435	chr1	129787748	RPCI-23-114I6_mtTA-SV40	2572	-	left	1	1	1	chr1:129787679-129787748	RPCI-23-114I6_mtTA-SV40:2503-2572
breakpoint436	chr1	33792223	RPCI-23-114I6_mtTA-SV40	156966	-	left	1	1	1	chr1:33792123-33792223	RPCI-23-114I6_mtTA-SV40:156866-156966
breakpoint437	chr1	85096916	RPCI-23-114I6_mtTA-SV40	50287	-	left	1	1	1	chr1:85096816-85096916	RPCI-23-114I6_mtTA-SV40:50187-50287
breakpoint438	chr1	50442446	RPCI-23-114I6_mtTA-SV40	178152	-	left	1	1	1	chr1:50442346-50442446	RPCI-23-114I6_mtTA-SV40:178052-178152
breakpoint439	chr1	24614471	RPCI-23-114I6_mtTA-SV40	78652	-	left	1	1	1	chr1:24614371-24614471	RPCI-23-114I6_mtTA-SV40:78552-78652
breakpoint440	chr1	108043245	RPCI-23-114I6_mtTA-SV40	27289	-	left	1	1	1	chr1:108043145-108043245	RPCI-23-114I6_mtTA-SV40:27189-27289
breakpoint441	chr1	67919999	RPCI-23-114I6_mtTA-SV40	178025	-	left	1	1	1	chr1:67919899-67919999	RPCI-23-114I6_mtTA-SV40:177925-178025
breakpoint442	chr1	83989804	RPCI-23-114I6_mtTA-SV40	121744	-	left	1	1	1	chr1:83989728-83989804	RPCI-23-114I6_mtTA-SV40:121668-121744
breakpoint443	chr1	171008327	RPCI-23-114I6_mtTA-SV40	14103	-	left	1	1	1	chr1:171008227-171008327	RPCI-23-114I6_mtTA-SV40:14003-14103
breakpoint444	chr1	181018930	RPCI-23-114I6_mtTA-SV40	76607	+	left	1	1	1	chr1:181018830-181018930	RPCI-23-114I6_mtTA-SV40:76607-76707
breakpoint445	chr1	118220801	RPCI-23-114I6_mtTA-SV40	192096	+	left	1	1	1	chr1:118220701-118220801	RPCI-23-114I6_mtTA-SV40:192096-192196
breakpoint446	chr1	24615175	RPCI-23-114I6_mtTA-SV40	195031	+	left	1	1	1	chr1:24615075-24615175	RPCI-23-114I6_mtTA-SV40:195031-195131
breakpoint447	chr1	25664062	RPCI-23-114I6_mtTA-SV40	145900	+	left	1	1	1	chr1:25663962-25664062	RPCI-23-114I6_mtTA-SV40:145900-146000
breakpoint448	chr1	86347287	RPCI-23-114I6_mtTA-SV40	76571	+	left	1	1	1	chr1:86347187-86347287	RPCI-23-114I6_mtTA-SV40:76571-76671
breakpoint449	chrX	86566968	RPCI-23-114I6_mtTA-SV40	193801	+	left	1	1	1	chrX:86566868-86566968	RPCI-23-114I6_mtTA-SV40:193801-193901
breakpoint450	chr1	57708852	RPCI-23-114I6_mtTA-SV40	32834	+	left	1	1	1	chr1:57708752-57708852	RPCI-23-114I6_mtTA-SV40:32834-32934
breakpoint451	chr1	67815068	RPCI-23-114I6_mtTA-SV40	192251	+	left	1	1	1	chr1:67814968-67815068	RPCI-23-114I6_mtTA-SV40:192251-192351
breakpoint452	chr1	120862991	RPCI-23-114I6_mtTA-SV40	57993	+	left	1	1	1	chr1:120862915-120862991	RPCI-23-114I6_mtTA-SV40:57993-58069
breakpoint453	chr1	90807320	RPCI-23-114I6_mtTA-SV40	133307	+	left	1	1	1	chr1:90807220-90807320	RPCI-23-114I6_mtTA-SV40:133307-133407
breakpoint454	chr1	168930437	RPCI-23-114I6_mtTA-SV40	189906	+	left	1	1	1	chr1:168930337-168930437	RPCI-23-114I6_mtTA-SV40:189906-190006
breakpoint455	chr1	124010011	RPCI-23-114I6_mtTA-SV40	126041	+	left	1	1	1	chr1:124009977-124010011	RPCI-23-114I6_mtTA-SV40:126041-126075
breakpoint456	chr1	121940450	RPCI-23-114I6_mtTA-SV40	130510	+	left	1	1	1	chr1:121940350-121940450	RPCI-23-114I6_mtTA-SV40:130510-130610
breakpoint457	chr1	36498437	RPCI-23-114I6_mtTA-SV40	115576	+	left	1	1	1	chr1:36498337-36498437	RPCI-23-114I6_mtTA-SV40:115576-115676
breakpoint458	chr1	135310689	RPCI-23-114I6_mtTA-SV40	31910	+	left	1	1	1	chr1:135310589-135310689	RPCI-23-114I6_mtTA-SV40:31910-32010
breakpoint459	chr1	24613481	RPCI-23-114I6_mtTA-SV40	41490	+	left	1	1	1	chr1:24613381-24613481	RPCI-23-114I6_mtTA-SV40:41490-41590
breakpoint460	chr1	163977388	RPCI-23-114I6_mtTA-SV40	12880	+	left	1	1	1	chr1:163977288-163977388	RPCI-23-114I6_mtTA-SV40:12880-12980
breakpoint461	chr1	28329819	RPCI-23-114I6_mtTA-SV40	35644	+	left	1	1	1	chr1:28329719-28329819	RPCI-23-114I6_mtTA-SV40:35644-35744
breakpoint462	chrX	92530216	RPCI-23-114I6_mtTA-SV40	86391	+	left	1	1	1	chrX:92530116-92530216	RPCI-23-114I6_mtTA-SV40:86391-86491
breakpoint463	chr1	145085373	RPCI-23-114I6_mtTA-SV40	192251	+	left	1	1	1	chr1:145085273-145085373	RPCI-23-114I6_mtTA-SV40:192251-192351
breakpoint464	chrX	75891698	RPCI-23-114I6_mtTA-SV40	68041	+	left	1	1	1	chrX:75891598-75891698	RPCI-23-114I6_mtTA-SV40:68041-68141
breakpoint465	chr1	136775066	RPCI-23-114I6_mtTA-SV40	46466	+	left	1	1	1	chr1:136774966-136775066	RPCI-23-114I6_mtTA-SV40:46466-46566
breakpoint466	chr1	130617497	RPCI-23-114I6_mtTA-SV40	192249	+	left	1	1	1	chr1:130617397-130617497	RPCI-23-114I6_mtTA-SV40:192249-192349
breakpoint467	chr1	9752737	RPCI-23-114I6_mtTA-SV40	59264	+	left	1	1	1	chr1:9752637-9752737	RPCI-23-114I6_mtTA-SV40:59264-59364
breakpoint468	chr1	145240083	RPCI-23-114I6_mtTA-SV40	125052	+	left	1	1	1	chr1:145239983-145240083	RPCI-23-114I6_mtTA-SV40:125052-125152
breakpoint469	chr1	117483290	RPCI-23-114I6_mtTA-SV40	50230	+	left	1	1	1	chr1:117483190-117483290	RPCI-23-114I6_mtTA-SV40:50230-50330
breakpoint470	chr16	68892464	RPCI-23-114I6_mtTA-SV40	178013	-	left	1	1	1	chr16:68892364-68892464	RPCI-23-114I6_mtTA-SV40:177913-178013
breakpoint471	chr16	73418192	RPCI-23-114I6_mtTA-SV40	177831	-	left	1	1	1	chr16:73418092-73418192	RPCI-23-114I6_mtTA-SV40:177731-177831
breakpoint472	chr16	56174098	RPCI-23-114I6_mtTA-SV40	176189	-	left	1	1	1	chr16:56173998-56174098	RPCI-23-114I6_mtTA-SV40:176089-176189
breakpoint473	chr1	6673009	RPCI-23-114I6_mtTA-SV40	190183	-	right	1	1	1	chr1:6673009-6673109	RPCI-23-114I6_mtTA-SV40:190183-190283
breakpoint474	chr1	53403625	RPCI-23-114I6_mtTA-SV40	26186	-	right	1	1	1	chr1:53403625-53403725	RPCI-23-114I6_mtTA-SV40:26186-26286
breakpoint475	chr1	159609545	RPCI-23-114I6_mtTA-SV40	112968	-	right	1	1	1	chr1:159609545-159609645	RPCI-23-114I6_mtTA-SV40:112968-113068
breakpoint476	chr1	24613718	RPCI-23-114I6_mtTA-SV40	168132	-	right	1	1	1	chr1:24613718-24613794	RPCI-23-114I6_mtTA-SV40:168132-168208
breakpoint477	chr1	133669660	RPCI-23-114I6_mtTA-SV40	14055	-	right	1	1	1	chr1:133669660-133669760	RPCI-23-114I6_mtTA-SV40:14055-14155
breakpoint478	chr1	120086980	RPCI-23-114I6_mtTA-SV40	192075	-	right	1	1	1	chr1:120086980-120087080	RPCI-23-114I6_mtTA-SV40:192075-192175
breakpoint479	chr1	8636070	RPCI-23-114I6_mtTA-SV40	190896	-	right	1	1	1	chr1:8636070-8636170	RPCI-23-114I6_mtTA-SV40:190896-190996
breakpoint480	chr1	11256165	RPCI-23-114I6_mtTA-SV40	119412	-	right	1	1	1	chr1:11256165-11256265	RPCI-23-114I6_mtTA-SV40:119412-119512
breakpoint481	chr1	148298298	RPCI-23-114I6_mtTA-SV40	189835	-	right	1	1	1	chr1:148298298-148298398	RPCI-23-114I6_mtTA-SV40:189835-189935
breakpoint482	chr1	189311652	RPCI-23-114I6_mtTA-SV40	151918	-	right	1	1	1	chr1:189311652-189311752	RPCI-23-114I6_mtTA-SV40:151918-152018
breakpoint483	chr1	126415779	RPCI-23-114I6_mtTA-SV40	107530	-	right	1	1	1	chr1:126415779-126415817	RPCI-23-114I6_mtTA-SV40:107530-107568
breakpoint484	chr16	88467069	RPCI-23-114I6_mtTA-SV40	122240	-	left	1	1	1	chr16:88466969-88467069	RPCI-23-114I6_mtTA-SV40:122140-122240
breakpoint485	chr1	98042105	RPCI-23-114I6_mtTA-SV40	137116	-	right	1	1	1	chr1:98042105-98042205	RPCI-23-114I6_mtTA-SV40:137116-137216
breakpoint486	chr1	68087381	RPCI-23-114I6_mtTA-SV40	49031	-	right	1	1	1	chr1:68087381-68087481	RPCI-23-114I6_mtTA-SV40:49031-49131
breakpoint487	chr1	73879487	RPCI-23-114I6_mtTA-SV40	145911	-	right	1	1	1	chr1:73879487-73879587	RPCI-23-114I6_mtTA-SV40:145911-146011
breakpoint488	chr1	68659766	RPCI-23-114I6_mtTA-SV40	164161	-	right	1	1	1	chr1:68659766-68659818	RPCI-23-114I6_mtTA-SV40:164161-164213
breakpoint489	chr1	85043017	RPCI-23-114I6_mtTA-SV40	154460	-	right	1	1	1	chr1:85043017-85043117	RPCI-23-114I6_mtTA-SV40:154460-154560
breakpoint490	chr1	4740550	RPCI-23-114I6_mtTA-SV40	13402	-	right	1	1	1	chr1:4740550-4740635	RPCI-23-114I6_mtTA-SV40:13402-13487
breakpoint491	chr1	15269087	RPCI-23-114I6_mtTA-SV40	112818	-	right	1	1	1	chr1:15269087-15269187	RPCI-23-114I6_mtTA-SV40:112818-112918
breakpoint492	chr1	123744199	RPCI-23-114I6_mtTA-SV40	138230	-	right	1	1	1	chr1:123744199-123744299	RPCI-23-114I6_mtTA-SV40:138230-138330
breakpoint493	chr1	28864561	RPCI-23-114I6_mtTA-SV40	108278	-	right	1	1	1	chr1:28864561-28864661	RPCI-23-114I6_mtTA-SV40:108278-108378
breakpoint494	chr1	6119986	RPCI-23-114I6_mtTA-SV40	142413	-	right	1	1	1	chr1:6119986-6120086	RPCI-23-114I6_mtTA-SV40:142413-142513
breakpoint495	chr16	86878627	RPCI-23-114I6_mtTA-SV40	160912	-	left	1	1	1	chr16:86878527-86878627	RPCI-23-114I6_mtTA-SV40:160812-160912
breakpoint496	chr16	67753589	RPCI-23-114I6_mtTA-SV40	125061	-	left	1	1	1	chr16:67753489-67753589	RPCI-23-114I6_mtTA-SV40:124961-125061
breakpoint497	chr16	87768478	RPCI-23-114I6_mtTA-SV40	173736	-	left	1	1	1	chr16:87768444-87768478	RPCI-23-114I6_mtTA-SV40:173702-173736
breakpoint498	chr11	64199620	RPCI-23-114I6_mtTA-SV40	42783	-	right	1	1	1	chr11:64199620-64199720	RPCI-23-114I6_mtTA-SV40:42783-42883
breakpoint499	chr11	67773321	RPCI-23-114I6_mtTA-SV40	151985	-	right	1	1	1	chr11:67773321-67773421	RPCI-23-114I6_mtTA-SV40:151985-152085
breakpoint500	chr11	90871381	RPCI-23-114I6_mtTA-SV40	161977	-	right	1	1	1	chr11:90871381-90871481	RPCI-23-114I6_mtTA-SV40:161977-162077
breakpoint501	chr16	73747781	RPCI-23-114I6_mtTA-SV40	114741	-	left	1	1	1	chr16:73747681-73747781	RPCI-23-114I6_mtTA-SV40:114641-114741
breakpoint502	chr11	105965357	RPCI-23-114I6_mtTA-SV40	59276	-	right	1	1	1	chr11:105965357-105965457	RPCI-23-114I6_mtTA-SV40:59276-59376
breakpoint503	chr11	92952055	RPCI-23-114I6_mtTA-SV40	114483	-	right	1	1	1	chr11:92952055-92952107	RPCI-23-114I6_mtTA-SV40:114483-114535
breakpoint504	chr11	63312601	RPCI-23-114I6_mtTA-SV40	113297	-	right	1	1	1	chr11:63312601-63312701	RPCI-23-114I6_mtTA-SV40:113297-113397
breakpoint505	chr11	20209546	RPCI-23-114I6_mtTA-SV40	55239	-	right	1	1	1	chr11:20209546-20209646	RPCI-23-114I6_mtTA-SV40:55239-55339
breakpoint506	chr11	120439351	RPCI-23-114I6_mtTA-SV40	46906	-	right	1	1	1	chr11:120439351-120439451	RPCI-23-114I6_mtTA-SV40:46906-47006
breakpoint507	chr11	78936071	RPCI-23-114I6_mtTA-SV40	169430	-	right	1	1	1	chr11:78936071-78936171	RPCI-23-114I6_mtTA-SV40:169430-169530
breakpoint508	chr11	31015344	RPCI-23-114I6_mtTA-SV40	184362	-	right	1	1	1	chr11:31015344-31015444	RPCI-23-114I6_mtTA-SV40:184362-184462
breakpoint509	chr11	80866189	RPCI-23-114I6_mtTA-SV40	172290	-	right	1	1	1	chr11:80866189-80866289	RPCI-23-114I6_mtTA-SV40:172290-172390
breakpoint510	chr11	99306650	RPCI-23-114I6_mtTA-SV40	33310	-	right	1	1	1	chr11:99306650-99306736	RPCI-23-114I6_mtTA-SV40:33310-33396
breakpoint511	chr11	61780886	RPCI-23-114I6_mtTA-SV40	29106	+	right	1	1	1	chr11:61780886-61780986	RPCI-23-114I6_mtTA-SV40:29006-29106
breakpoint512	chr16	52200229	RPCI-23-114I6_mtTA-SV40	198768	-	left	1	1	1	chr16:52200129-52200229	RPCI-23-114I6_mtTA-SV40:198668-198768
breakpoint513	chr11	4683883	RPCI-23-114I6_mtTA-SV40	148827	+	right	1	1	1	chr11:4683883-4683983	RPCI-23-114I6_mtTA-SV40:148727-148827
breakpoint514	chr16	49627993	RPCI-23-114I6_mtTA-SV40	177784	-	left	1	1	1	chr16:49627893-49627993	RPCI-23-114I6_mtTA-SV40:177684-177784
breakpoint515	chr11	81041571	RPCI-23-114I6_mtTA-SV40	173918	+	right	1	1	1	chr11:81041571-81041613	RPCI-23-114I6_mtTA-SV40:173876-173918
breakpoint516	chr16	93460815	RPCI-23-114I6_mtTA-SV40	129481	-	left	1	1	1	chr16:93460715-93460815	RPCI-23-114I6_mtTA-SV40:129381-129481
breakpoint517	chr11	80297880	RPCI-23-114I6_mtTA-SV40	131822	+	right	1	1	1	chr11:80297880-80297980	RPCI-23-114I6_mtTA-SV40:131722-131822
breakpoint518	chr11	9358850	RPCI-23-114I6_mtTA-SV40	100957	+	right	1	1	1	chr11:9358850-9358950	RPCI-23-114I6_mtTA-SV40:100857-100957
breakpoint519	chr11	94309951	RPCI-23-114I6_mtTA-SV40	146281	+	right	1	1	1	chr11:94309951-94310051	RPCI-23-114I6_mtTA-SV40:146181-146281
breakpoint520	chr11	87464567	RPCI-23-114I6_mtTA-SV40	163885	+	right	1	1	1	chr11:87464567-87464667	RPCI-23-114I6_mtTA-SV40:163785-163885
breakpoint521	chr11	5472410	RPCI-23-114I6_mtTA-SV40	129019	+	right	1	1	1	chr11:5472410-5472510	RPCI-23-114I6_mtTA-SV40:128919-129019
breakpoint522	chr11	87116316	RPCI-23-114I6_mtTA-SV40	161320	+	right	1	1	1	chr11:87116316-87116416	RPCI-23-114I6_mtTA-SV40:161220-161320
breakpoint523	chr11	96044871	RPCI-23-114I6_mtTA-SV40	126833	+	right	1	1	1	chr11:96044871-96044971	RPCI-23-114I6_mtTA-SV40:126733-126833
breakpoint524	chr11	82757481	RPCI-23-114I6_mtTA-SV40	129843	+	right	1	1	1	chr11:82757481-82757581	RPCI-23-114I6_mtTA-SV40:129743-129843
breakpoint525	chr11	79036223	RPCI-23-114I6_mtTA-SV40	142055	+	right	1	1	1	chr11:79036223-79036323	RPCI-23-114I6_mtTA-SV40:141955-142055
breakpoint526	chr11	64319628	RPCI-23-114I6_mtTA-SV40	117277	+	right	1	1	1	chr11:64319628-64319728	RPCI-23-114I6_mtTA-SV40:117177-117277
breakpoint527	chr11	104488190	RPCI-23-114I6_mtTA-SV40	174088	+	right	1	1	1	chr11:104488190-104488241	RPCI-23-114I6_mtTA-SV40:174037-174088
breakpoint528	chr11	99356773	RPCI-23-114I6_mtTA-SV40	105348	+	left	1	1	1	chr11:99356673-99356773	RPCI-23-114I6_mtTA-SV40:105348-105448
breakpoint529	chr16	13113071	RPCI-23-114I6_mtTA-SV40	167532	-	left	1	1	1	chr16:13112971-13113071	RPCI-23-114I6_mtTA-SV40:167432-167532
breakpoint530	chr16	54435547	RPCI-23-114I6_mtTA-SV40	178019	-	left	1	1	1	chr16:54435447-54435547	RPCI-23-114I6_mtTA-SV40:177919-178019
breakpoint531	chr11	87170304	RPCI-23-114I6_mtTA-SV40	191751	+	left	1	1	1	chr11:87170269-87170304	RPCI-23-114I6_mtTA-SV40:191751-191786
breakpoint532	chr11	94849895	RPCI-23-114I6_mtTA-SV40	32253	+	left	1	1	1	chr11:94849795-94849895	RPCI-23-114I6_mtTA-SV40:32253-32353
breakpoint533	chr11	111275376	RPCI-23-114I6_mtTA-SV40	32685	+	left	1	1	1	chr11:111275276-111275376	RPCI-23-114I6_mtTA-SV40:32685-32785
breakpoint534	chr11	37768139	RPCI-23-114I6_mtTA-SV40	113762	+	left	1	1	1	chr11:37768039-37768139	RPCI-23-114I6_mtTA-SV40:113762-113862
breakpoint535	chr11	26787372	RPCI-23-114I6_mtTA-SV40	113297	+	left	1	1	1	chr11:26787272-26787372	RPCI-23-114I6_mtTA-SV40:113297-113397
breakpoint536	chr11	87116390	RPCI-23-114I6_mtTA-SV40	165046	+	left	1	1	1	chr11:87116324-87116390	RPCI-23-114I6_mtTA-SV40:165046-165112
breakpoint537	chr11	104349743	RPCI-23-114I6_mtTA-SV40	76716	+	left	1	1	1	chr11:104349691-104349743	RPCI-23-114I6_mtTA-SV40:76716-76768
breakpoint538	chr11	4159994	RPCI-23-114I6_mtTA-SV40	47238	+	left	1	1	1	chr11:4159940-4159994	RPCI-23-114I6_mtTA-SV40:47238-47292
breakpoint539	chr11	6287629	RPCI-23-114I6_mtTA-SV40	21157	+	left	1	1	1	chr11:6287565-6287629	RPCI-23-114I6_mtTA-SV40:21157-21221
breakpoint540	chr11	113772478	RPCI-23-114I6_mtTA-SV40	45329	+	left	1	1	1	chr11:113772378-113772478	RPCI-23-114I6_mtTA-SV40:45329-45429
breakpoint541	chr11	59290449	RPCI-23-114I6_mtTA-SV40	151589	+	left	1	1	1	chr11:59290349-59290449	RPCI-23-114I6_mtTA-SV40:151589-151689
breakpoint542	chr11	120412631	RPCI-23-114I6_mtTA-SV40	198381	+	left	1	1	1	chr11:120412531-120412631	RPCI-23-114I6_mtTA-SV40:198381-198481
breakpoint543	chr11	52288919	RPCI-23-114I6_mtTA-SV40	76599	+	left	1	1	1	chr11:52288819-52288919	RPCI-23-114I6_mtTA-SV40:76599-76699
breakpoint544	chr16	56106080	RPCI-23-114I6_mtTA-SV40	189884	+	left	1	1	1	chr16:56105980-56106080	RPCI-23-114I6_mtTA-SV40:189884-189984
breakpoint545	chr11	102714937	RPCI-23-114I6_mtTA-SV40	164162	-	left	1	1	1	chr11:102714837-102714937	RPCI-23-114I6_mtTA-SV40:164062-164162
breakpoint546	chr11	121028683	RPCI-23-114I6_mtTA-SV40	176053	-	left	1	1	1	chr11:121028583-121028683	RPCI-23-114I6_mtTA-SV40:175953-176053
breakpoint547	chr16	92420485	RPCI-23-114I6_mtTA-SV40	46300	+	left	1	1	1	chr16:92420385-92420485	RPCI-23-114I6_mtTA-SV40:46300-46400
breakpoint548	chr16	33345900	RPCI-23-114I6_mtTA-SV40	89561	+	left	1	1	1	chr16:33345800-33345900	RPCI-23-114I6_mtTA-SV40:89561-89661
breakpoint549	chr11	22678933	RPCI-23-114I6_mtTA-SV40	41359	-	left	1	1	1	chr11:22678833-22678933	RPCI-23-114I6_mtTA-SV40:41259-41359
breakpoint550	chr11	120708220	RPCI-23-114I6_mtTA-SV40	63485	-	left	1	1	1	chr11:120708120-120708220	RPCI-23-114I6_mtTA-SV40:63385-63485
breakpoint551	chr11	85138324	RPCI-23-114I6_mtTA-SV40	66487	-	left	1	1	1	chr11:85138224-85138324	RPCI-23-114I6_mtTA-SV40:66387-66487
breakpoint552	chr16	69539916	RPCI-23-114I6_mtTA-SV40	109135	+	left	1	1	1	chr16:69539816-69539916	RPCI-23-114I6_mtTA-SV40:109135-109235
breakpoint553	chr11	76719636	RPCI-23-114I6_mtTA-SV40	14727	-	left	1	1	1	chr11:76719536-76719636	RPCI-23-114I6_mtTA-SV40:14627-14727
breakpoint554	chr11	109637025	RPCI-23-114I6_mtTA-SV40	125084	-	left	1	1	1	chr11:109636925-109637025	RPCI-23-114I6_mtTA-SV40:124984-125084
breakpoint555	chr11	60504613	RPCI-23-114I6_mtTA-SV40	151979	-	left	1	1	1	chr11:60504513-60504613	RPCI-23-114I6_mtTA-SV40:151879-151979
breakpoint556	chr11	51887423	RPCI-23-114I6_mtTA-SV40	66319	-	left	1	1	1	chr11:51887323-51887423	RPCI-23-114I6_mtTA-SV40:66219-66319
breakpoint557	chr16	47329825	RPCI-23-114I6_mtTA-SV40	191766	+	left	1	1	1	chr16:47329761-47329825	RPCI-23-114I6_mtTA-SV40:191766-191830
breakpoint558	chr11	27514740	RPCI-23-114I6_mtTA-SV40	179205	-	left	1	1	1	chr11:27514640-27514740	RPCI-23-114I6_mtTA-SV40:179105-179205
breakpoint559	chr11	60584448	RPCI-23-114I6_mtTA-SV40	167351	-	left	1	1	1	chr11:60584348-60584448	RPCI-23-114I6_mtTA-SV40:167251-167351
breakpoint560	chr11	85144772	RPCI-23-114I6_mtTA-SV40	123435	-	left	1	1	1	chr11:85144672-85144772	RPCI-23-114I6_mtTA-SV40:123335-123435
breakpoint561	chr12	18131832	RPCI-23-114I6_mtTA-SV40	131643	+	left	1	1	1	chr12:18131732-18131832	RPCI-23-114I6_mtTA-SV40:131643-131743
breakpoint562	chr12	45239928	RPCI-23-114I6_mtTA-SV40	122668	+	left	1	1	1	chr12:45239828-45239928	RPCI-23-114I6_mtTA-SV40:122668-122768
breakpoint563	chr16	40614679	RPCI-23-114I6_mtTA-SV40	108433	+	left	1	1	1	chr16:40614579-40614679	RPCI-23-114I6_mtTA-SV40:108433-108533
breakpoint564	chr16	9781819	RPCI-23-114I6_mtTA-SV40	108959	+	left	1	1	1	chr16:9781719-9781819	RPCI-23-114I6_mtTA-SV40:108959-109059
breakpoint565	chr16	54517892	RPCI-23-114I6_mtTA-SV40	61236	+	left	1	1	1	chr16:54517820-54517892	RPCI-23-114I6_mtTA-SV40:61236-61308
breakpoint566	chr16	8778069	RPCI-23-114I6_mtTA-SV40	13665	+	left	1	1	1	chr16:8777969-8778069	RPCI-23-114I6_mtTA-SV40:13665-13765
breakpoint567	chr12	6637846	RPCI-23-114I6_mtTA-SV40	22037	+	left	1	1	1	chr12:6637746-6637846	RPCI-23-114I6_mtTA-SV40:22037-22137
breakpoint568	chr12	43727093	RPCI-23-114I6_mtTA-SV40	155493	+	left	1	1	1	chr12:43726993-43727093	RPCI-23-114I6_mtTA-SV40:155493-155593
breakpoint569	chr12	3529007	RPCI-23-114I6_mtTA-SV40	122209	+	left	1	1	1	chr12:3528907-3529007	RPCI-23-114I6_mtTA-SV40:122209-122309
breakpoint570	chr12	117237432	RPCI-23-114I6_mtTA-SV40	9525	+	left	1	1	1	chr12:117237332-117237432	RPCI-23-114I6_mtTA-SV40:9525-9625
breakpoint571	chr12	62622638	RPCI-23-114I6_mtTA-SV40	190987	+	left	1	1	1	chr12:62622538-62622638	RPCI-23-114I6_mtTA-SV40:190987-191087
breakpoint572	chr12	82883816	RPCI-23-114I6_mtTA-SV40	58912	+	left	1	1	1	chr12:82883716-82883816	RPCI-23-114I6_mtTA-SV40:58912-59012
breakpoint573	chr12	76226813	RPCI-23-114I6_mtTA-SV40	121701	+	left	1	1	1	chr12:76226713-76226813	RPCI-23-114I6_mtTA-SV40:121701-121801
breakpoint574	chr12	44427269	RPCI-23-114I6_mtTA-SV40	146184	+	left	1	1	1	chr12:44427169-44427269	RPCI-23-114I6_mtTA-SV40:146184-146284
breakpoint575	chr12	84994357	RPCI-23-114I6_mtTA-SV40	16520	+	left	1	1	1	chr12:84994305-84994357	RPCI-23-114I6_mtTA-SV40:16520-16572
breakpoint576	chr12	33493500	RPCI-23-114I6_mtTA-SV40	190267	+	left	1	1	1	chr12:33493400-33493500	RPCI-23-114I6_mtTA-SV40:190267-190367
breakpoint577	chr12	3625145	RPCI-23-114I6_mtTA-SV40	177653	-	left	1	1	1	chr12:3625045-3625145	RPCI-23-114I6_mtTA-SV40:177553-177653
breakpoint578	chr16	14824807	RPCI-23-114I6_mtTA-SV40	191786	+	left	1	1	1	chr16:14824707-14824807	RPCI-23-114I6_mtTA-SV40:191786-191886
breakpoint579	chr16	20572171	RPCI-23-114I6_mtTA-SV40	184839	+	left	1	1	1	chr16:20572071-20572171	RPCI-23-114I6_mtTA-SV40:184839-184939
breakpoint580	chr12	111949066	RPCI-23-114I6_mtTA-SV40	24801	-	left	1	1	1	chr12:111949022-111949066	RPCI-23-114I6_mtTA-SV40:24757-24801
breakpoint581	chr12	68616376	RPCI-23-114I6_mtTA-SV40	50709	-	left	1	1	1	chr12:68616276-68616376	RPCI-23-114I6_mtTA-SV40:50609-50709
breakpoint582	chr16	86850476	RPCI-23-114I6_mtTA-SV40	151625	+	left	1	1	1	chr16:86850376-86850476	RPCI-23-114I6_mtTA-SV40:151625-151725
breakpoint583	chr12	14395162	RPCI-23-114I6_mtTA-SV40	154660	-	left	1	1	1	chr12:14395062-14395162	RPCI-23-114I6_mtTA-SV40:154560-154660
breakpoint584	chr16	17763711	RPCI-23-114I6_mtTA-SV40	96246	+	left	1	1	1	chr16:17763611-17763711	RPCI-23-114I6_mtTA-SV40:96246-96346
breakpoint585	chr16	84022177	RPCI-23-114I6_mtTA-SV40	190943	-	right	1	1	1	chr16:84022177-84022277	RPCI-23-114I6_mtTA-SV40:190943-191043
breakpoint586	chr12	26587942	RPCI-23-114I6_mtTA-SV40	177170	-	left	1	1	1	chr12:26587842-26587942	RPCI-23-114I6_mtTA-SV40:177070-177170
breakpoint587	chr12	31916441	RPCI-23-114I6_mtTA-SV40	160137	-	left	1	1	1	chr12:31916341-31916441	RPCI-23-114I6_mtTA-SV40:160037-160137
breakpoint588	chr12	115515679	RPCI-23-114I6_mtTA-SV40	179176	-	left	1	1	1	chr12:115515634-115515679	RPCI-23-114I6_mtTA-SV40:179131-179176
breakpoint589	chr12	47961183	RPCI-23-114I6_mtTA-SV40	129688	-	left	1	1	1	chr12:47961083-47961183	RPCI-23-114I6_mtTA-SV40:129588-129688
breakpoint590	chr12	76543789	RPCI-23-114I6_mtTA-SV40	27370	-	left	1	1	1	chr12:76543689-76543789	RPCI-23-114I6_mtTA-SV40:27270-27370
breakpoint591	chr16	38646044	RPCI-23-114I6_mtTA-SV40	174016	-	right	1	1	1	chr16:38646044-38646144	RPCI-23-114I6_mtTA-SV40:174016-174116
breakpoint592	chr12	37166787	RPCI-23-114I6_mtTA-SV40	49581	-	left	1	1	1	chr12:37166744-37166787	RPCI-23-114I6_mtTA-SV40:49538-49581
breakpoint593	chr16	94065542	RPCI-23-114I6_mtTA-SV40	169430	-	right	1	1	1	chr16:94065542-94065642	RPCI-23-114I6_mtTA-SV40:169430-169530
breakpoint594	chr12	114872325	RPCI-23-114I6_mtTA-SV40	148775	-	right	1	1	1	chr12:114872325-114872393	RPCI-23-114I6_mtTA-SV40:148775-148843
breakpoint595	chr12	116303250	RPCI-23-114I6_mtTA-SV40	114472	-	right	1	1	1	chr12:116303250-116303350	RPCI-23-114I6_mtTA-SV40:114472-114572
breakpoint596	chr12	6142223	RPCI-23-114I6_mtTA-SV40	190914	-	right	1	1	1	chr12:6142223-6142323	RPCI-23-114I6_mtTA-SV40:190914-191014
breakpoint597	chr12	11533487	RPCI-23-114I6_mtTA-SV40	191067	-	right	1	1	1	chr12:11533487-11533587	RPCI-23-114I6_mtTA-SV40:191067-191167
breakpoint598	chr12	31967921	RPCI-23-114I6_mtTA-SV40	130041	-	right	1	1	1	chr12:31967921-31968021	RPCI-23-114I6_mtTA-SV40:130041-130141
breakpoint599	chr16	96612641	RPCI-23-114I6_mtTA-SV40	168643	-	right	1	1	1	chr16:96612641-96612741	RPCI-23-114I6_mtTA-SV40:168643-168743
breakpoint600	chr12	64385086	RPCI-23-114I6_mtTA-SV40	108502	+	right	1	1	1	chr12:64385086-64385186	RPCI-23-114I6_mtTA-SV40:108402-108502
breakpoint601	chr12	89782420	RPCI-23-114I6_mtTA-SV40	149505	+	right	1	1	1	chr12:89782420-89782520	RPCI-23-114I6_mtTA-SV40:149405-149505
breakpoint602	chr16	42698503	RPCI-23-114I6_mtTA-SV40	100738	-	right	1	1	1	chr16:42698503-42698572	RPCI-23-114I6_mtTA-SV40:100738-100807
breakpoint603	chr12	57054655	RPCI-23-114I6_mtTA-SV40	193066	+	right	1	1	1	chr12:57054655-57054755	RPCI-23-114I6_mtTA-SV40:192966-193066
breakpoint604	chr16	80101234	RPCI-23-114I6_mtTA-SV40	108693	-	right	1	1	1	chr16:80101234-80101334	RPCI-23-114I6_mtTA-SV40:108693-108793
breakpoint605	chr12	35781048	RPCI-23-114I6_mtTA-SV40	177979	+	right	1	1	1	chr12:35781048-35781148	RPCI-23-114I6_mtTA-SV40:177879-177979
breakpoint606	chr12	12330776	RPCI-23-114I6_mtTA-SV40	60847	+	right	1	1	1	chr12:12330776-12330876	RPCI-23-114I6_mtTA-SV40:60747-60847
breakpoint607	chr12	79063008	RPCI-23-114I6_mtTA-SV40	145224	+	right	1	1	1	chr12:79063008-79063108	RPCI-23-114I6_mtTA-SV40:145124-145224
breakpoint608	chr12	80941616	RPCI-23-114I6_mtTA-SV40	12556	+	right	1	1	1	chr12:80941616-80941716	RPCI-23-114I6_mtTA-SV40:12456-12556
breakpoint609	chr9	3013580	RPCI-23-114I6_mtTA-SV40	68097	+	left	1	1	1	chr9:3013480-3013580	RPCI-23-114I6_mtTA-SV40:68097-68197
breakpoint610	chr16	50488599	RPCI-23-114I6_mtTA-SV40	54024	-	right	1	1	1	chr16:50488599-50488699	RPCI-23-114I6_mtTA-SV40:54024-54124
breakpoint611	chr9	86076351	RPCI-23-114I6_mtTA-SV40	46230	+	left	1	1	1	chr9:86076251-86076351	RPCI-23-114I6_mtTA-SV40:46230-46330
breakpoint612	chr9	35603055	RPCI-23-114I6_mtTA-SV40	190999	+	left	1	1	1	chr9:35602955-35603055	RPCI-23-114I6_mtTA-SV40:190999-191099
breakpoint613	chr16	8794174	RPCI-23-114I6_mtTA-SV40	40264	-	right	1	1	1	chr16:8794174-8794274	RPCI-23-114I6_mtTA-SV40:40264-40364
breakpoint614	chr9	73929116	RPCI-23-114I6_mtTA-SV40	59185	+	left	1	1	1	chr9:73929016-73929116	RPCI-23-114I6_mtTA-SV40:59185-59285
breakpoint615	chr9	95338080	RPCI-23-114I6_mtTA-SV40	91937	+	left	1	1	1	chr9:95337980-95338080	RPCI-23-114I6_mtTA-SV40:91937-92037
breakpoint616	chr9	3038193	RPCI-23-114I6_mtTA-SV40	122284	+	left	1	1	1	chr9:3038093-3038193	RPCI-23-114I6_mtTA-SV40:122284-122384
breakpoint617	chr9	122234300	RPCI-23-114I6_mtTA-SV40	122581	+	left	1	1	1	chr9:122234200-122234300	RPCI-23-114I6_mtTA-SV40:122581-122681
breakpoint618	chr9	108282419	RPCI-23-114I6_mtTA-SV40	169430	+	left	1	1	1	chr9:108282319-108282419	RPCI-23-114I6_mtTA-SV40:169430-169530
breakpoint619	chr9	87283401	RPCI-23-114I6_mtTA-SV40	109162	+	left	1	1	1	chr9:87283339-87283401	RPCI-23-114I6_mtTA-SV40:109162-109224
breakpoint620	chr16	55538815	RPCI-23-114I6_mtTA-SV40	67658	-	right	1	1	1	chr16:55538815-55538915	RPCI-23-114I6_mtTA-SV40:67658-67758
breakpoint621	chr9	56019695	RPCI-23-114I6_mtTA-SV40	191745	+	left	1	1	1	chr9:56019595-56019695	RPCI-23-114I6_mtTA-SV40:191745-191845
breakpoint622	chr9	31743656	RPCI-23-114I6_mtTA-SV40	126981	+	left	1	1	1	chr9:31743556-31743656	RPCI-23-114I6_mtTA-SV40:126981-127081
breakpoint623	chr9	3029777	RPCI-23-114I6_mtTA-SV40	122284	+	left	1	1	1	chr9:3029677-3029777	RPCI-23-114I6_mtTA-SV40:122284-122384
breakpoint624	chr9	65764614	RPCI-23-114I6_mtTA-SV40	144488	+	left	1	1	1	chr9:65764514-65764614	RPCI-23-114I6_mtTA-SV40:144488-144588
breakpoint625	chr9	33352119	RPCI-23-114I6_mtTA-SV40	157877	-	right	1	1	1	chr9:33352119-33352219	RPCI-23-114I6_mtTA-SV40:157877-157977
breakpoint626	chr16	46885526	RPCI-23-114I6_mtTA-SV40	34827	+	right	1	1	1	chr16:46885526-46885626	RPCI-23-114I6_mtTA-SV40:34727-34827
breakpoint627	chr16	84699576	RPCI-23-114I6_mtTA-SV40	149269	+	right	1	1	1	chr16:84699576-84699676	RPCI-23-114I6_mtTA-SV40:149169-149269
breakpoint628	chr16	5538404	RPCI-23-114I6_mtTA-SV40	93046	+	right	1	1	1	chr16:5538404-5538504	RPCI-23-114I6_mtTA-SV40:92946-93046
breakpoint629	chr9	89201978	RPCI-23-114I6_mtTA-SV40	134516	-	right	1	1	1	chr9:89201978-89202078	RPCI-23-114I6_mtTA-SV40:134516-134616
breakpoint630	chr9	37042484	RPCI-23-114I6_mtTA-SV40	62245	-	right	1	1	1	chr9:37042484-37042560	RPCI-23-114I6_mtTA-SV40:62245-62321
breakpoint631	chr9	18622647	RPCI-23-114I6_mtTA-SV40	59091	-	right	1	1	1	chr9:18622647-18622747	RPCI-23-114I6_mtTA-SV40:59091-59191
breakpoint632	chr9	3024451	RPCI-23-114I6_mtTA-SV40	70680	-	right	1	1	1	chr9:3024451-3024485	RPCI-23-114I6_mtTA-SV40:70680-70714
breakpoint633	chr9	15094736	RPCI-23-114I6_mtTA-SV40	86113	-	right	1	1	1	chr9:15094736-15094836	RPCI-23-114I6_mtTA-SV40:86113-86213
breakpoint634	chr9	84743235	RPCI-23-114I6_mtTA-SV40	135813	-	right	1	1	1	chr9:84743235-84743309	RPCI-23-114I6_mtTA-SV40:135813-135887
breakpoint635	chr9	90636052	RPCI-23-114I6_mtTA-SV40	132402	-	right	1	1	1	chr9:90636052-90636152	RPCI-23-114I6_mtTA-SV40:132402-132502
breakpoint636	chr9	42237081	RPCI-23-114I6_mtTA-SV40	46967	-	right	1	1	1	chr9:42237081-42237181	RPCI-23-114I6_mtTA-SV40:46967-47067
breakpoint637	chr9	114424937	RPCI-23-114I6_mtTA-SV40	13665	-	right	1	1	1	chr9:114424937-114425037	RPCI-23-114I6_mtTA-SV40:13665-13765
breakpoint638	chr9	96497970	RPCI-23-114I6_mtTA-SV40	145830	+	right	1	1	1	chr9:96497970-96498070	RPCI-23-114I6_mtTA-SV40:145730-145830
breakpoint639	chr9	16166112	RPCI-23-114I6_mtTA-SV40	93878	+	right	1	1	1	chr9:16166112-16166212	RPCI-23-114I6_mtTA-SV40:93778-93878
breakpoint640	chr9	84207860	RPCI-23-114I6_mtTA-SV40	170142	+	right	1	1	1	chr9:84207860-84207960	RPCI-23-114I6_mtTA-SV40:170042-170142
breakpoint641	chr9	110411140	RPCI-23-114I6_mtTA-SV40	29488	+	right	1	1	1	chr9:110411140-110411240	RPCI-23-114I6_mtTA-SV40:29388-29488
breakpoint642	chr9	32354591	RPCI-23-114I6_mtTA-SV40	135428	+	right	1	1	1	chr9:32354591-32354691	RPCI-23-114I6_mtTA-SV40:135328-135428
breakpoint643	chr9	121378949	RPCI-23-114I6_mtTA-SV40	63000	+	right	1	1	1	chr9:121378949-121379049	RPCI-23-114I6_mtTA-SV40:62900-63000
breakpoint644	chr9	113186678	RPCI-23-114I6_mtTA-SV40	130235	+	right	1	1	1	chr9:113186678-113186778	RPCI-23-114I6_mtTA-SV40:130135-130235
breakpoint645	chr9	87208370	RPCI-23-114I6_mtTA-SV40	193153	+	right	1	1	1	chr9:87208370-87208470	RPCI-23-114I6_mtTA-SV40:193053-193153
breakpoint646	chr9	97893156	RPCI-23-114I6_mtTA-SV40	160110	+	right	1	1	1	chr9:97893156-97893197	RPCI-23-114I6_mtTA-SV40:160069-160110
breakpoint647	chr9	67964968	RPCI-23-114I6_mtTA-SV40	110172	+	right	1	1	1	chr9:67964968-67965068	RPCI-23-114I6_mtTA-SV40:110072-110172
breakpoint648	chr9	73133701	RPCI-23-114I6_mtTA-SV40	83583	-	left	1	1	1	chr9:73133601-73133701	RPCI-23-114I6_mtTA-SV40:83483-83583
breakpoint649	chr16	19069854	RPCI-23-114I6_mtTA-SV40	177887	+	right	1	1	1	chr16:19069854-19069954	RPCI-23-114I6_mtTA-SV40:177787-177887
breakpoint650	chr9	119711759	RPCI-23-114I6_mtTA-SV40	160710	-	left	1	1	1	chr9:119711713-119711759	RPCI-23-114I6_mtTA-SV40:160664-160710
breakpoint651	chr16	46838378	RPCI-23-114I6_mtTA-SV40	2266	+	right	1	1	1	chr16:46838378-46838478	RPCI-23-114I6_mtTA-SV40:2166-2266
breakpoint652	chr9	114425038	RPCI-23-114I6_mtTA-SV40	8808	-	left	1	1	1	chr9:114424938-114425038	RPCI-23-114I6_mtTA-SV40:8708-8808
breakpoint653	chr9	123080694	RPCI-23-114I6_mtTA-SV40	134701	-	left	1	1	1	chr9:123080626-123080694	RPCI-23-114I6_mtTA-SV40:134633-134701
breakpoint654	chr9	23721771	RPCI-23-114I6_mtTA-SV40	177351	-	left	1	1	1	chr9:23721724-23721771	RPCI-23-114I6_mtTA-SV40:177304-177351
breakpoint655	chr9	51655899	RPCI-23-114I6_mtTA-SV40	109497	-	left	1	1	1	chr9:51655799-51655899	RPCI-23-114I6_mtTA-SV40:109397-109497
breakpoint656	chr16	58653216	RPCI-23-114I6_mtTA-SV40	183944	+	right	1	1	1	chr16:58653216-58653316	RPCI-23-114I6_mtTA-SV40:183844-183944
breakpoint657	chr16	22903740	RPCI-23-114I6_mtTA-SV40	79086	+	right	1	1	1	chr16:22903740-22903840	RPCI-23-114I6_mtTA-SV40:78986-79086
breakpoint658	chr9	37041241	RPCI-23-114I6_mtTA-SV40	154404	-	left	1	1	1	chr9:37041141-37041241	RPCI-23-114I6_mtTA-SV40:154304-154404
breakpoint659	chr9	116642384	RPCI-23-114I6_mtTA-SV40	48010	-	left	1	1	1	chr9:116642284-116642384	RPCI-23-114I6_mtTA-SV40:47910-48010
breakpoint660	chr9	36856331	RPCI-23-114I6_mtTA-SV40	139789	-	left	1	1	1	chr9:36856231-36856331	RPCI-23-114I6_mtTA-SV40:139689-139789
breakpoint661	chr9	114770895	RPCI-23-114I6_mtTA-SV40	167701	-	left	1	1	1	chr9:114770795-114770895	RPCI-23-114I6_mtTA-SV40:167601-167701
breakpoint662	chr9	77199196	RPCI-23-114I6_mtTA-SV40	103512	-	left	1	1	1	chr9:77199096-77199196	RPCI-23-114I6_mtTA-SV40:103412-103512
breakpoint663	chr9	59203963	RPCI-23-114I6_mtTA-SV40	54075	-	left	1	1	1	chr9:59203863-59203963	RPCI-23-114I6_mtTA-SV40:53975-54075
breakpoint664	chr2	175218229	RPCI-23-114I6_mtTA-SV40	190158	-	right	1	1	1	chr2:175218229-175218329	RPCI-23-114I6_mtTA-SV40:190158-190258
breakpoint665	chr2	179821079	RPCI-23-114I6_mtTA-SV40	154063	-	right	1	1	1	chr2:179821079-179821179	RPCI-23-114I6_mtTA-SV40:154063-154163
breakpoint666	chr16	47179322	RPCI-23-114I6_mtTA-SV40	154907	+	right	1	1	1	chr16:47179322-47179422	RPCI-23-114I6_mtTA-SV40:154807-154907
breakpoint667	chr16	91497318	RPCI-23-114I6_mtTA-SV40	83583	+	right	1	1	1	chr16:91497318-91497418	RPCI-23-114I6_mtTA-SV40:83483-83583
breakpoint668	chr2	146690234	RPCI-23-114I6_mtTA-SV40	146012	-	right	1	1	1	chr2:146690234-146690291	RPCI-23-114I6_mtTA-SV40:146012-146069
breakpoint669	chr2	146755530	RPCI-23-114I6_mtTA-SV40	112767	-	right	1	1	1	chr2:146755530-146755630	RPCI-23-114I6_mtTA-SV40:112767-112867
breakpoint670	chr2	67813107	RPCI-23-114I6_mtTA-SV40	177641	-	right	1	1	1	chr2:67813107-67813207	RPCI-23-114I6_mtTA-SV40:177641-177741
breakpoint671	chr2	163815476	RPCI-23-114I6_mtTA-SV40	93448	-	right	1	1	1	chr2:163815476-163815576	RPCI-23-114I6_mtTA-SV40:93448-93548
breakpoint672	chr10	99989715	RPCI-23-114I6_mtTA-SV40	113836	-	right	1	1	1	chr10:99989715-99989815	RPCI-23-114I6_mtTA-SV40:113836-113936
breakpoint673	chr2	30360834	RPCI-23-114I6_mtTA-SV40	176076	-	right	1	1	1	chr2:30360834-30360934	RPCI-23-114I6_mtTA-SV40:176076-176176
breakpoint674	chr2	36176099	RPCI-23-114I6_mtTA-SV40	127995	-	right	1	1	1	chr2:36176099-36176149	RPCI-23-114I6_mtTA-SV40:127995-128045
breakpoint675	chr2	109237930	RPCI-23-114I6_mtTA-SV40	103158	-	right	1	1	1	chr2:109237930-109238030	RPCI-23-114I6_mtTA-SV40:103158-103258
breakpoint676	chr10	47124271	RPCI-23-114I6_mtTA-SV40	5047	-	right	1	1	1	chr10:47124271-47124371	RPCI-23-114I6_mtTA-SV40:5047-5147
breakpoint677	chr2	144501655	RPCI-23-114I6_mtTA-SV40	163389	-	right	1	1	1	chr2:144501655-144501755	RPCI-23-114I6_mtTA-SV40:163389-163489
breakpoint678	chr10	50777799	RPCI-23-114I6_mtTA-SV40	191899	-	right	1	1	1	chr10:50777799-50777899	RPCI-23-114I6_mtTA-SV40:191899-191999
breakpoint679	chr2	59700077	RPCI-23-114I6_mtTA-SV40	84553	-	right	1	1	1	chr2:59700077-59700177	RPCI-23-114I6_mtTA-SV40:84553-84653
breakpoint680	chr2	89490778	RPCI-23-114I6_mtTA-SV40	191907	-	right	1	1	1	chr2:89490778-89490878	RPCI-23-114I6_mtTA-SV40:191907-192007
breakpoint681	chr2	92846540	RPCI-23-114I6_mtTA-SV40	150464	-	right	1	1	1	chr2:92846540-92846640	RPCI-23-114I6_mtTA-SV40:150464-150564
breakpoint682	chr2	69355017	RPCI-23-114I6_mtTA-SV40	190239	-	right	1	1	1	chr2:69355017-69355117	RPCI-23-114I6_mtTA-SV40:190239-190339
breakpoint683	chr2	24385145	RPCI-23-114I6_mtTA-SV40	172921	+	right	1	1	1	chr2:24385145-24385245	RPCI-23-114I6_mtTA-SV40:172821-172921
breakpoint684	chr10	110291649	RPCI-23-114I6_mtTA-SV40	13707	-	right	1	1	1	chr10:110291649-110291749	RPCI-23-114I6_mtTA-SV40:13707-13807
breakpoint685	chr10	113322808	RPCI-23-114I6_mtTA-SV40	97971	-	right	1	1	1	chr10:113322808-113322908	RPCI-23-114I6_mtTA-SV40:97971-98071
breakpoint686	chr2	38572927	RPCI-23-114I6_mtTA-SV40	172066	+	right	1	1	1	chr2:38572927-38573027	RPCI-23-114I6_mtTA-SV40:171966-172066
breakpoint687	chr2	120738056	RPCI-23-114I6_mtTA-SV40	160967	+	right	1	1	1	chr2:120738056-120738156	RPCI-23-114I6_mtTA-SV40:160867-160967
breakpoint688	chr10	85475475	RPCI-23-114I6_mtTA-SV40	150355	-	right	1	1	1	chr10:85475475-85475575	RPCI-23-114I6_mtTA-SV40:150355-150455
breakpoint689	chr2	114168748	RPCI-23-114I6_mtTA-SV40	123323	+	right	1	1	1	chr2:114168748-114168848	RPCI-23-114I6_mtTA-SV40:123223-123323
breakpoint690	chr2	26467296	RPCI-23-114I6_mtTA-SV40	174393	+	right	1	1	1	chr2:26467296-26467396	RPCI-23-114I6_mtTA-SV40:174293-174393
breakpoint691	chr10	100209286	RPCI-23-114I6_mtTA-SV40	190914	-	right	1	1	1	chr10:100209286-100209386	RPCI-23-114I6_mtTA-SV40:190914-191014
breakpoint692	chr10	13829304	RPCI-23-114I6_mtTA-SV40	195049	-	right	1	1	1	chr10:13829304-13829404	RPCI-23-114I6_mtTA-SV40:195049-195149
breakpoint693	chr2	148615159	RPCI-23-114I6_mtTA-SV40	184396	+	right	1	1	1	chr2:148615159-148615259	RPCI-23-114I6_mtTA-SV40:184296-184396
breakpoint694	chr2	49197952	RPCI-23-114I6_mtTA-SV40	11740	+	right	1	1	1	chr2:49197952-49198052	RPCI-23-114I6_mtTA-SV40:11640-11740
breakpoint695	chr10	111229653	RPCI-23-114I6_mtTA-SV40	191874	-	right	1	1	1	chr10:111229653-111229753	RPCI-23-114I6_mtTA-SV40:191874-191974
breakpoint696	chr2	103532664	RPCI-23-114I6_mtTA-SV40	184403	+	right	1	1	1	chr2:103532664-103532764	RPCI-23-114I6_mtTA-SV40:184303-184403
breakpoint697	chr2	68401430	RPCI-23-114I6_mtTA-SV40	91792	+	right	1	1	1	chr2:68401430-68401502	RPCI-23-114I6_mtTA-SV40:91720-91792
breakpoint698	chr2	98667120	RPCI-23-114I6_mtTA-SV40	45452	+	right	1	1	1	chr2:98667120-98667220	RPCI-23-114I6_mtTA-SV40:45352-45452
breakpoint699	chr10	128344468	RPCI-23-114I6_mtTA-SV40	164675	-	left	1	1	1	chr10:128344368-128344468	RPCI-23-114I6_mtTA-SV40:164575-164675
breakpoint700	chr10	126801486	RPCI-23-114I6_mtTA-SV40	111250	-	left	1	1	1	chr10:126801386-126801486	RPCI-23-114I6_mtTA-SV40:111150-111250
breakpoint701	chr2	168585255	RPCI-23-114I6_mtTA-SV40	14162	+	right	1	1	1	chr2:168585255-168585324	RPCI-23-114I6_mtTA-SV40:14093-14162
breakpoint702	chr2	172991213	RPCI-23-114I6_mtTA-SV40	127641	+	right	1	1	1	chr2:172991213-172991313	RPCI-23-114I6_mtTA-SV40:127541-127641
breakpoint703	chr2	159620852	RPCI-23-114I6_mtTA-SV40	21274	+	right	1	1	1	chr2:159620852-159620952	RPCI-23-114I6_mtTA-SV40:21174-21274
breakpoint704	chr2	51055476	RPCI-23-114I6_mtTA-SV40	59921	-	left	1	1	1	chr2:51055376-51055476	RPCI-23-114I6_mtTA-SV40:59821-59921
breakpoint705	chr10	19244373	RPCI-23-114I6_mtTA-SV40	137257	-	left	1	1	1	chr10:19244331-19244373	RPCI-23-114I6_mtTA-SV40:137215-137257
breakpoint706	chr2	110497895	RPCI-23-114I6_mtTA-SV40	184401	-	left	1	1	1	chr2:110497795-110497895	RPCI-23-114I6_mtTA-SV40:184301-184401
breakpoint707	chr10	8088626	RPCI-23-114I6_mtTA-SV40	159584	-	left	1	1	1	chr10:8088526-8088626	RPCI-23-114I6_mtTA-SV40:159484-159584
breakpoint708	chr2	120227851	RPCI-23-114I6_mtTA-SV40	193261	-	left	1	1	1	chr2:120227792-120227851	RPCI-23-114I6_mtTA-SV40:193202-193261
breakpoint709	chr2	62496564	RPCI-23-114I6_mtTA-SV40	195133	-	left	1	1	1	chr2:62496496-62496564	RPCI-23-114I6_mtTA-SV40:195065-195133
breakpoint710	chr2	171678988	RPCI-23-114I6_mtTA-SV40	133332	-	left	1	1	1	chr2:171678888-171678988	RPCI-23-114I6_mtTA-SV40:133232-133332
breakpoint711	chr10	81963444	RPCI-23-114I6_mtTA-SV40	2375	-	left	1	1	1	chr10:81963344-81963444	RPCI-23-114I6_mtTA-SV40:2275-2375
breakpoint712	chr2	29274173	RPCI-23-114I6_mtTA-SV40	143496	-	left	1	1	1	chr2:29274073-29274173	RPCI-23-114I6_mtTA-SV40:143396-143496
breakpoint713	chr2	125419682	RPCI-23-114I6_mtTA-SV40	132706	-	left	1	1	1	chr2:125419582-125419682	RPCI-23-114I6_mtTA-SV40:132606-132706
breakpoint714	chr10	36858228	RPCI-23-114I6_mtTA-SV40	125263	-	left	1	1	1	chr10:36858181-36858228	RPCI-23-114I6_mtTA-SV40:125216-125263
breakpoint715	chr2	145523532	RPCI-23-114I6_mtTA-SV40	94288	-	left	1	1	1	chr2:145523432-145523532	RPCI-23-114I6_mtTA-SV40:94188-94288
breakpoint716	chr10	39246031	RPCI-23-114I6_mtTA-SV40	177089	-	left	1	1	1	chr10:39245931-39246031	RPCI-23-114I6_mtTA-SV40:176989-177089
breakpoint717	chr2	170761396	RPCI-23-114I6_mtTA-SV40	118797	-	left	1	1	1	chr2:170761296-170761396	RPCI-23-114I6_mtTA-SV40:118697-118797
breakpoint718	chr2	69651710	RPCI-23-114I6_mtTA-SV40	78898	-	left	1	1	1	chr2:69651610-69651710	RPCI-23-114I6_mtTA-SV40:78798-78898
breakpoint719	chr2	36409536	RPCI-23-114I6_mtTA-SV40	154801	-	left	1	1	1	chr2:36409436-36409536	RPCI-23-114I6_mtTA-SV40:154701-154801
breakpoint720	chr2	93407804	RPCI-23-114I6_mtTA-SV40	126972	-	left	1	1	1	chr2:93407704-93407804	RPCI-23-114I6_mtTA-SV40:126872-126972
breakpoint721	chr2	47266985	RPCI-23-114I6_mtTA-SV40	100220	-	left	1	1	1	chr2:47266896-47266985	RPCI-23-114I6_mtTA-SV40:100131-100220
breakpoint722	chr2	24760330	RPCI-23-114I6_mtTA-SV40	192309	-	left	1	1	1	chr2:24760230-24760330	RPCI-23-114I6_mtTA-SV40:192209-192309
breakpoint723	chr2	129085486	RPCI-23-114I6_mtTA-SV40	174088	-	left	1	1	1	chr2:129085435-129085486	RPCI-23-114I6_mtTA-SV40:174037-174088
breakpoint724	chr2	89798227	RPCI-23-114I6_mtTA-SV40	190900	+	left	1	1	1	chr2:89798127-89798227	RPCI-23-114I6_mtTA-SV40:190900-191000
breakpoint725	chr10	62823443	RPCI-23-114I6_mtTA-SV40	171608	-	left	1	1	1	chr10:62823343-62823443	RPCI-23-114I6_mtTA-SV40:171508-171608
breakpoint726	chr2	73629974	RPCI-23-114I6_mtTA-SV40	141946	+	left	1	1	1	chr2:73629874-73629974	RPCI-23-114I6_mtTA-SV40:141946-142046
breakpoint727	chr2	108055708	RPCI-23-114I6_mtTA-SV40	144060	+	left	1	1	1	chr2:108055608-108055708	RPCI-23-114I6_mtTA-SV40:144060-144160
breakpoint728	chr2	34590493	RPCI-23-114I6_mtTA-SV40	26441	+	left	1	1	1	chr2:34590441-34590493	RPCI-23-114I6_mtTA-SV40:26441-26493
breakpoint729	chr2	45771505	RPCI-23-114I6_mtTA-SV40	114870	+	left	1	1	1	chr2:45771405-45771505	RPCI-23-114I6_mtTA-SV40:114870-114970
breakpoint730	chr2	92647814	RPCI-23-114I6_mtTA-SV40	191071	+	left	1	1	1	chr2:92647714-92647814	RPCI-23-114I6_mtTA-SV40:191071-191171
breakpoint731	chr2	164665301	RPCI-23-114I6_mtTA-SV40	120109	+	left	1	1	1	chr2:164665201-164665301	RPCI-23-114I6_mtTA-SV40:120109-120209
breakpoint732	chr2	121949726	RPCI-23-114I6_mtTA-SV40	76843	+	left	1	1	1	chr2:121949626-121949726	RPCI-23-114I6_mtTA-SV40:76843-76943
breakpoint733	chr2	12675700	RPCI-23-114I6_mtTA-SV40	193135	+	left	1	1	1	chr2:12675600-12675700	RPCI-23-114I6_mtTA-SV40:193135-193235
breakpoint734	chr13	93033547	RPCI-23-114I6_mtTA-SV40	86093	+	left	1	1	1	chr13:93033447-93033547	RPCI-23-114I6_mtTA-SV40:86093-86193
breakpoint735	chr13	46958687	RPCI-23-114I6_mtTA-SV40	120592	+	left	1	1	1	chr13:46958587-46958687	RPCI-23-114I6_mtTA-SV40:120592-120692
breakpoint736	chr13	99535148	RPCI-23-114I6_mtTA-SV40	28175	+	left	1	1	1	chr13:99535048-99535148	RPCI-23-114I6_mtTA-SV40:28175-28275
breakpoint737	chr13	10409547	RPCI-23-114I6_mtTA-SV40	198777	+	left	1	1	1	chr13:10409485-10409547	RPCI-23-114I6_mtTA-SV40:198777-198839
breakpoint738	chr10	34264704	RPCI-23-114I6_mtTA-SV40	83583	-	left	1	1	1	chr10:34264604-34264704	RPCI-23-114I6_mtTA-SV40:83483-83583
breakpoint739	chr10	5873271	RPCI-23-114I6_mtTA-SV40	128562	-	left	1	1	1	chr10:5873171-5873271	RPCI-23-114I6_mtTA-SV40:128462-128562
breakpoint740	chr10	12377484	RPCI-23-114I6_mtTA-SV40	137933	-	left	1	1	1	chr10:12377384-12377484	RPCI-23-114I6_mtTA-SV40:137833-137933
breakpoint741	chr13	84027562	RPCI-23-114I6_mtTA-SV40	189895	+	left	1	1	1	chr13:84027481-84027562	RPCI-23-114I6_mtTA-SV40:189895-189976
breakpoint742	chr13	118006184	RPCI-23-114I6_mtTA-SV40	153761	+	left	1	1	1	chr13:118006084-118006184	RPCI-23-114I6_mtTA-SV40:153761-153861
breakpoint743	chr13	72409697	RPCI-23-114I6_mtTA-SV40	120716	+	right	1	1	1	chr13:72409697-72409797	RPCI-23-114I6_mtTA-SV40:120616-120716
breakpoint744	chr13	35662207	RPCI-23-114I6_mtTA-SV40	163426	+	right	1	1	1	chr13:35662207-35662307	RPCI-23-114I6_mtTA-SV40:163326-163426
breakpoint745	chr13	50938831	RPCI-23-114I6_mtTA-SV40	28254	+	right	1	1	1	chr13:50938831-50938931	RPCI-23-114I6_mtTA-SV40:28154-28254
breakpoint746	chr13	12355083	RPCI-23-114I6_mtTA-SV40	129427	+	right	1	1	1	chr13:12355083-12355183	RPCI-23-114I6_mtTA-SV40:129327-129427
breakpoint747	chr13	118095207	RPCI-23-114I6_mtTA-SV40	157234	+	right	1	1	1	chr13:118095207-118095307	RPCI-23-114I6_mtTA-SV40:157134-157234
breakpoint748	chr13	98075269	RPCI-23-114I6_mtTA-SV40	156864	+	right	1	1	1	chr13:98075269-98075369	RPCI-23-114I6_mtTA-SV40:156764-156864
breakpoint749	chr13	118398703	RPCI-23-114I6_mtTA-SV40	79638	+	right	1	1	1	chr13:118398703-118398803	RPCI-23-114I6_mtTA-SV40:79538-79638
breakpoint750	chr13	28977147	RPCI-23-114I6_mtTA-SV40	145049	-	left	1	1	1	chr13:28977079-28977147	RPCI-23-114I6_mtTA-SV40:144981-145049
breakpoint751	chr13	20273081	RPCI-23-114I6_mtTA-SV40	17428	-	left	1	1	1	chr13:20272981-20273081	RPCI-23-114I6_mtTA-SV40:17328-17428
breakpoint752	chr13	28765682	RPCI-23-114I6_mtTA-SV40	130577	-	left	1	1	1	chr13:28765582-28765682	RPCI-23-114I6_mtTA-SV40:130477-130577
breakpoint753	chr13	70355236	RPCI-23-114I6_mtTA-SV40	94339	-	left	1	1	1	chr13:70355136-70355236	RPCI-23-114I6_mtTA-SV40:94239-94339
breakpoint754	chr13	111375673	RPCI-23-114I6_mtTA-SV40	177970	-	left	1	1	1	chr13:111375573-111375673	RPCI-23-114I6_mtTA-SV40:177870-177970
breakpoint755	chr13	41797093	RPCI-23-114I6_mtTA-SV40	21611	-	left	1	1	1	chr13:41796993-41797093	RPCI-23-114I6_mtTA-SV40:21511-21611
breakpoint756	chr13	73027814	RPCI-23-114I6_mtTA-SV40	179176	-	left	1	1	1	chr13:73027769-73027814	RPCI-23-114I6_mtTA-SV40:179131-179176
breakpoint757	chr13	41537980	RPCI-23-114I6_mtTA-SV40	70472	-	left	1	1	1	chr13:41537942-41537980	RPCI-23-114I6_mtTA-SV40:70434-70472
breakpoint758	chr13	108223827	RPCI-23-114I6_mtTA-SV40	160859	-	left	1	1	1	chr13:108223727-108223827	RPCI-23-114I6_mtTA-SV40:160759-160859
breakpoint759	chr13	110746704	RPCI-23-114I6_mtTA-SV40	17512	-	right	1	1	1	chr13:110746704-110746804	RPCI-23-114I6_mtTA-SV40:17512-17612
breakpoint760	chr13	68891009	RPCI-23-114I6_mtTA-SV40	27633	-	right	1	1	1	chr13:68891009-68891109	RPCI-23-114I6_mtTA-SV40:27633-27733
breakpoint761	chr13	70355161	RPCI-23-114I6_mtTA-SV40	99533	-	right	1	1	1	chr13:70355161-70355261	RPCI-23-114I6_mtTA-SV40:99533-99633
breakpoint762	chr13	109281142	RPCI-23-114I6_mtTA-SV40	4956	-	right	1	1	1	chr13:109281142-109281242	RPCI-23-114I6_mtTA-SV40:4956-5056
breakpoint763	chr13	29054489	RPCI-23-114I6_mtTA-SV40	99730	-	right	1	1	1	chr13:29054489-29054589	RPCI-23-114I6_mtTA-SV40:99730-99830
breakpoint764	chr13	49750520	RPCI-23-114I6_mtTA-SV40	144895	-	right	1	1	1	chr13:49750520-49750620	RPCI-23-114I6_mtTA-SV40:144895-144995
breakpoint765	chr13	24494295	RPCI-23-114I6_mtTA-SV40	146023	-	right	1	1	1	chr13:24494295-24494341	RPCI-23-114I6_mtTA-SV40:146023-146069
breakpoint766	chr13	111952172	RPCI-23-114I6_mtTA-SV40	16520	-	right	1	1	1	chr13:111952172-111952224	RPCI-23-114I6_mtTA-SV40:16520-16572
breakpoint767	chr13	67347222	RPCI-23-114I6_mtTA-SV40	133196	-	right	1	1	1	chr13:67347222-67347322	RPCI-23-114I6_mtTA-SV40:133196-133296
breakpoint768	chr13	99799832	RPCI-23-114I6_mtTA-SV40	113667	-	right	1	1	1	chr13:99799832-99799932	RPCI-23-114I6_mtTA-SV40:113667-113767
breakpoint769	chr13	60503855	RPCI-23-114I6_mtTA-SV40	52132	-	right	1	1	1	chr13:60503855-60503939	RPCI-23-114I6_mtTA-SV40:52132-52216
breakpoint770	chr13	34042322	RPCI-23-114I6_mtTA-SV40	112930	-	right	1	1	1	chr13:34042322-34042422	RPCI-23-114I6_mtTA-SV40:112930-113030
breakpoint771	chr15	86265957	RPCI-23-114I6_mtTA-SV40	167304	-	right	1	1	1	chr15:86265957-86266057	RPCI-23-114I6_mtTA-SV40:167304-167404
breakpoint772	chr15	39706036	RPCI-23-114I6_mtTA-SV40	189944	-	right	1	1	1	chr15:39706036-39706136	RPCI-23-114I6_mtTA-SV40:189944-190044
breakpoint773	chr10	76360643	RPCI-23-114I6_mtTA-SV40	14105	-	left	1	1	1	chr10:76360543-76360643	RPCI-23-114I6_mtTA-SV40:14005-14105
breakpoint774	chr15	33998557	RPCI-23-114I6_mtTA-SV40	31270	-	right	1	1	1	chr15:33998557-33998634	RPCI-23-114I6_mtTA-SV40:31270-31347
breakpoint775	chr10	56058373	RPCI-23-114I6_mtTA-SV40	58778	+	left	1	1	1	chr10:56058273-56058373	RPCI-23-114I6_mtTA-SV40:58778-58878
breakpoint776	chr15	10754267	RPCI-23-114I6_mtTA-SV40	190987	-	right	1	1	1	chr15:10754267-10754367	RPCI-23-114I6_mtTA-SV40:190987-191087
breakpoint777	chr15	76898756	RPCI-23-114I6_mtTA-SV40	120409	-	right	1	1	1	chr15:76898756-76898856	RPCI-23-114I6_mtTA-SV40:120409-120509
breakpoint778	chr15	79150626	RPCI-23-114I6_mtTA-SV40	126533	-	right	1	1	1	chr15:79150626-79150726	RPCI-23-114I6_mtTA-SV40:126533-126633
breakpoint779	chr15	93182359	RPCI-23-114I6_mtTA-SV40	111551	-	right	1	1	1	chr15:93182359-93182459	RPCI-23-114I6_mtTA-SV40:111551-111651
breakpoint780	chr15	66072021	RPCI-23-114I6_mtTA-SV40	134311	-	right	1	1	1	chr15:66072021-66072121	RPCI-23-114I6_mtTA-SV40:134311-134411
breakpoint781	chr15	97425453	RPCI-23-114I6_mtTA-SV40	146359	-	right	1	1	1	chr15:97425453-97425553	RPCI-23-114I6_mtTA-SV40:146359-146459
breakpoint782	chr10	4283889	RPCI-23-114I6_mtTA-SV40	116429	+	left	1	1	1	chr10:4283789-4283889	RPCI-23-114I6_mtTA-SV40:116429-116529
breakpoint783	chr15	15131982	RPCI-23-114I6_mtTA-SV40	154660	-	left	1	1	1	chr15:15131882-15131982	RPCI-23-114I6_mtTA-SV40:154560-154660
breakpoint784	chr15	91791310	RPCI-23-114I6_mtTA-SV40	157319	-	left	1	1	1	chr15:91791210-91791310	RPCI-23-114I6_mtTA-SV40:157219-157319
breakpoint785	chr15	13065824	RPCI-23-114I6_mtTA-SV40	138332	-	left	1	1	1	chr15:13065754-13065824	RPCI-23-114I6_mtTA-SV40:138262-138332
breakpoint786	chr10	72297257	RPCI-23-114I6_mtTA-SV40	46950	+	left	1	1	1	chr10:72297199-72297257	RPCI-23-114I6_mtTA-SV40:46950-47008
breakpoint787	chr15	93945998	RPCI-23-114I6_mtTA-SV40	114887	-	left	1	1	1	chr15:93945898-93945998	RPCI-23-114I6_mtTA-SV40:114787-114887
breakpoint788	chr15	37990085	RPCI-23-114I6_mtTA-SV40	94651	-	left	1	1	1	chr15:37990050-37990085	RPCI-23-114I6_mtTA-SV40:94616-94651
breakpoint789	chr15	102928924	RPCI-23-114I6_mtTA-SV40	131837	-	left	1	1	1	chr15:102928866-102928924	RPCI-23-114I6_mtTA-SV40:131779-131837
breakpoint790	chr10	15744475	RPCI-23-114I6_mtTA-SV40	189857	+	left	1	1	1	chr10:15744375-15744475	RPCI-23-114I6_mtTA-SV40:189857-189957
breakpoint791	chr15	76165618	RPCI-23-114I6_mtTA-SV40	63490	-	left	1	1	1	chr15:76165518-76165618	RPCI-23-114I6_mtTA-SV40:63390-63490
breakpoint792	chr15	25702105	RPCI-23-114I6_mtTA-SV40	176384	+	right	1	1	1	chr15:25702105-25702179	RPCI-23-114I6_mtTA-SV40:176310-176384
breakpoint793	chr10	30730815	RPCI-23-114I6_mtTA-SV40	108294	+	left	1	1	1	chr10:30730715-30730815	RPCI-23-114I6_mtTA-SV40:108294-108394
breakpoint794	chr15	16666720	RPCI-23-114I6_mtTA-SV40	130534	+	right	1	1	1	chr15:16666720-16666820	RPCI-23-114I6_mtTA-SV40:130434-130534
breakpoint795	chr15	83497697	RPCI-23-114I6_mtTA-SV40	93012	+	right	1	1	1	chr15:83497697-83497797	RPCI-23-114I6_mtTA-SV40:92912-93012
breakpoint796	chr15	39615533	RPCI-23-114I6_mtTA-SV40	132399	+	right	1	1	1	chr15:39615533-39615633	RPCI-23-114I6_mtTA-SV40:132299-132399
breakpoint797	chr10	11693981	RPCI-23-114I6_mtTA-SV40	175513	+	left	1	1	1	chr10:11693881-11693981	RPCI-23-114I6_mtTA-SV40:175513-175613
breakpoint798	chr15	90319740	RPCI-23-114I6_mtTA-SV40	86556	+	right	1	1	1	chr15:90319740-90319840	RPCI-23-114I6_mtTA-SV40:86456-86556
breakpoint799	chr10	72155568	RPCI-23-114I6_mtTA-SV40	86403	+	left	1	1	1	chr10:72155497-72155568	RPCI-23-114I6_mtTA-SV40:86403-86474
breakpoint800	chr10	117617139	RPCI-23-114I6_mtTA-SV40	112865	+	left	1	1	1	chr10:117617063-117617139	RPCI-23-114I6_mtTA-SV40:112865-112941
breakpoint801	chr10	65833525	RPCI-23-114I6_mtTA-SV40	191102	+	left	1	1	1	chr10:65833425-65833525	RPCI-23-114I6_mtTA-SV40:191102-191202
breakpoint802	chr15	103268026	RPCI-23-114I6_mtTA-SV40	27370	+	right	1	1	1	chr15:103268026-103268126	RPCI-23-114I6_mtTA-SV40:27270-27370
breakpoint803	chr15	15737946	RPCI-23-114I6_mtTA-SV40	149814	+	right	1	1	1	chr15:15737946-15738004	RPCI-23-114I6_mtTA-SV40:149756-149814
breakpoint804	chr15	73051463	RPCI-23-114I6_mtTA-SV40	125162	+	right	1	1	1	chr15:73051463-73051563	RPCI-23-114I6_mtTA-SV40:125062-125162
breakpoint805	chr15	12525453	RPCI-23-114I6_mtTA-SV40	130615	+	right	1	1	1	chr15:12525453-12525532	RPCI-23-114I6_mtTA-SV40:130536-130615
breakpoint806	chr15	94747324	RPCI-23-114I6_mtTA-SV40	137951	+	right	1	1	1	chr15:94747324-94747424	RPCI-23-114I6_mtTA-SV40:137851-137951
breakpoint807	chr15	89564082	RPCI-23-114I6_mtTA-SV40	174273	+	right	1	1	1	chr15:89564082-89564182	RPCI-23-114I6_mtTA-SV40:174173-174273
breakpoint808	chr10	56232556	RPCI-23-114I6_mtTA-SV40	150247	+	left	1	1	1	chr10:56232456-56232556	RPCI-23-114I6_mtTA-SV40:150247-150347
breakpoint809	chr15	72992043	RPCI-23-114I6_mtTA-SV40	72076	+	right	1	1	1	chr15:72992043-72992143	RPCI-23-114I6_mtTA-SV40:71976-72076
breakpoint810	chr15	33992313	RPCI-23-114I6_mtTA-SV40	21802	+	right	1	1	1	chr15:33992313-33992413	RPCI-23-114I6_mtTA-SV40:21702-21802
breakpoint811	chr15	34600615	RPCI-23-114I6_mtTA-SV40	149609	+	left	1	1	1	chr15:34600515-34600615	RPCI-23-114I6_mtTA-SV40:149609-149709
breakpoint812	chr10	92619948	RPCI-23-114I6_mtTA-SV40	192128	+	left	1	1	1	chr10:92619878-92619948	RPCI-23-114I6_mtTA-SV40:192128-192198
breakpoint813	chr15	101320208	RPCI-23-114I6_mtTA-SV40	126516	+	left	1	1	1	chr15:101320108-101320208	RPCI-23-114I6_mtTA-SV40:126516-126616
breakpoint814	chr15	75535474	RPCI-23-114I6_mtTA-SV40	145668	+	left	1	1	1	chr15:75535374-75535474	RPCI-23-114I6_mtTA-SV40:145668-145768
breakpoint815	chr10	105814593	RPCI-23-114I6_mtTA-SV40	190953	+	left	1	1	1	chr10:105814493-105814593	RPCI-23-114I6_mtTA-SV40:190953-191053
breakpoint816	chr10	12723967	RPCI-23-114I6_mtTA-SV40	193691	+	left	1	1	1	chr10:12723867-12723967	RPCI-23-114I6_mtTA-SV40:193691-193791
breakpoint817	chr15	20791321	RPCI-23-114I6_mtTA-SV40	109272	+	left	1	1	1	chr15:20791221-20791321	RPCI-23-114I6_mtTA-SV40:109272-109372
breakpoint818	chr15	43630998	RPCI-23-114I6_mtTA-SV40	189880	+	left	1	1	1	chr15:43630898-43630998	RPCI-23-114I6_mtTA-SV40:189880-189980
breakpoint819	chr15	29784178	RPCI-23-114I6_mtTA-SV40	86095	+	left	1	1	1	chr15:29784078-29784178	RPCI-23-114I6_mtTA-SV40:86095-86195
breakpoint820	chr15	73306628	RPCI-23-114I6_mtTA-SV40	61614	+	left	1	1	1	chr15:73306554-73306628	RPCI-23-114I6_mtTA-SV40:61614-61688
breakpoint821	chr15	12576115	RPCI-23-114I6_mtTA-SV40	113734	+	left	1	1	1	chr15:12576015-12576115	RPCI-23-114I6_mtTA-SV40:113734-113834
breakpoint822	chr15	81307580	RPCI-23-114I6_mtTA-SV40	82532	+	left	1	1	1	chr15:81307480-81307580	RPCI-23-114I6_mtTA-SV40:82532-82632
breakpoint823	chr15	59095648	RPCI-23-114I6_mtTA-SV40	175990	+	left	1	1	1	chr15:59095615-59095648	RPCI-23-114I6_mtTA-SV40:175990-176023
breakpoint824	chr15	36061834	RPCI-23-114I6_mtTA-SV40	154908	+	left	1	1	1	chr15:36061734-36061834	RPCI-23-114I6_mtTA-SV40:154908-155008
breakpoint825	chr15	10385567	RPCI-23-114I6_mtTA-SV40	191149	+	left	1	1	1	chr15:10385520-10385567	RPCI-23-114I6_mtTA-SV40:191149-191196
breakpoint826	chr15	60197513	RPCI-23-114I6_mtTA-SV40	191023	+	left	1	1	1	chr15:60197413-60197513	RPCI-23-114I6_mtTA-SV40:191023-191123
breakpoint827	chr10	37930840	RPCI-23-114I6_mtTA-SV40	114911	+	right	1	1	1	chr10:37930840-37930940	RPCI-23-114I6_mtTA-SV40:114811-114911
breakpoint828	chr14	21574024	RPCI-23-114I6_mtTA-SV40	19457	-	right	1	1	1	chr14:21574024-21574124	RPCI-23-114I6_mtTA-SV40:19457-19557
breakpoint829	chr14	63084730	RPCI-23-114I6_mtTA-SV40	54024	-	right	1	1	1	chr14:63084730-63084830	RPCI-23-114I6_mtTA-SV40:54024-54124
breakpoint830	chr10	69530178	RPCI-23-114I6_mtTA-SV40	161057	+	right	1	1	1	chr10:69530178-69530278	RPCI-23-114I6_mtTA-SV40:160957-161057
breakpoint831	chr10	55751005	RPCI-23-114I6_mtTA-SV40	104072	+	right	1	1	1	chr10:55751005-55751105	RPCI-23-114I6_mtTA-SV40:103972-104072
breakpoint832	chr14	39586950	RPCI-23-114I6_mtTA-SV40	189895	-	right	1	1	1	chr14:39586950-39587031	RPCI-23-114I6_mtTA-SV40:189895-189976
breakpoint833	chr14	88007012	RPCI-23-114I6_mtTA-SV40	192068	-	right	1	1	1	chr14:88007012-88007070	RPCI-23-114I6_mtTA-SV40:192068-192126
breakpoint834	chr10	79894927	RPCI-23-114I6_mtTA-SV40	66487	+	right	1	1	1	chr10:79894927-79895027	RPCI-23-114I6_mtTA-SV40:66387-66487
breakpoint835	chr14	121876199	RPCI-23-114I6_mtTA-SV40	76528	-	right	1	1	1	chr14:121876199-121876283	RPCI-23-114I6_mtTA-SV40:76528-76612
breakpoint836	chr10	78418380	RPCI-23-114I6_mtTA-SV40	164298	+	right	1	1	1	chr10:78418380-78418441	RPCI-23-114I6_mtTA-SV40:164237-164298
breakpoint837	chr10	69577020	RPCI-23-114I6_mtTA-SV40	93488	+	right	1	1	1	chr10:69577020-69577120	RPCI-23-114I6_mtTA-SV40:93388-93488
breakpoint838	chr14	21434498	RPCI-23-114I6_mtTA-SV40	167954	-	right	1	1	1	chr14:21434498-21434598	RPCI-23-114I6_mtTA-SV40:167954-168054
breakpoint839	chr14	62192308	RPCI-23-114I6_mtTA-SV40	53538	-	right	1	1	1	chr14:62192308-62192408	RPCI-23-114I6_mtTA-SV40:53538-53638
breakpoint840	chr14	75783393	RPCI-23-114I6_mtTA-SV40	59201	+	left	1	1	1	chr14:75783293-75783393	RPCI-23-114I6_mtTA-SV40:59201-59301
breakpoint841	chr10	37771294	RPCI-23-114I6_mtTA-SV40	83258	+	right	1	1	1	chr10:37771294-37771394	RPCI-23-114I6_mtTA-SV40:83158-83258
breakpoint842	chr14	81709279	RPCI-23-114I6_mtTA-SV40	174012	+	left	1	1	1	chr14:81709237-81709279	RPCI-23-114I6_mtTA-SV40:174012-174054
breakpoint843	chr14	97261312	RPCI-23-114I6_mtTA-SV40	23367	+	left	1	1	1	chr14:97261212-97261312	RPCI-23-114I6_mtTA-SV40:23367-23467
breakpoint844	chr14	99465059	RPCI-23-114I6_mtTA-SV40	59432	+	left	1	1	1	chr14:99465009-99465059	RPCI-23-114I6_mtTA-SV40:59432-59482
breakpoint845	chr14	63678754	RPCI-23-114I6_mtTA-SV40	171722	+	left	1	1	1	chr14:63678654-63678754	RPCI-23-114I6_mtTA-SV40:171722-171822
breakpoint846	chr14	102846045	RPCI-23-114I6_mtTA-SV40	145900	+	left	1	1	1	chr14:102845945-102846045	RPCI-23-114I6_mtTA-SV40:145900-146000
breakpoint847	chr14	10116174	RPCI-23-114I6_mtTA-SV40	189895	+	left	1	1	1	chr14:10116093-10116174	RPCI-23-114I6_mtTA-SV40:189895-189976
breakpoint848	chr14	42157341	RPCI-23-114I6_mtTA-SV40	141753	+	left	1	1	1	chr14:42157241-42157341	RPCI-23-114I6_mtTA-SV40:141753-141853
breakpoint849	chr10	117617057	RPCI-23-114I6_mtTA-SV40	108632	+	right	1	1	1	chr10:117617057-117617157	RPCI-23-114I6_mtTA-SV40:108532-108632
breakpoint850	chr10	108344483	RPCI-23-114I6_mtTA-SV40	27909	+	right	1	1	1	chr10:108344483-108344583	RPCI-23-114I6_mtTA-SV40:27809-27909
breakpoint851	chr14	13617877	RPCI-23-114I6_mtTA-SV40	191008	+	left	1	1	1	chr14:13617807-13617877	RPCI-23-114I6_mtTA-SV40:191008-191078
breakpoint852	chr14	81966948	RPCI-23-114I6_mtTA-SV40	184362	+	left	1	1	1	chr14:81966848-81966948	RPCI-23-114I6_mtTA-SV40:184362-184462
breakpoint853	chr14	124184716	RPCI-23-114I6_mtTA-SV40	191851	+	left	1	1	1	chr14:124184682-124184716	RPCI-23-114I6_mtTA-SV40:191851-191885
breakpoint854	chr14	42988393	RPCI-23-114I6_mtTA-SV40	141753	+	left	1	1	1	chr14:42988293-42988393	RPCI-23-114I6_mtTA-SV40:141753-141853
breakpoint855	chr14	46306776	RPCI-23-114I6_mtTA-SV40	22053	+	left	1	1	1	chr14:46306676-46306776	RPCI-23-114I6_mtTA-SV40:22053-22153
breakpoint856	chr14	19306599	RPCI-23-114I6_mtTA-SV40	46955	+	right	1	1	1	chr14:19306599-19306699	RPCI-23-114I6_mtTA-SV40:46855-46955
breakpoint857	chr14	24224176	RPCI-23-114I6_mtTA-SV40	86518	+	right	1	1	1	chr14:24224176-24224276	RPCI-23-114I6_mtTA-SV40:86418-86518
breakpoint858	chr14	78204140	RPCI-23-114I6_mtTA-SV40	65957	+	right	1	1	1	chr14:78204140-78204182	RPCI-23-114I6_mtTA-SV40:65915-65957
breakpoint859	chr14	60755524	RPCI-23-114I6_mtTA-SV40	176168	+	right	1	1	1	chr14:60755524-60755624	RPCI-23-114I6_mtTA-SV40:176068-176168
breakpoint860	chr10	29925179	RPCI-23-114I6_mtTA-SV40	176690	+	right	1	1	1	chr10:29925179-29925258	RPCI-23-114I6_mtTA-SV40:176611-176690
breakpoint861	chr14	59731321	RPCI-23-114I6_mtTA-SV40	131561	+	right	1	1	1	chr14:59731321-59731392	RPCI-23-114I6_mtTA-SV40:131490-131561
breakpoint862	chr14	79057313	RPCI-23-114I6_mtTA-SV40	177021	+	right	1	1	1	chr14:79057313-79057413	RPCI-23-114I6_mtTA-SV40:176921-177021
breakpoint863	chr10	109453586	RPCI-23-114I6_mtTA-SV40	26527	+	right	1	1	1	chr10:109453586-109453686	RPCI-23-114I6_mtTA-SV40:26427-26527
breakpoint864	chr14	6337557	RPCI-23-114I6_mtTA-SV40	143937	+	right	1	1	1	chr14:6337557-6337657	RPCI-23-114I6_mtTA-SV40:143837-143937
breakpoint865	chr14	35509352	RPCI-23-114I6_mtTA-SV40	115021	+	right	1	1	1	chr14:35509352-35509452	RPCI-23-114I6_mtTA-SV40:114921-115021
breakpoint866	chr14	45210625	RPCI-23-114I6_mtTA-SV40	129013	+	right	1	1	1	chr14:45210625-45210725	RPCI-23-114I6_mtTA-SV40:128913-129013
breakpoint867	chr14	4966785	RPCI-23-114I6_mtTA-SV40	120673	-	left	1	1	1	chr14:4966685-4966785	RPCI-23-114I6_mtTA-SV40:120573-120673
breakpoint868	chr14	66991136	RPCI-23-114I6_mtTA-SV40	39850	-	left	1	1	1	chr14:66991036-66991136	RPCI-23-114I6_mtTA-SV40:39750-39850
breakpoint869	chr14	43873008	RPCI-23-114I6_mtTA-SV40	2266	-	left	1	1	1	chr14:43872908-43873008	RPCI-23-114I6_mtTA-SV40:2166-2266
breakpoint870	chr14	84171453	RPCI-23-114I6_mtTA-SV40	102419	-	left	1	1	1	chr14:84171353-84171453	RPCI-23-114I6_mtTA-SV40:102319-102419
breakpoint871	chr14	56721989	RPCI-23-114I6_mtTA-SV40	77478	-	left	1	1	1	chr14:56721889-56721989	RPCI-23-114I6_mtTA-SV40:77378-77478
breakpoint872	chr14	81358974	RPCI-23-114I6_mtTA-SV40	21938	-	left	1	1	1	chr14:81358874-81358974	RPCI-23-114I6_mtTA-SV40:21838-21938
breakpoint873	chr14	61694180	RPCI-23-114I6_mtTA-SV40	14162	-	left	1	1	1	chr14:61694111-61694180	RPCI-23-114I6_mtTA-SV40:14093-14162
breakpoint874	chr14	96119306	RPCI-23-114I6_mtTA-SV40	193629	-	left	1	1	1	chr14:96119206-96119306	RPCI-23-114I6_mtTA-SV40:193529-193629
breakpoint875	chr14	46044106	RPCI-23-114I6_mtTA-SV40	2492	-	left	1	1	1	chr14:46044006-46044106	RPCI-23-114I6_mtTA-SV40:2392-2492
breakpoint876	chr10	42296834	RPCI-23-114I6_mtTA-SV40	164325	+	right	1	1	1	chr10:42296834-42296934	RPCI-23-114I6_mtTA-SV40:164225-164325
breakpoint877	chr10	128534072	RPCI-23-114I6_mtTA-SV40	76685	+	right	1	1	1	chr10:128534072-128534172	RPCI-23-114I6_mtTA-SV40:76585-76685
breakpoint878	chr18	76712632	RPCI-23-114I6_mtTA-SV40	40862	-	right	1	1	1	chr18:76712632-76712732	RPCI-23-114I6_mtTA-SV40:40862-40962
breakpoint879	chr18	82453609	RPCI-23-114I6_mtTA-SV40	167711	-	right	1	1	1	chr18:82453609-82453709	RPCI-23-114I6_mtTA-SV40:167711-167811
breakpoint880	chr10	85044013	RPCI-23-114I6_mtTA-SV40	138727	+	right	1	1	1	chr10:85044013-85044113	RPCI-23-114I6_mtTA-SV40:138627-138727
breakpoint881	chr18	6006992	RPCI-23-114I6_mtTA-SV40	191102	-	right	1	1	1	chr18:6006992-6007092	RPCI-23-114I6_mtTA-SV40:191102-191202
breakpoint882	chr18	82511159	RPCI-23-114I6_mtTA-SV40	162299	-	right	1	1	1	chr18:82511159-82511259	RPCI-23-114I6_mtTA-SV40:162299-162399
breakpoint883	chr18	49517682	RPCI-23-114I6_mtTA-SV40	133258	-	right	1	1	1	chr18:49517682-49517782	RPCI-23-114I6_mtTA-SV40:133258-133358
breakpoint884	chr18	39867455	RPCI-23-114I6_mtTA-SV40	3511	-	left	1	1	1	chr18:39867355-39867455	RPCI-23-114I6_mtTA-SV40:3411-3511
breakpoint885	chr18	45969790	RPCI-23-114I6_mtTA-SV40	78913	-	left	1	1	1	chr18:45969709-45969790	RPCI-23-114I6_mtTA-SV40:78832-78913
breakpoint886	chr18	44876390	RPCI-23-114I6_mtTA-SV40	85015	-	left	1	1	1	chr18:44876290-44876390	RPCI-23-114I6_mtTA-SV40:84915-85015
breakpoint887	chr18	34587558	RPCI-23-114I6_mtTA-SV40	166565	-	left	1	1	1	chr18:34587470-34587558	RPCI-23-114I6_mtTA-SV40:166477-166565
breakpoint888	chr6	149523609	RPCI-23-114I6_mtTA-SV40	19038	-	right	1	1	1	chr6:149523609-149523709	RPCI-23-114I6_mtTA-SV40:19038-19138
breakpoint889	chr18	11819765	RPCI-23-114I6_mtTA-SV40	120592	-	left	1	1	1	chr18:11819665-11819765	RPCI-23-114I6_mtTA-SV40:120492-120592
breakpoint890	chr18	40063573	RPCI-23-114I6_mtTA-SV40	170568	-	left	1	1	1	chr18:40063473-40063573	RPCI-23-114I6_mtTA-SV40:170468-170568
breakpoint891	chr18	75268801	RPCI-23-114I6_mtTA-SV40	21491	-	left	1	1	1	chr18:75268701-75268801	RPCI-23-114I6_mtTA-SV40:21391-21491
breakpoint892	chr18	67034699	RPCI-23-114I6_mtTA-SV40	169308	+	left	1	1	1	chr18:67034599-67034699	RPCI-23-114I6_mtTA-SV40:169308-169408
breakpoint893	chr6	60700822	RPCI-23-114I6_mtTA-SV40	191729	-	right	1	1	1	chr6:60700822-60700922	RPCI-23-114I6_mtTA-SV40:191729-191829
breakpoint894	chr18	79887560	RPCI-23-114I6_mtTA-SV40	4879	+	left	1	1	1	chr18:79887525-79887560	RPCI-23-114I6_mtTA-SV40:4879-4914
breakpoint895	chr18	65678201	RPCI-23-114I6_mtTA-SV40	119546	+	left	1	1	1	chr18:65678101-65678201	RPCI-23-114I6_mtTA-SV40:119546-119646
breakpoint896	chr18	21023269	RPCI-23-114I6_mtTA-SV40	193691	+	left	1	1	1	chr18:21023169-21023269	RPCI-23-114I6_mtTA-SV40:193691-193791
breakpoint897	chr18	47564405	RPCI-23-114I6_mtTA-SV40	191027	+	left	1	1	1	chr18:47564305-47564405	RPCI-23-114I6_mtTA-SV40:191027-191127
breakpoint898	chr18	67285728	RPCI-23-114I6_mtTA-SV40	76921	+	left	1	1	1	chr18:67285628-67285728	RPCI-23-114I6_mtTA-SV40:76921-77021
breakpoint899	chr18	66466659	RPCI-23-114I6_mtTA-SV40	25389	+	left	1	1	1	chr18:66466559-66466659	RPCI-23-114I6_mtTA-SV40:25389-25489
breakpoint900	chr18	35393199	RPCI-23-114I6_mtTA-SV40	112786	+	left	1	1	1	chr18:35393099-35393199	RPCI-23-114I6_mtTA-SV40:112786-112886
breakpoint901	chr18	52023378	RPCI-23-114I6_mtTA-SV40	93758	+	left	1	1	1	chr18:52023278-52023378	RPCI-23-114I6_mtTA-SV40:93758-93858
breakpoint902	chr18	35113682	RPCI-23-114I6_mtTA-SV40	16164	+	left	1	1	1	chr18:35113582-35113682	RPCI-23-114I6_mtTA-SV40:16164-16264
breakpoint903	chr18	7835475	RPCI-23-114I6_mtTA-SV40	168850	+	left	1	1	1	chr18:7835375-7835475	RPCI-23-114I6_mtTA-SV40:168850-168950
breakpoint904	chr18	23845948	RPCI-23-114I6_mtTA-SV40	142988	+	left	1	1	1	chr18:23845872-23845948	RPCI-23-114I6_mtTA-SV40:142988-143064
breakpoint905	chr6	16916603	RPCI-23-114I6_mtTA-SV40	116809	-	right	1	1	1	chr6:16916603-16916645	RPCI-23-114I6_mtTA-SV40:116809-116851
breakpoint906	chr18	67034598	RPCI-23-114I6_mtTA-SV40	164607	+	right	1	1	1	chr18:67034598-67034698	RPCI-23-114I6_mtTA-SV40:164507-164607
breakpoint907	chr18	88616781	RPCI-23-114I6_mtTA-SV40	177727	+	right	1	1	1	chr18:88616781-88616841	RPCI-23-114I6_mtTA-SV40:177667-177727
breakpoint908	chr18	60768085	RPCI-23-114I6_mtTA-SV40	16634	+	right	1	1	1	chr18:60768085-60768185	RPCI-23-114I6_mtTA-SV40:16534-16634
breakpoint909	chr18	62424921	RPCI-23-114I6_mtTA-SV40	152214	+	right	1	1	1	chr18:62424921-62425021	RPCI-23-114I6_mtTA-SV40:152114-152214
breakpoint910	chr18	36978045	RPCI-23-114I6_mtTA-SV40	25515	+	right	1	1	1	chr18:36978045-36978145	RPCI-23-114I6_mtTA-SV40:25415-25515
breakpoint911	chr18	81762101	RPCI-23-114I6_mtTA-SV40	93037	+	right	1	1	1	chr18:81762101-81762149	RPCI-23-114I6_mtTA-SV40:92989-93037
breakpoint912	chr18	18239543	RPCI-23-114I6_mtTA-SV40	18498	+	right	1	1	1	chr18:18239543-18239643	RPCI-23-114I6_mtTA-SV40:18398-18498
breakpoint913	chr18	35113603	RPCI-23-114I6_mtTA-SV40	12080	+	right	1	1	1	chr18:35113603-35113703	RPCI-23-114I6_mtTA-SV40:11980-12080
breakpoint914	chr8	62311787	RPCI-23-114I6_mtTA-SV40	193527	-	left	1	1	1	chr8:62311687-62311787	RPCI-23-114I6_mtTA-SV40:193427-193527
breakpoint915	chr6	89179781	RPCI-23-114I6_mtTA-SV40	189902	-	right	1	1	1	chr6:89179781-89179881	RPCI-23-114I6_mtTA-SV40:189902-190002
breakpoint916	chr6	14978153	RPCI-23-114I6_mtTA-SV40	59327	-	right	1	1	1	chr6:14978153-14978253	RPCI-23-114I6_mtTA-SV40:59327-59427
breakpoint917	chr8	21528108	RPCI-23-114I6_mtTA-SV40	48401	-	left	1	1	1	chr8:21528008-21528108	RPCI-23-114I6_mtTA-SV40:48301-48401
breakpoint918	chr8	55891129	RPCI-23-114I6_mtTA-SV40	177942	-	left	1	1	1	chr8:55891029-55891129	RPCI-23-114I6_mtTA-SV40:177842-177942
breakpoint919	chr8	34129314	RPCI-23-114I6_mtTA-SV40	81567	-	left	1	1	1	chr8:34129214-34129314	RPCI-23-114I6_mtTA-SV40:81467-81567
breakpoint920	chr8	4453021	RPCI-23-114I6_mtTA-SV40	12154	-	left	1	1	1	chr8:4452921-4453021	RPCI-23-114I6_mtTA-SV40:12054-12154
breakpoint921	chr6	51763877	RPCI-23-114I6_mtTA-SV40	146464	-	right	1	1	1	chr6:51763877-51763918	RPCI-23-114I6_mtTA-SV40:146464-146505
breakpoint922	chr6	128202217	RPCI-23-114I6_mtTA-SV40	113392	-	right	1	1	1	chr6:128202217-128202317	RPCI-23-114I6_mtTA-SV40:113392-113492
breakpoint923	chr8	72541298	RPCI-23-114I6_mtTA-SV40	146283	-	left	1	1	1	chr8:72541198-72541298	RPCI-23-114I6_mtTA-SV40:146183-146283
breakpoint924	chr6	29845396	RPCI-23-114I6_mtTA-SV40	11067	-	right	1	1	1	chr6:29845396-29845496	RPCI-23-114I6_mtTA-SV40:11067-11167
breakpoint925	chr8	120642631	RPCI-23-114I6_mtTA-SV40	176695	-	left	1	1	1	chr8:120642531-120642631	RPCI-23-114I6_mtTA-SV40:176595-176695
breakpoint926	chr8	64893725	RPCI-23-114I6_mtTA-SV40	32696	-	left	1	1	1	chr8:64893625-64893725	RPCI-23-114I6_mtTA-SV40:32596-32696
breakpoint927	chr8	94855103	RPCI-23-114I6_mtTA-SV40	94598	-	left	1	1	1	chr8:94855068-94855103	RPCI-23-114I6_mtTA-SV40:94563-94598
breakpoint928	chr6	18161918	RPCI-23-114I6_mtTA-SV40	192063	-	right	1	1	1	chr6:18161918-18161953	RPCI-23-114I6_mtTA-SV40:192063-192098
breakpoint929	chr6	88958553	RPCI-23-114I6_mtTA-SV40	10784	-	right	1	1	1	chr6:88958553-88958653	RPCI-23-114I6_mtTA-SV40:10784-10884
breakpoint930	chr8	83776444	RPCI-23-114I6_mtTA-SV40	14727	-	left	1	1	1	chr8:83776344-83776444	RPCI-23-114I6_mtTA-SV40:14627-14727
breakpoint931	chr8	10870224	RPCI-23-114I6_mtTA-SV40	65372	-	left	1	1	1	chr8:10870124-10870224	RPCI-23-114I6_mtTA-SV40:65272-65372
breakpoint932	chr8	15621819	RPCI-23-114I6_mtTA-SV40	179206	-	left	1	1	1	chr8:15621719-15621819	RPCI-23-114I6_mtTA-SV40:179106-179206
breakpoint933	chr8	57508626	RPCI-23-114I6_mtTA-SV40	109873	-	left	1	1	1	chr8:57508553-57508626	RPCI-23-114I6_mtTA-SV40:109800-109873
breakpoint934	chr8	119404954	RPCI-23-114I6_mtTA-SV40	173991	-	left	1	1	1	chr8:119404889-119404954	RPCI-23-114I6_mtTA-SV40:173926-173991
breakpoint935	chr8	66425164	RPCI-23-114I6_mtTA-SV40	94443	-	left	1	1	1	chr8:66425064-66425164	RPCI-23-114I6_mtTA-SV40:94343-94443
breakpoint936	chr8	105064178	RPCI-23-114I6_mtTA-SV40	5612	-	left	1	1	1	chr8:105064078-105064178	RPCI-23-114I6_mtTA-SV40:5512-5612
breakpoint937	chr8	49868872	RPCI-23-114I6_mtTA-SV40	2492	-	left	1	1	1	chr8:49868772-49868872	RPCI-23-114I6_mtTA-SV40:2392-2492
breakpoint938	chr6	17857155	RPCI-23-114I6_mtTA-SV40	190296	-	right	1	1	1	chr6:17857155-17857255	RPCI-23-114I6_mtTA-SV40:190296-190396
breakpoint939	chr8	4480672	RPCI-23-114I6_mtTA-SV40	177615	-	right	1	1	1	chr8:4480672-4480772	RPCI-23-114I6_mtTA-SV40:177615-177715
breakpoint940	chr8	55501970	RPCI-23-114I6_mtTA-SV40	138385	-	right	1	1	1	chr8:55501970-55502070	RPCI-23-114I6_mtTA-SV40:138385-138485
breakpoint941	chr6	131251530	RPCI-23-114I6_mtTA-SV40	184362	-	right	1	1	1	chr6:131251530-131251630	RPCI-23-114I6_mtTA-SV40:184362-184462
breakpoint942	chr8	121711736	RPCI-23-114I6_mtTA-SV40	59178	-	right	1	1	1	chr8:121711736-121711836	RPCI-23-114I6_mtTA-SV40:59178-59278
breakpoint943	chr6	45569014	RPCI-23-114I6_mtTA-SV40	174841	-	right	1	1	1	chr6:45569014-45569114	RPCI-23-114I6_mtTA-SV40:174841-174941
breakpoint944	chr8	123242782	RPCI-23-114I6_mtTA-SV40	177842	-	right	1	1	1	chr8:123242782-123242882	RPCI-23-114I6_mtTA-SV40:177842-177942
breakpoint945	chr6	39229305	RPCI-23-114I6_mtTA-SV40	193827	-	right	1	1	1	chr6:39229305-39229405	RPCI-23-114I6_mtTA-SV40:193827-193927
breakpoint946	chr8	121569751	RPCI-23-114I6_mtTA-SV40	168665	-	right	1	1	1	chr8:121569751-121569851	RPCI-23-114I6_mtTA-SV40:168665-168765
breakpoint947	chr8	26367155	RPCI-23-114I6_mtTA-SV40	191149	-	right	1	1	1	chr8:26367155-26367202	RPCI-23-114I6_mtTA-SV40:191149-191196
breakpoint948	chr8	104379901	RPCI-23-114I6_mtTA-SV40	76921	-	right	1	1	1	chr8:104379901-104380001	RPCI-23-114I6_mtTA-SV40:76921-77021
breakpoint949	chr8	7327629	RPCI-23-114I6_mtTA-SV40	34951	-	right	1	1	1	chr8:7327629-7327729	RPCI-23-114I6_mtTA-SV40:34951-35051
breakpoint950	chr8	118699192	RPCI-23-114I6_mtTA-SV40	91625	-	right	1	1	1	chr8:118699192-118699292	RPCI-23-114I6_mtTA-SV40:91625-91725
breakpoint951	chr8	65745897	RPCI-23-114I6_mtTA-SV40	6905	-	right	1	1	1	chr8:65745897-65745997	RPCI-23-114I6_mtTA-SV40:6905-7005
breakpoint952	chr8	109428684	RPCI-23-114I6_mtTA-SV40	61812	-	right	1	1	1	chr8:109428684-109428743	RPCI-23-114I6_mtTA-SV40:61812-61871
breakpoint953	chr8	84522327	RPCI-23-114I6_mtTA-SV40	112788	-	right	1	1	1	chr8:84522327-84522427	RPCI-23-114I6_mtTA-SV40:112788-112888
breakpoint954	chr8	77311670	RPCI-23-114I6_mtTA-SV40	27965	-	right	1	1	1	chr8:77311670-77311770	RPCI-23-114I6_mtTA-SV40:27965-28065
breakpoint955	chr8	36781255	RPCI-23-114I6_mtTA-SV40	177603	+	left	1	1	1	chr8:36781155-36781255	RPCI-23-114I6_mtTA-SV40:177603-177703
breakpoint956	chr6	83748609	RPCI-23-114I6_mtTA-SV40	79445	-	right	1	1	1	chr6:83748609-83748709	RPCI-23-114I6_mtTA-SV40:79445-79545
breakpoint957	chr8	56538542	RPCI-23-114I6_mtTA-SV40	116429	+	left	1	1	1	chr8:56538442-56538542	RPCI-23-114I6_mtTA-SV40:116429-116529
breakpoint958	chr8	105119713	RPCI-23-114I6_mtTA-SV40	4674	+	left	1	1	1	chr8:105119628-105119713	RPCI-23-114I6_mtTA-SV40:4674-4759
breakpoint959	chr8	76498024	RPCI-23-114I6_mtTA-SV40	191096	+	left	1	1	1	chr8:76497924-76498024	RPCI-23-114I6_mtTA-SV40:191096-191196
breakpoint960	chr8	56518769	RPCI-23-114I6_mtTA-SV40	52687	+	left	1	1	1	chr8:56518669-56518769	RPCI-23-114I6_mtTA-SV40:52687-52787
breakpoint961	chr8	72793769	RPCI-23-114I6_mtTA-SV40	133196	+	left	1	1	1	chr8:72793669-72793769	RPCI-23-114I6_mtTA-SV40:133196-133296
breakpoint962	chr6	101611097	RPCI-23-114I6_mtTA-SV40	127916	-	right	1	1	1	chr6:101611097-101611154	RPCI-23-114I6_mtTA-SV40:127916-127973
breakpoint963	chr8	94167043	RPCI-23-114I6_mtTA-SV40	158163	+	left	1	1	1	chr8:94166943-94167043	RPCI-23-114I6_mtTA-SV40:158163-158263
breakpoint964	chr8	80471707	RPCI-23-114I6_mtTA-SV40	190993	+	left	1	1	1	chr8:80471607-80471707	RPCI-23-114I6_mtTA-SV40:190993-191093
breakpoint965	chr8	61806481	RPCI-23-114I6_mtTA-SV40	70716	+	left	1	1	1	chr8:61806381-61806481	RPCI-23-114I6_mtTA-SV40:70716-70816
breakpoint966	chr8	51585294	RPCI-23-114I6_mtTA-SV40	192031	+	left	1	1	1	chr8:51585194-51585294	RPCI-23-114I6_mtTA-SV40:192031-192131
breakpoint967	chr8	104637608	RPCI-23-114I6_mtTA-SV40	162484	+	left	1	1	1	chr8:104637562-104637608	RPCI-23-114I6_mtTA-SV40:162484-162530
breakpoint968	chr8	86342138	RPCI-23-114I6_mtTA-SV40	160283	+	left	1	1	1	chr8:86342038-86342138	RPCI-23-114I6_mtTA-SV40:160283-160383
breakpoint969	chr8	78474133	RPCI-23-114I6_mtTA-SV40	131736	+	left	1	1	1	chr8:78474033-78474133	RPCI-23-114I6_mtTA-SV40:131736-131836
breakpoint970	chr6	65714111	RPCI-23-114I6_mtTA-SV40	58897	-	right	1	1	1	chr6:65714111-65714150	RPCI-23-114I6_mtTA-SV40:58897-58936
breakpoint971	chr6	120143458	RPCI-23-114I6_mtTA-SV40	191683	-	right	1	1	1	chr6:120143458-120143558	RPCI-23-114I6_mtTA-SV40:191683-191783
breakpoint972	chr8	46120122	RPCI-23-114I6_mtTA-SV40	198825	+	right	1	1	1	chr8:46120122-46120222	RPCI-23-114I6_mtTA-SV40:198725-198825
breakpoint973	chr8	83345263	RPCI-23-114I6_mtTA-SV40	150842	+	right	1	1	1	chr8:83345263-83345363	RPCI-23-114I6_mtTA-SV40:150742-150842
breakpoint974	chr6	30025785	RPCI-23-114I6_mtTA-SV40	193696	-	right	1	1	1	chr6:30025785-30025885	RPCI-23-114I6_mtTA-SV40:193696-193796
breakpoint975	chr8	58394963	RPCI-23-114I6_mtTA-SV40	118807	+	right	1	1	1	chr8:58394963-58395063	RPCI-23-114I6_mtTA-SV40:118707-118807
breakpoint976	chr8	66869924	RPCI-23-114I6_mtTA-SV40	109434	+	right	1	1	1	chr8:66869924-66870024	RPCI-23-114I6_mtTA-SV40:109334-109434
breakpoint977	chr8	15165035	RPCI-23-114I6_mtTA-SV40	116694	+	right	1	1	1	chr8:15165035-15165135	RPCI-23-114I6_mtTA-SV40:116594-116694
breakpoint978	chr8	94368822	RPCI-23-114I6_mtTA-SV40	71542	+	right	1	1	1	chr8:94368822-94368922	RPCI-23-114I6_mtTA-SV40:71442-71542
breakpoint979	chr8	25510149	RPCI-23-114I6_mtTA-SV40	150048	+	right	1	1	1	chr8:25510149-25510234	RPCI-23-114I6_mtTA-SV40:149963-150048
breakpoint980	chr8	115063256	RPCI-23-114I6_mtTA-SV40	176394	+	right	1	1	1	chr8:115063256-115063356	RPCI-23-114I6_mtTA-SV40:176294-176394
breakpoint981	chr8	95940307	RPCI-23-114I6_mtTA-SV40	177736	+	right	1	1	1	chr8:95940307-95940380	RPCI-23-114I6_mtTA-SV40:177663-177736
breakpoint982	chr8	99146756	RPCI-23-114I6_mtTA-SV40	27134	+	right	1	1	1	chr8:99146756-99146818	RPCI-23-114I6_mtTA-SV40:27072-27134
breakpoint983	chr8	117250445	RPCI-23-114I6_mtTA-SV40	198272	+	right	1	1	1	chr8:117250445-117250545	RPCI-23-114I6_mtTA-SV40:198172-198272
breakpoint984	chr8	71672724	RPCI-23-114I6_mtTA-SV40	112868	+	right	1	1	1	chr8:71672724-71672824	RPCI-23-114I6_mtTA-SV40:112768-112868
breakpoint985	chr6	137815887	RPCI-23-114I6_mtTA-SV40	177407	+	right	1	1	1	chr6:137815887-137815952	RPCI-23-114I6_mtTA-SV40:177342-177407
breakpoint986	chr3	100197874	RPCI-23-114I6_mtTA-SV40	168277	+	right	1	1	1	chr3:100197874-100197974	RPCI-23-114I6_mtTA-SV40:168177-168277
breakpoint987	chr3	37093103	RPCI-23-114I6_mtTA-SV40	177991	+	right	1	1	1	chr3:37093103-37093203	RPCI-23-114I6_mtTA-SV40:177891-177991
breakpoint988	chr6	31336634	RPCI-23-114I6_mtTA-SV40	150421	+	right	1	1	1	chr6:31336634-31336734	RPCI-23-114I6_mtTA-SV40:150321-150421
breakpoint989	chr3	75261069	RPCI-23-114I6_mtTA-SV40	12243	+	right	1	1	1	chr3:75261069-75261169	RPCI-23-114I6_mtTA-SV40:12143-12243
breakpoint990	chr3	129353319	RPCI-23-114I6_mtTA-SV40	33937	+	right	1	1	1	chr3:129353319-129353419	RPCI-23-114I6_mtTA-SV40:33837-33937
breakpoint991	chr3	6309619	RPCI-23-114I6_mtTA-SV40	149337	+	right	1	1	1	chr3:6309619-6309719	RPCI-23-114I6_mtTA-SV40:149237-149337
breakpoint992	chr3	154884475	RPCI-23-114I6_mtTA-SV40	62359	+	right	1	1	1	chr3:154884475-154884575	RPCI-23-114I6_mtTA-SV40:62259-62359
breakpoint993	chr3	25434630	RPCI-23-114I6_mtTA-SV40	177089	+	right	1	1	1	chr3:25434630-25434730	RPCI-23-114I6_mtTA-SV40:176989-177089
breakpoint994	chr3	89162493	RPCI-23-114I6_mtTA-SV40	174088	+	right	1	1	1	chr3:89162493-89162544	RPCI-23-114I6_mtTA-SV40:174037-174088
breakpoint995	chr3	22963755	RPCI-23-114I6_mtTA-SV40	149337	+	right	1	1	1	chr3:22963755-22963855	RPCI-23-114I6_mtTA-SV40:149237-149337
breakpoint996	chr3	56873633	RPCI-23-114I6_mtTA-SV40	54151	+	right	1	1	1	chr3:56873633-56873733	RPCI-23-114I6_mtTA-SV40:54051-54151
breakpoint997	chr3	74095498	RPCI-23-114I6_mtTA-SV40	2266	+	right	1	1	1	chr3:74095498-74095598	RPCI-23-114I6_mtTA-SV40:2166-2266
breakpoint998	chr3	76784041	RPCI-23-114I6_mtTA-SV40	159971	+	right	1	1	1	chr3:76784041-76784076	RPCI-23-114I6_mtTA-SV40:159936-159971
breakpoint999	chr3	68163443	RPCI-23-114I6_mtTA-SV40	179205	+	right	1	1	1	chr3:68163443-68163543	RPCI-23-114I6_mtTA-SV40:179105-179205
breakpoint1000	chr3	14825382	RPCI-23-114I6_mtTA-SV40	125084	+	right	1	1	1	chr3:14825382-14825482	RPCI-23-114I6_mtTA-SV40:124984-125084
breakpoint1001	chr3	72872141	RPCI-23-114I6_mtTA-SV40	11783	-	right	1	1	1	chr3:72872141-72872241	RPCI-23-114I6_mtTA-SV40:11783-11883
breakpoint1002	chr3	43585228	RPCI-23-114I6_mtTA-SV40	67152	-	right	1	1	1	chr3:43585228-43585328	RPCI-23-114I6_mtTA-SV40:67152-67252
breakpoint1003	chr6	34407755	RPCI-23-114I6_mtTA-SV40	38226	+	right	1	1	1	chr6:34407755-34407855	RPCI-23-114I6_mtTA-SV40:38126-38226
breakpoint1004	chr6	124528590	RPCI-23-114I6_mtTA-SV40	126606	+	right	1	1	1	chr6:124528590-124528690	RPCI-23-114I6_mtTA-SV40:126506-126606
breakpoint1005	chr3	22935798	RPCI-23-114I6_mtTA-SV40	93758	-	right	1	1	1	chr3:22935798-22935898	RPCI-23-114I6_mtTA-SV40:93758-93858
breakpoint1006	chr6	126634565	RPCI-23-114I6_mtTA-SV40	176189	+	right	1	1	1	chr6:126634565-126634665	RPCI-23-114I6_mtTA-SV40:176089-176189
breakpoint1007	chr3	111024141	RPCI-23-114I6_mtTA-SV40	70980	-	right	1	1	1	chr3:111024141-111024241	RPCI-23-114I6_mtTA-SV40:70980-71080
breakpoint1008	chr3	15086541	RPCI-23-114I6_mtTA-SV40	191683	-	right	1	1	1	chr3:15086541-15086641	RPCI-23-114I6_mtTA-SV40:191683-191783
breakpoint1009	chr3	14342579	RPCI-23-114I6_mtTA-SV40	101365	-	right	1	1	1	chr3:14342579-14342679	RPCI-23-114I6_mtTA-SV40:101365-101465
breakpoint1010	chr3	157578982	RPCI-23-114I6_mtTA-SV40	1276	-	right	1	1	1	chr3:157578982-157579068	RPCI-23-114I6_mtTA-SV40:1276-1362
breakpoint1011	chr3	154349704	RPCI-23-114I6_mtTA-SV40	104199	-	right	1	1	1	chr3:154349704-154349804	RPCI-23-114I6_mtTA-SV40:104199-104299
breakpoint1012	chr3	91568587	RPCI-23-114I6_mtTA-SV40	189951	-	right	1	1	1	chr3:91568587-91568630	RPCI-23-114I6_mtTA-SV40:189951-189994
breakpoint1013	chr3	124574801	RPCI-23-114I6_mtTA-SV40	46939	-	right	1	1	1	chr3:124574801-124574887	RPCI-23-114I6_mtTA-SV40:46939-47025
breakpoint1014	chr3	61528139	RPCI-23-114I6_mtTA-SV40	190878	-	right	1	1	1	chr3:61528139-61528239	RPCI-23-114I6_mtTA-SV40:190878-190978
breakpoint1015	chr6	135727161	RPCI-23-114I6_mtTA-SV40	50819	+	right	1	1	1	chr6:135727161-135727261	RPCI-23-114I6_mtTA-SV40:50719-50819
breakpoint1016	chr3	61532763	RPCI-23-114I6_mtTA-SV40	177440	-	left	1	1	1	chr3:61532663-61532763	RPCI-23-114I6_mtTA-SV40:177340-177440
breakpoint1017	chr3	13932030	RPCI-23-114I6_mtTA-SV40	50975	-	left	1	1	1	chr3:13931986-13932030	RPCI-23-114I6_mtTA-SV40:50931-50975
breakpoint1018	chr3	105834122	RPCI-23-114I6_mtTA-SV40	38013	-	left	1	1	1	chr3:105834022-105834122	RPCI-23-114I6_mtTA-SV40:37913-38013
breakpoint1019	chr3	87970155	RPCI-23-114I6_mtTA-SV40	27691	-	left	1	1	1	chr3:87970055-87970155	RPCI-23-114I6_mtTA-SV40:27591-27691
breakpoint1020	chr6	6360612	RPCI-23-114I6_mtTA-SV40	198323	+	right	1	1	1	chr6:6360612-6360712	RPCI-23-114I6_mtTA-SV40:198223-198323
breakpoint1021	chr3	122034881	RPCI-23-114I6_mtTA-SV40	29699	-	left	1	1	1	chr3:122034781-122034881	RPCI-23-114I6_mtTA-SV40:29599-29699
breakpoint1022	chr3	153427844	RPCI-23-114I6_mtTA-SV40	102402	-	left	1	1	1	chr3:153427744-153427844	RPCI-23-114I6_mtTA-SV40:102302-102402
breakpoint1023	chr3	87579546	RPCI-23-114I6_mtTA-SV40	94362	-	left	1	1	1	chr3:87579446-87579546	RPCI-23-114I6_mtTA-SV40:94262-94362
breakpoint1024	chr3	91049812	RPCI-23-114I6_mtTA-SV40	154628	-	left	1	1	1	chr3:91049746-91049812	RPCI-23-114I6_mtTA-SV40:154562-154628
breakpoint1025	chr3	78547108	RPCI-23-114I6_mtTA-SV40	115021	-	left	1	1	1	chr3:78547008-78547108	RPCI-23-114I6_mtTA-SV40:114921-115021
breakpoint1026	chr6	126574066	RPCI-23-114I6_mtTA-SV40	96786	+	right	1	1	1	chr6:126574066-126574166	RPCI-23-114I6_mtTA-SV40:96686-96786
breakpoint1027	chr6	56843825	RPCI-23-114I6_mtTA-SV40	143395	+	right	1	1	1	chr6:56843825-56843875	RPCI-23-114I6_mtTA-SV40:143345-143395
breakpoint1028	chr3	81028733	RPCI-23-114I6_mtTA-SV40	134555	+	left	1	1	1	chr3:81028633-81028733	RPCI-23-114I6_mtTA-SV40:134555-134655
breakpoint1029	chr3	98421911	RPCI-23-114I6_mtTA-SV40	191931	+	left	1	1	1	chr3:98421811-98421911	RPCI-23-114I6_mtTA-SV40:191931-192031
breakpoint1030	chr3	80927006	RPCI-23-114I6_mtTA-SV40	86186	+	left	1	1	1	chr3:80926906-80927006	RPCI-23-114I6_mtTA-SV40:86186-86286
breakpoint1031	chr3	130889540	RPCI-23-114I6_mtTA-SV40	64581	+	left	1	1	1	chr3:130889494-130889540	RPCI-23-114I6_mtTA-SV40:64581-64627
breakpoint1032	chr3	3899265	RPCI-23-114I6_mtTA-SV40	99420	+	left	1	1	1	chr3:3899165-3899265	RPCI-23-114I6_mtTA-SV40:99420-99520
breakpoint1033	chr6	144467759	RPCI-23-114I6_mtTA-SV40	177038	+	right	1	1	1	chr6:144467759-144467859	RPCI-23-114I6_mtTA-SV40:176938-177038
breakpoint1034	chr3	76014084	RPCI-23-114I6_mtTA-SV40	134414	+	left	1	1	1	chr3:76013984-76014084	RPCI-23-114I6_mtTA-SV40:134414-134514
breakpoint1035	chr3	20190357	RPCI-23-114I6_mtTA-SV40	59375	+	left	1	1	1	chr3:20190257-20190357	RPCI-23-114I6_mtTA-SV40:59375-59475
breakpoint1036	chr3	45544714	RPCI-23-114I6_mtTA-SV40	70557	+	left	1	1	1	chr3:45544614-45544714	RPCI-23-114I6_mtTA-SV40:70557-70657
breakpoint1037	chr3	139650090	RPCI-23-114I6_mtTA-SV40	113535	+	left	1	1	1	chr3:139649990-139650090	RPCI-23-114I6_mtTA-SV40:113535-113635
breakpoint1038	chrUn_JH584304	75086	RPCI-23-114I6_mtTA-SV40	145698	+	left	1	1	1	chrUn_JH584304:74986-75086	RPCI-23-114I6_mtTA-SV40:145698-145798
breakpoint1039	chrUn_JH584304	68647	RPCI-23-114I6_mtTA-SV40	132627	+	left	1	1	1	chrUn_JH584304:68547-68647	RPCI-23-114I6_mtTA-SV40:132627-132727
breakpoint1040	chrUn_JH584304	94599	RPCI-23-114I6_mtTA-SV40	65945	-	right	1	1	1	chrUn_JH584304:94599-94668	RPCI-23-114I6_mtTA-SV40:65945-66014
breakpoint1041	chrUn_JH584304	110260	RPCI-23-114I6_mtTA-SV40	65945	-	right	1	1	1	chrUn_JH584304:110260-110329	RPCI-23-114I6_mtTA-SV40:65945-66014
breakpoint1042	chr4	14689700	RPCI-23-114I6_mtTA-SV40	114795	+	left	1	1	1	chr4:14689600-14689700	RPCI-23-114I6_mtTA-SV40:114795-114895
breakpoint1043	chr4	39607704	RPCI-23-114I6_mtTA-SV40	79403	+	left	1	1	1	chr4:39607632-39607704	RPCI-23-114I6_mtTA-SV40:79403-79475
breakpoint1044	chr6	58464725	RPCI-23-114I6_mtTA-SV40	177016	+	right	1	1	1	chr6:58464725-58464825	RPCI-23-114I6_mtTA-SV40:176916-177016
breakpoint1045	chr4	4152479	RPCI-23-114I6_mtTA-SV40	190267	+	left	1	1	1	chr4:4152379-4152479	RPCI-23-114I6_mtTA-SV40:190267-190367
breakpoint1046	chr4	67673909	RPCI-23-114I6_mtTA-SV40	120952	+	left	1	1	1	chr4:67673809-67673909	RPCI-23-114I6_mtTA-SV40:120952-121052
breakpoint1047	chr4	53801852	RPCI-23-114I6_mtTA-SV40	146429	+	left	1	1	1	chr4:53801752-53801852	RPCI-23-114I6_mtTA-SV40:146429-146529
breakpoint1048	chr4	150381212	RPCI-23-114I6_mtTA-SV40	121161	+	left	1	1	1	chr4:150381112-150381212	RPCI-23-114I6_mtTA-SV40:121161-121261
breakpoint1049	chr4	109261701	RPCI-23-114I6_mtTA-SV40	192141	+	left	1	1	1	chr4:109261601-109261701	RPCI-23-114I6_mtTA-SV40:192141-192241
breakpoint1050	chr6	103227691	RPCI-23-114I6_mtTA-SV40	81957	+	right	1	1	1	chr6:103227691-103227759	RPCI-23-114I6_mtTA-SV40:81889-81957
breakpoint1051	chr4	67366875	RPCI-23-114I6_mtTA-SV40	189885	+	left	1	1	1	chr4:67366802-67366875	RPCI-23-114I6_mtTA-SV40:189885-189958
breakpoint1052	chr4	5826062	RPCI-23-114I6_mtTA-SV40	192017	+	left	1	1	1	chr4:5825962-5826062	RPCI-23-114I6_mtTA-SV40:192017-192117
breakpoint1053	chr4	57151032	RPCI-23-114I6_mtTA-SV40	177584	+	left	1	1	1	chr4:57150932-57151032	RPCI-23-114I6_mtTA-SV40:177584-177684
breakpoint1054	chr4	73357731	RPCI-23-114I6_mtTA-SV40	189847	+	left	1	1	1	chr4:73357631-73357731	RPCI-23-114I6_mtTA-SV40:189847-189947
breakpoint1055	chr4	26719504	RPCI-23-114I6_mtTA-SV40	191775	+	left	1	1	1	chr4:26719404-26719504	RPCI-23-114I6_mtTA-SV40:191775-191875
breakpoint1056	chr4	47931315	RPCI-23-114I6_mtTA-SV40	48479	-	left	1	1	1	chr4:47931215-47931315	RPCI-23-114I6_mtTA-SV40:48379-48479
breakpoint1057	chr4	63357456	RPCI-23-114I6_mtTA-SV40	79475	-	left	1	1	1	chr4:63357356-63357456	RPCI-23-114I6_mtTA-SV40:79375-79475
breakpoint1058	chr4	71319781	RPCI-23-114I6_mtTA-SV40	136220	-	left	1	1	1	chr4:71319727-71319781	RPCI-23-114I6_mtTA-SV40:136166-136220
breakpoint1059	chr6	113643677	RPCI-23-114I6_mtTA-SV40	28176	+	right	1	1	1	chr6:113643677-113643777	RPCI-23-114I6_mtTA-SV40:28076-28176
breakpoint1060	chr6	102012015	RPCI-23-114I6_mtTA-SV40	128928	+	right	1	1	1	chr6:102012015-102012075	RPCI-23-114I6_mtTA-SV40:128868-128928
breakpoint1061	chr4	84997077	RPCI-23-114I6_mtTA-SV40	161363	-	left	1	1	1	chr4:84996977-84997077	RPCI-23-114I6_mtTA-SV40:161263-161363
breakpoint1062	chr6	16516365	RPCI-23-114I6_mtTA-SV40	177916	+	right	1	1	1	chr6:16516365-16516465	RPCI-23-114I6_mtTA-SV40:177816-177916
breakpoint1063	chr4	13406036	RPCI-23-114I6_mtTA-SV40	11854	-	left	1	1	1	chr4:13405936-13406036	RPCI-23-114I6_mtTA-SV40:11754-11854
breakpoint1064	chr4	119342586	RPCI-23-114I6_mtTA-SV40	128120	-	left	1	1	1	chr4:119342486-119342586	RPCI-23-114I6_mtTA-SV40:128020-128120
breakpoint1065	chr4	43054770	RPCI-23-114I6_mtTA-SV40	173004	-	left	1	1	1	chr4:43054670-43054770	RPCI-23-114I6_mtTA-SV40:172904-173004
breakpoint1066	chr4	57365460	RPCI-23-114I6_mtTA-SV40	54306	-	left	1	1	1	chr4:57365360-57365460	RPCI-23-114I6_mtTA-SV40:54206-54306
breakpoint1067	chr4	37121704	RPCI-23-114I6_mtTA-SV40	45325	-	left	1	1	1	chr4:37121644-37121704	RPCI-23-114I6_mtTA-SV40:45265-45325
breakpoint1068	chr4	50058771	RPCI-23-114I6_mtTA-SV40	141837	-	left	1	1	1	chr4:50058671-50058771	RPCI-23-114I6_mtTA-SV40:141737-141837
breakpoint1069	chr4	8366755	RPCI-23-114I6_mtTA-SV40	192031	-	left	1	1	1	chr4:8366655-8366755	RPCI-23-114I6_mtTA-SV40:191931-192031
breakpoint1070	chr4	134367617	RPCI-23-114I6_mtTA-SV40	194658	-	left	1	1	1	chr4:134367517-134367617	RPCI-23-114I6_mtTA-SV40:194558-194658
breakpoint1071	chr4	117930855	RPCI-23-114I6_mtTA-SV40	174957	-	left	1	1	1	chr4:117930812-117930855	RPCI-23-114I6_mtTA-SV40:174914-174957
breakpoint1072	chr4	129476759	RPCI-23-114I6_mtTA-SV40	164475	-	left	1	1	1	chr4:129476659-129476759	RPCI-23-114I6_mtTA-SV40:164375-164475
breakpoint1073	chr4	28073875	RPCI-23-114I6_mtTA-SV40	140652	-	left	1	1	1	chr4:28073775-28073875	RPCI-23-114I6_mtTA-SV40:140552-140652
breakpoint1074	chr4	150025032	RPCI-23-114I6_mtTA-SV40	72088	-	left	1	1	1	chr4:150024932-150025032	RPCI-23-114I6_mtTA-SV40:71988-72088
breakpoint1075	chr4	106698692	RPCI-23-114I6_mtTA-SV40	120391	-	left	1	1	1	chr4:106698592-106698692	RPCI-23-114I6_mtTA-SV40:120291-120391
breakpoint1076	chr4	102843179	RPCI-23-114I6_mtTA-SV40	12061	-	left	1	1	1	chr4:102843079-102843179	RPCI-23-114I6_mtTA-SV40:11961-12061
breakpoint1077	chr6	67869030	RPCI-23-114I6_mtTA-SV40	79083	+	right	1	1	1	chr6:67869030-67869130	RPCI-23-114I6_mtTA-SV40:78983-79083
breakpoint1078	chr6	58167707	RPCI-23-114I6_mtTA-SV40	169810	+	right	1	1	1	chr6:58167707-58167757	RPCI-23-114I6_mtTA-SV40:169760-169810
breakpoint1079	chr4	120466963	RPCI-23-114I6_mtTA-SV40	32349	-	right	1	1	1	chr4:120466963-120467063	RPCI-23-114I6_mtTA-SV40:32349-32449
breakpoint1080	chrX	131199238	RPCI-23-114I6_mtTA-SV40	56068	-	right	1	1	1	chrX:131199238-131199338	RPCI-23-114I6_mtTA-SV40:56068-56168
breakpoint1081	chr6	78663528	RPCI-23-114I6_mtTA-SV40	158876	+	right	1	1	1	chr6:78663528-78663586	RPCI-23-114I6_mtTA-SV40:158818-158876
breakpoint1082	chr4	150387263	RPCI-23-114I6_mtTA-SV40	19519	-	right	1	1	1	chr4:150387263-150387363	RPCI-23-114I6_mtTA-SV40:19519-19619
breakpoint1083	chr6	146505731	RPCI-23-114I6_mtTA-SV40	22288	-	left	1	1	1	chr6:146505631-146505731	RPCI-23-114I6_mtTA-SV40:22188-22288
breakpoint1084	chr4	57800788	RPCI-23-114I6_mtTA-SV40	133324	-	right	1	1	1	chr4:57800788-57800888	RPCI-23-114I6_mtTA-SV40:133324-133424
breakpoint1085	chr4	118338290	RPCI-23-114I6_mtTA-SV40	184832	-	right	1	1	1	chr4:118338290-118338390	RPCI-23-114I6_mtTA-SV40:184832-184932
breakpoint1086	chr4	110246401	RPCI-23-114I6_mtTA-SV40	128450	-	right	1	1	1	chr4:110246401-110246501	RPCI-23-114I6_mtTA-SV40:128450-128550
breakpoint1087	chr4	96390850	RPCI-23-114I6_mtTA-SV40	175513	-	right	1	1	1	chr4:96390850-96390950	RPCI-23-114I6_mtTA-SV40:175513-175613
breakpoint1088	chr4	132363010	RPCI-23-114I6_mtTA-SV40	76657	-	right	1	1	1	chr4:132363010-132363110	RPCI-23-114I6_mtTA-SV40:76657-76757
breakpoint1089	chr4	49735612	RPCI-23-114I6_mtTA-SV40	155493	-	right	1	1	1	chr4:49735612-49735712	RPCI-23-114I6_mtTA-SV40:155493-155593
breakpoint1090	chr4	61525117	RPCI-23-114I6_mtTA-SV40	58792	-	right	1	1	1	chr4:61525117-61525217	RPCI-23-114I6_mtTA-SV40:58792-58892
breakpoint1091	chr4	43388039	RPCI-23-114I6_mtTA-SV40	126943	-	right	1	1	1	chr4:43388039-43388139	RPCI-23-114I6_mtTA-SV40:126943-127043
breakpoint1092	chr4	111831126	RPCI-23-114I6_mtTA-SV40	47167	-	right	1	1	1	chr4:111831126-111831226	RPCI-23-114I6_mtTA-SV40:47167-47267
breakpoint1093	chr4	139138015	RPCI-23-114I6_mtTA-SV40	16608	-	right	1	1	1	chr4:139138015-139138115	RPCI-23-114I6_mtTA-SV40:16608-16708
breakpoint1094	chr4	13405978	RPCI-23-114I6_mtTA-SV40	16946	-	right	1	1	1	chr4:13405978-13406078	RPCI-23-114I6_mtTA-SV40:16946-17046
breakpoint1095	chr4	129865506	RPCI-23-114I6_mtTA-SV40	21367	+	right	1	1	1	chr4:129865506-129865606	RPCI-23-114I6_mtTA-SV40:21267-21367
breakpoint1096	chr6	53256828	RPCI-23-114I6_mtTA-SV40	48398	-	left	1	1	1	chr6:53256728-53256828	RPCI-23-114I6_mtTA-SV40:48298-48398
breakpoint1097	chr4	59016161	RPCI-23-114I6_mtTA-SV40	176250	+	right	1	1	1	chr4:59016161-59016228	RPCI-23-114I6_mtTA-SV40:176183-176250
breakpoint1098	chr6	69658921	RPCI-23-114I6_mtTA-SV40	179176	-	left	1	1	1	chr6:69658876-69658921	RPCI-23-114I6_mtTA-SV40:179131-179176
breakpoint1099	chr4	149325121	RPCI-23-114I6_mtTA-SV40	21612	+	right	1	1	1	chr4:149325121-149325221	RPCI-23-114I6_mtTA-SV40:21512-21612
breakpoint1100	chr4	12272552	RPCI-23-114I6_mtTA-SV40	14770	+	right	1	1	1	chr4:12272552-12272652	RPCI-23-114I6_mtTA-SV40:14670-14770
breakpoint1101	chr4	144262156	RPCI-23-114I6_mtTA-SV40	149505	+	right	1	1	1	chr4:144262156-144262256	RPCI-23-114I6_mtTA-SV40:149405-149505
breakpoint1102	chr4	4939774	RPCI-23-114I6_mtTA-SV40	92820	+	right	1	1	1	chr4:4939774-4939874	RPCI-23-114I6_mtTA-SV40:92720-92820
breakpoint1103	chr4	8853964	RPCI-23-114I6_mtTA-SV40	190964	+	right	1	1	1	chr4:8853964-8854064	RPCI-23-114I6_mtTA-SV40:190864-190964
breakpoint1104	chr4	89133363	RPCI-23-114I6_mtTA-SV40	193683	+	right	1	1	1	chr4:89133363-89133396	RPCI-23-114I6_mtTA-SV40:193650-193683
breakpoint1105	chr4	129678832	RPCI-23-114I6_mtTA-SV40	79540	+	right	1	1	1	chr4:129678832-129678879	RPCI-23-114I6_mtTA-SV40:79493-79540
breakpoint1106	chr4	79493630	RPCI-23-114I6_mtTA-SV40	48467	+	right	1	1	1	chr4:79493630-79493730	RPCI-23-114I6_mtTA-SV40:48367-48467
breakpoint1107	chr4	9465201	RPCI-23-114I6_mtTA-SV40	178411	+	right	1	1	1	chr4:9465201-9465286	RPCI-23-114I6_mtTA-SV40:178326-178411
breakpoint1108	chr4	143636103	RPCI-23-114I6_mtTA-SV40	149266	+	right	1	1	1	chr4:143636103-143636203	RPCI-23-114I6_mtTA-SV40:149166-149266
breakpoint1109	chr5	109534866	RPCI-23-114I6_mtTA-SV40	169700	+	right	1	1	1	chr5:109534866-109534906	RPCI-23-114I6_mtTA-SV40:169660-169700
breakpoint1110	chr6	143588043	RPCI-23-114I6_mtTA-SV40	177767	-	left	1	1	1	chr6:143587957-143588043	RPCI-23-114I6_mtTA-SV40:177681-177767
breakpoint1111	chr6	148847448	RPCI-23-114I6_mtTA-SV40	145107	-	left	1	1	1	chr6:148847348-148847448	RPCI-23-114I6_mtTA-SV40:145007-145107
breakpoint1112	chr6	43461690	RPCI-23-114I6_mtTA-SV40	5948	-	left	1	1	1	chr6:43461604-43461690	RPCI-23-114I6_mtTA-SV40:5862-5948
breakpoint1113	chr5	123250452	RPCI-23-114I6_mtTA-SV40	2362	+	right	1	1	1	chr5:123250452-123250552	RPCI-23-114I6_mtTA-SV40:2262-2362
breakpoint1114	chr5	29693568	RPCI-23-114I6_mtTA-SV40	161057	+	right	1	1	1	chr5:29693568-29693668	RPCI-23-114I6_mtTA-SV40:160957-161057
breakpoint1115	chr5	149226609	RPCI-23-114I6_mtTA-SV40	127809	+	right	1	1	1	chr5:149226609-149226666	RPCI-23-114I6_mtTA-SV40:127752-127809
breakpoint1116	chr5	121801474	RPCI-23-114I6_mtTA-SV40	104978	+	right	1	1	1	chr5:121801474-121801574	RPCI-23-114I6_mtTA-SV40:104878-104978
breakpoint1117	chr6	29785631	RPCI-23-114I6_mtTA-SV40	13960	-	left	1	1	1	chr6:29785583-29785631	RPCI-23-114I6_mtTA-SV40:13912-13960
breakpoint1118	chr5	59667012	RPCI-23-114I6_mtTA-SV40	14198	+	right	1	1	1	chr5:59667012-59667112	RPCI-23-114I6_mtTA-SV40:14098-14198
breakpoint1119	chr5	137412959	RPCI-23-114I6_mtTA-SV40	176053	+	right	1	1	1	chr5:137412959-137413059	RPCI-23-114I6_mtTA-SV40:175953-176053
breakpoint1120	chr5	85895038	RPCI-23-114I6_mtTA-SV40	116943	+	right	1	1	1	chr5:85895038-85895138	RPCI-23-114I6_mtTA-SV40:116843-116943
breakpoint1121	chr5	70570440	RPCI-23-114I6_mtTA-SV40	128978	+	right	1	1	1	chr5:70570440-70570540	RPCI-23-114I6_mtTA-SV40:128878-128978
breakpoint1122	chr6	116534133	RPCI-23-114I6_mtTA-SV40	178414	-	left	1	1	1	chr6:116534033-116534133	RPCI-23-114I6_mtTA-SV40:178314-178414
breakpoint1123	chr5	83317704	RPCI-23-114I6_mtTA-SV40	177519	+	right	1	1	1	chr5:83317704-83317804	RPCI-23-114I6_mtTA-SV40:177419-177519
breakpoint1124	chr5	6510242	RPCI-23-114I6_mtTA-SV40	176961	+	right	1	1	1	chr5:6510242-6510342	RPCI-23-114I6_mtTA-SV40:176861-176961
breakpoint1125	chr5	43679691	RPCI-23-114I6_mtTA-SV40	21404	+	right	1	1	1	chr5:43679691-43679791	RPCI-23-114I6_mtTA-SV40:21304-21404
breakpoint1126	chr5	31649705	RPCI-23-114I6_mtTA-SV40	4782	+	right	1	1	1	chr5:31649705-31649805	RPCI-23-114I6_mtTA-SV40:4682-4782
breakpoint1127	chr5	73324833	RPCI-23-114I6_mtTA-SV40	79470	+	right	1	1	1	chr5:73324833-73324933	RPCI-23-114I6_mtTA-SV40:79370-79470
breakpoint1128	chr5	144773626	RPCI-23-114I6_mtTA-SV40	145146	+	right	1	1	1	chr5:144773626-144773726	RPCI-23-114I6_mtTA-SV40:145046-145146
breakpoint1129	chr5	105794624	RPCI-23-114I6_mtTA-SV40	72487	+	right	1	1	1	chr5:105794624-105794724	RPCI-23-114I6_mtTA-SV40:72387-72487
breakpoint1130	chr6	59528603	RPCI-23-114I6_mtTA-SV40	80967	-	left	1	1	1	chr6:59528535-59528603	RPCI-23-114I6_mtTA-SV40:80899-80967
breakpoint1131	chr5	125940865	RPCI-23-114I6_mtTA-SV40	43617	-	left	1	1	1	chr5:125940765-125940865	RPCI-23-114I6_mtTA-SV40:43517-43617
breakpoint1132	chr5	148459921	RPCI-23-114I6_mtTA-SV40	128321	-	left	1	1	1	chr5:148459821-148459921	RPCI-23-114I6_mtTA-SV40:128221-128321
breakpoint1133	chr6	81285191	RPCI-23-114I6_mtTA-SV40	63185	-	left	1	1	1	chr6:81285091-81285191	RPCI-23-114I6_mtTA-SV40:63085-63185
breakpoint1134	chr6	21855862	RPCI-23-114I6_mtTA-SV40	12527	-	left	1	1	1	chr6:21855762-21855862	RPCI-23-114I6_mtTA-SV40:12427-12527
breakpoint1135	chr6	68604010	RPCI-23-114I6_mtTA-SV40	108543	-	left	1	1	1	chr6:68603943-68604010	RPCI-23-114I6_mtTA-SV40:108476-108543
breakpoint1136	chr5	34180144	RPCI-23-114I6_mtTA-SV40	113456	-	left	1	1	1	chr5:34180101-34180144	RPCI-23-114I6_mtTA-SV40:113413-113456
breakpoint1137	chr5	58406958	RPCI-23-114I6_mtTA-SV40	132448	-	left	1	1	1	chr5:58406858-58406958	RPCI-23-114I6_mtTA-SV40:132348-132448
breakpoint1138	chr5	72512848	RPCI-23-114I6_mtTA-SV40	111176	-	left	1	1	1	chr5:72512748-72512848	RPCI-23-114I6_mtTA-SV40:111076-111176
breakpoint1139	chr5	116608019	RPCI-23-114I6_mtTA-SV40	184406	-	left	1	1	1	chr5:116607919-116608019	RPCI-23-114I6_mtTA-SV40:184306-184406
breakpoint1140	chr5	25619261	RPCI-23-114I6_mtTA-SV40	54462	-	left	1	1	1	chr5:25619161-25619261	RPCI-23-114I6_mtTA-SV40:54362-54462
breakpoint1141	chr6	34286692	RPCI-23-114I6_mtTA-SV40	83465	-	left	1	1	1	chr6:34286592-34286692	RPCI-23-114I6_mtTA-SV40:83365-83465
breakpoint1142	chr6	90973749	RPCI-23-114I6_mtTA-SV40	93878	-	left	1	1	1	chr6:90973649-90973749	RPCI-23-114I6_mtTA-SV40:93778-93878
breakpoint1143	chr5	129354263	RPCI-23-114I6_mtTA-SV40	103512	-	left	1	1	1	chr5:129354163-129354263	RPCI-23-114I6_mtTA-SV40:103412-103512
breakpoint1144	chr5	69928816	RPCI-23-114I6_mtTA-SV40	131625	-	left	1	1	1	chr5:69928716-69928816	RPCI-23-114I6_mtTA-SV40:131525-131625
breakpoint1145	chr5	63983921	RPCI-23-114I6_mtTA-SV40	40084	-	left	1	1	1	chr5:63983821-63983921	RPCI-23-114I6_mtTA-SV40:39984-40084
breakpoint1146	chr5	84472344	RPCI-23-114I6_mtTA-SV40	177805	-	left	1	1	1	chr5:84472244-84472344	RPCI-23-114I6_mtTA-SV40:177705-177805
breakpoint1147	chr5	144998477	RPCI-23-114I6_mtTA-SV40	48304	-	left	1	1	1	chr5:144998377-144998477	RPCI-23-114I6_mtTA-SV40:48204-48304
breakpoint1148	chr5	98305694	RPCI-23-114I6_mtTA-SV40	115843	-	left	1	1	1	chr5:98305594-98305694	RPCI-23-114I6_mtTA-SV40:115743-115843
breakpoint1149	chr5	29733316	RPCI-23-114I6_mtTA-SV40	21717	-	left	1	1	1	chr5:29733216-29733316	RPCI-23-114I6_mtTA-SV40:21617-21717
breakpoint1150	chr5	16152734	RPCI-23-114I6_mtTA-SV40	150034	-	left	1	1	1	chr5:16152634-16152734	RPCI-23-114I6_mtTA-SV40:149934-150034
breakpoint1151	chr5	95862398	RPCI-23-114I6_mtTA-SV40	112967	+	left	1	1	1	chr5:95862298-95862398	RPCI-23-114I6_mtTA-SV40:112967-113067
breakpoint1152	chr6	63626340	RPCI-23-114I6_mtTA-SV40	26773	-	left	1	1	1	chr6:63626240-63626340	RPCI-23-114I6_mtTA-SV40:26673-26773
breakpoint1153	chr5	103972314	RPCI-23-114I6_mtTA-SV40	124521	+	left	1	1	1	chr5:103972237-103972314	RPCI-23-114I6_mtTA-SV40:124521-124598
breakpoint1154	chr5	122960390	RPCI-23-114I6_mtTA-SV40	59222	+	left	1	1	1	chr5:122960313-122960390	RPCI-23-114I6_mtTA-SV40:59222-59299
breakpoint1155	chr6	52598996	RPCI-23-114I6_mtTA-SV40	174382	-	left	1	1	1	chr6:52598896-52598996	RPCI-23-114I6_mtTA-SV40:174282-174382
breakpoint1156	chr5	65498026	RPCI-23-114I6_mtTA-SV40	169430	+	left	1	1	1	chr5:65497926-65498026	RPCI-23-114I6_mtTA-SV40:169430-169530
breakpoint1157	chr5	63413238	RPCI-23-114I6_mtTA-SV40	59159	+	left	1	1	1	chr5:63413138-63413238	RPCI-23-114I6_mtTA-SV40:59159-59259
breakpoint1158	chr6	143554065	RPCI-23-114I6_mtTA-SV40	88935	-	left	1	1	1	chr6:143553965-143554065	RPCI-23-114I6_mtTA-SV40:88835-88935
breakpoint1159	chr5	51744729	RPCI-23-114I6_mtTA-SV40	58920	+	left	1	1	1	chr5:51744629-51744729	RPCI-23-114I6_mtTA-SV40:58920-59020
breakpoint1160	chr5	76230684	RPCI-23-114I6_mtTA-SV40	15995	+	left	1	1	1	chr5:76230584-76230684	RPCI-23-114I6_mtTA-SV40:15995-16095
breakpoint1161	chr5	118399392	RPCI-23-114I6_mtTA-SV40	33746	+	left	1	1	1	chr5:118399292-118399392	RPCI-23-114I6_mtTA-SV40:33746-33846
breakpoint1162	chr5	97066101	RPCI-23-114I6_mtTA-SV40	131328	+	left	1	1	1	chr5:97066046-97066101	RPCI-23-114I6_mtTA-SV40:131328-131383
breakpoint1163	chr5	54552959	RPCI-23-114I6_mtTA-SV40	175513	+	left	1	1	1	chr5:54552859-54552959	RPCI-23-114I6_mtTA-SV40:175513-175613
breakpoint1164	chr5	150931081	RPCI-23-114I6_mtTA-SV40	168688	+	left	1	1	1	chr5:150930981-150931081	RPCI-23-114I6_mtTA-SV40:168688-168788
breakpoint1165	chr5	26311414	RPCI-23-114I6_mtTA-SV40	127060	+	left	1	1	1	chr5:26311314-26311414	RPCI-23-114I6_mtTA-SV40:127060-127160
breakpoint1166	chr5	151453575	RPCI-23-114I6_mtTA-SV40	34532	+	left	1	1	1	chr5:151453475-151453575	RPCI-23-114I6_mtTA-SV40:34532-34632
breakpoint1167	chr5	25661821	RPCI-23-114I6_mtTA-SV40	191971	-	right	1	1	1	chr5:25661821-25661879	RPCI-23-114I6_mtTA-SV40:191971-192029
breakpoint1168	chr6	85717760	RPCI-23-114I6_mtTA-SV40	114534	-	left	1	1	1	chr6:85717660-85717760	RPCI-23-114I6_mtTA-SV40:114434-114534
breakpoint1169	chr6	136851107	RPCI-23-114I6_mtTA-SV40	114568	-	left	1	1	1	chr6:136851007-136851107	RPCI-23-114I6_mtTA-SV40:114468-114568
breakpoint1170	chr5	93023643	RPCI-23-114I6_mtTA-SV40	58671	-	right	1	1	1	chr5:93023643-93023743	RPCI-23-114I6_mtTA-SV40:58671-58771
breakpoint1171	chr5	9191485	RPCI-23-114I6_mtTA-SV40	191060	-	right	1	1	1	chr5:9191485-9191585	RPCI-23-114I6_mtTA-SV40:191060-191160
breakpoint1172	chr5	139094197	RPCI-23-114I6_mtTA-SV40	163190	-	right	1	1	1	chr5:139094197-139094282	RPCI-23-114I6_mtTA-SV40:163190-163275
breakpoint1173	chr5	84659722	RPCI-23-114I6_mtTA-SV40	189906	-	right	1	1	1	chr5:84659722-84659822	RPCI-23-114I6_mtTA-SV40:189906-190006
breakpoint1174	chr5	17835134	RPCI-23-114I6_mtTA-SV40	81434	-	right	1	1	1	chr5:17835134-17835220	RPCI-23-114I6_mtTA-SV40:81434-81520
breakpoint1175	chr5	141128942	RPCI-23-114I6_mtTA-SV40	19344	-	right	1	1	1	chr5:141128942-141129042	RPCI-23-114I6_mtTA-SV40:19344-19444
breakpoint1176	chr5	27721911	RPCI-23-114I6_mtTA-SV40	42875	-	right	1	1	1	chr5:27721911-27722011	RPCI-23-114I6_mtTA-SV40:42875-42975
breakpoint1177	chr5	140945076	RPCI-23-114I6_mtTA-SV40	142154	-	right	1	1	1	chr5:140945076-140945176	RPCI-23-114I6_mtTA-SV40:142154-142254
breakpoint1178	chr5	127394189	RPCI-23-114I6_mtTA-SV40	191720	-	right	1	1	1	chr5:127394189-127394289	RPCI-23-114I6_mtTA-SV40:191720-191820
breakpoint1179	chr5	124266478	RPCI-23-114I6_mtTA-SV40	71058	-	right	1	1	1	chr5:124266478-124266578	RPCI-23-114I6_mtTA-SV40:71058-71158
breakpoint1180	chr19	46113304	RPCI-23-114I6_mtTA-SV40	128120	-	left	1	1	1	chr19:46113204-46113304	RPCI-23-114I6_mtTA-SV40:128020-128120
breakpoint1181	chr6	130045771	RPCI-23-114I6_mtTA-SV40	137843	-	left	1	1	1	chr6:130045671-130045771	RPCI-23-114I6_mtTA-SV40:137743-137843
breakpoint1182	chr6	120114148	RPCI-23-114I6_mtTA-SV40	59488	+	left	1	1	1	chr6:120114048-120114148	RPCI-23-114I6_mtTA-SV40:59488-59588
breakpoint1183	chr19	29598807	RPCI-23-114I6_mtTA-SV40	101904	-	left	1	1	1	chr19:29598766-29598807	RPCI-23-114I6_mtTA-SV40:101863-101904
breakpoint1184	chr19	55962348	RPCI-23-114I6_mtTA-SV40	3059	-	left	1	1	1	chr19:55962309-55962348	RPCI-23-114I6_mtTA-SV40:3020-3059
breakpoint1185	chr19	35842795	RPCI-23-114I6_mtTA-SV40	94444	-	left	1	1	1	chr19:35842724-35842795	RPCI-23-114I6_mtTA-SV40:94373-94444
breakpoint1186	chr6	96283692	RPCI-23-114I6_mtTA-SV40	84033	+	left	1	1	1	chr6:96283592-96283692	RPCI-23-114I6_mtTA-SV40:84033-84133
breakpoint1187	chr19	49555675	RPCI-23-114I6_mtTA-SV40	94524	-	left	1	1	1	chr19:49555617-49555675	RPCI-23-114I6_mtTA-SV40:94466-94524
breakpoint1188	chr19	3302776	RPCI-23-114I6_mtTA-SV40	50841	-	left	1	1	1	chr19:3302676-3302776	RPCI-23-114I6_mtTA-SV40:50741-50841
breakpoint1189	chr19	42110667	RPCI-23-114I6_mtTA-SV40	7313	-	left	1	1	1	chr19:42110583-42110667	RPCI-23-114I6_mtTA-SV40:7229-7313
breakpoint1190	chr19	8836670	RPCI-23-114I6_mtTA-SV40	145439	-	left	1	1	1	chr19:8836570-8836670	RPCI-23-114I6_mtTA-SV40:145339-145439
breakpoint1191	chr6	89179867	RPCI-23-114I6_mtTA-SV40	191870	+	left	1	1	1	chr6:89179767-89179867	RPCI-23-114I6_mtTA-SV40:191870-191970
breakpoint1192	chr19	46247262	RPCI-23-114I6_mtTA-SV40	52602	-	right	1	1	1	chr19:46247262-46247362	RPCI-23-114I6_mtTA-SV40:52602-52702
breakpoint1193	chr19	21866174	RPCI-23-114I6_mtTA-SV40	33474	-	right	1	1	1	chr19:21866174-21866274	RPCI-23-114I6_mtTA-SV40:33474-33574
breakpoint1194	chr19	44165309	RPCI-23-114I6_mtTA-SV40	142016	-	right	1	1	1	chr19:44165309-44165409	RPCI-23-114I6_mtTA-SV40:142016-142116
breakpoint1195	chr19	24871187	RPCI-23-114I6_mtTA-SV40	20213	-	right	1	1	1	chr19:24871187-24871263	RPCI-23-114I6_mtTA-SV40:20213-20289
breakpoint1196	chr19	4866255	RPCI-23-114I6_mtTA-SV40	164532	-	right	1	1	1	chr19:4866255-4866355	RPCI-23-114I6_mtTA-SV40:164532-164632
breakpoint1197	chr19	35842752	RPCI-23-114I6_mtTA-SV40	99420	-	right	1	1	1	chr19:35842752-35842852	RPCI-23-114I6_mtTA-SV40:99420-99520
breakpoint1198	chr19	49555618	RPCI-23-114I6_mtTA-SV40	99606	-	right	1	1	1	chr19:49555618-49555718	RPCI-23-114I6_mtTA-SV40:99606-99706
breakpoint1199	chr19	6332378	RPCI-23-114I6_mtTA-SV40	169928	-	right	1	1	1	chr19:6332378-6332450	RPCI-23-114I6_mtTA-SV40:169928-170000
breakpoint1200	chr19	12786224	RPCI-23-114I6_mtTA-SV40	16520	-	right	1	1	1	chr19:12786224-12786276	RPCI-23-114I6_mtTA-SV40:16520-16572
breakpoint1201	chr19	15946946	RPCI-23-114I6_mtTA-SV40	150669	-	right	1	1	1	chr19:15946946-15947046	RPCI-23-114I6_mtTA-SV40:150669-150769
breakpoint1202	chr19	38450418	RPCI-23-114I6_mtTA-SV40	174099	+	right	1	1	1	chr19:38450418-38450518	RPCI-23-114I6_mtTA-SV40:173999-174099
breakpoint1203	chr19	46000542	RPCI-23-114I6_mtTA-SV40	198483	+	right	1	1	1	chr19:46000542-46000642	RPCI-23-114I6_mtTA-SV40:198383-198483
breakpoint1204	chr19	50879533	RPCI-23-114I6_mtTA-SV40	21511	+	right	1	1	1	chr19:50879533-50879633	RPCI-23-114I6_mtTA-SV40:21411-21511
breakpoint1205	chr6	104516630	RPCI-23-114I6_mtTA-SV40	190195	+	left	1	1	1	chr6:104516530-104516630	RPCI-23-114I6_mtTA-SV40:190195-190295
breakpoint1206	chr19	4291193	RPCI-23-114I6_mtTA-SV40	137882	+	right	1	1	1	chr19:4291193-4291293	RPCI-23-114I6_mtTA-SV40:137782-137882
breakpoint1207	chr19	33483424	RPCI-23-114I6_mtTA-SV40	177844	+	right	1	1	1	chr19:33483424-33483524	RPCI-23-114I6_mtTA-SV40:177744-177844
breakpoint1208	chr19	5676725	RPCI-23-114I6_mtTA-SV40	176737	+	right	1	1	1	chr19:5676725-5676825	RPCI-23-114I6_mtTA-SV40:176637-176737
breakpoint1209	chr19	42962083	RPCI-23-114I6_mtTA-SV40	177089	+	right	1	1	1	chr19:42962083-42962183	RPCI-23-114I6_mtTA-SV40:176989-177089
breakpoint1210	chr6	121505162	RPCI-23-114I6_mtTA-SV40	99533	+	left	1	1	1	chr6:121505062-121505162	RPCI-23-114I6_mtTA-SV40:99533-99633
breakpoint1211	chr19	25980207	RPCI-23-114I6_mtTA-SV40	147790	+	right	1	1	1	chr19:25980207-25980307	RPCI-23-114I6_mtTA-SV40:147690-147790
breakpoint1212	chr19	56970881	RPCI-23-114I6_mtTA-SV40	4674	+	left	1	1	1	chr19:56970796-56970881	RPCI-23-114I6_mtTA-SV40:4674-4759
breakpoint1213	chr6	34876283	RPCI-23-114I6_mtTA-SV40	166261	+	left	1	1	1	chr6:34876183-34876283	RPCI-23-114I6_mtTA-SV40:166261-166361
breakpoint1214	chr19	55201257	RPCI-23-114I6_mtTA-SV40	59091	+	left	1	1	1	chr19:55201157-55201257	RPCI-23-114I6_mtTA-SV40:59091-59191
breakpoint1215	chr19	5467319	RPCI-23-114I6_mtTA-SV40	115958	+	left	1	1	1	chr19:5467219-5467319	RPCI-23-114I6_mtTA-SV40:115958-116058
breakpoint1216	chr19	48452082	RPCI-23-114I6_mtTA-SV40	190943	+	left	1	1	1	chr19:48451982-48452082	RPCI-23-114I6_mtTA-SV40:190943-191043
breakpoint1217	chrY	33658836	RPCI-23-114I6_mtTA-SV40	190878	+	left	1	1	1	chrY:33658736-33658836	RPCI-23-114I6_mtTA-SV40:190878-190978
breakpoint1218	chrY	28894472	RPCI-23-114I6_mtTA-SV40	190878	+	left	1	1	1	chrY:28894372-28894472	RPCI-23-114I6_mtTA-SV40:190878-190978
breakpoint1219	chrY	2142344	RPCI-23-114I6_mtTA-SV40	108343	+	left	1	1	1	chrY:2142244-2142344	RPCI-23-114I6_mtTA-SV40:108343-108443
breakpoint1220	chrY	39270591	RPCI-23-114I6_mtTA-SV40	149337	+	right	1	1	1	chrY:39270591-39270691	RPCI-23-114I6_mtTA-SV40:149237-149337
breakpoint1221	chr6	136826409	RPCI-23-114I6_mtTA-SV40	33612	+	left	1	1	1	chr6:136826309-136826409	RPCI-23-114I6_mtTA-SV40:33612-33712
breakpoint1222	chr6	21598983	RPCI-23-114I6_mtTA-SV40	116569	+	left	1	1	1	chr6:21598883-21598983	RPCI-23-114I6_mtTA-SV40:116569-116669
breakpoint1223	chr6	101445090	RPCI-23-114I6_mtTA-SV40	93409	+	left	1	1	1	chr6:101444990-101445090	RPCI-23-114I6_mtTA-SV40:93409-93509
breakpoint1224	chr6	12643076	RPCI-23-114I6_mtTA-SV40	143406	+	left	1	1	1	chr6:12642976-12643076	RPCI-23-114I6_mtTA-SV40:143406-143506
breakpoint1225	chrM	14388	RPCI-23-114I6_mtTA-SV40	103372	-	right	1	1	1	chrM:14388-14488	RPCI-23-114I6_mtTA-SV40:103372-103472
breakpoint1226	chrM	7440	RPCI-23-114I6_mtTA-SV40	195031	-	right	1	1	1	chrM:7440-7540	RPCI-23-114I6_mtTA-SV40:195031-195131
breakpoint1227	chrM	8159	RPCI-23-114I6_mtTA-SV40	78652	+	right	1	1	1	chrM:8159-8259	RPCI-23-114I6_mtTA-SV40:78552-78652
breakpoint1228	chrM	8443	RPCI-23-114I6_mtTA-SV40	171395	+	right	1	1	1	chrM:8443-8543	RPCI-23-114I6_mtTA-SV40:171295-171395
breakpoint1229	chrM	10974	RPCI-23-114I6_mtTA-SV40	6700	+	left	1	1	1	chrM:10906-10974	RPCI-23-114I6_mtTA-SV40:6700-6768
breakpoint1230	chrM	3974	RPCI-23-114I6_mtTA-SV40	144717	+	left	1	1	1	chrM:3874-3974	RPCI-23-114I6_mtTA-SV40:144717-144817
breakpoint1231	chrM	497	RPCI-23-114I6_mtTA-SV40	127022	+	left	1	1	1	chrM:397-497	RPCI-23-114I6_mtTA-SV40:127022-127122
breakpoint1232	chrUn_GL456366	27026	RPCI-23-114I6_mtTA-SV40	11812	-	left	1	1	1	chrUn_GL456366:26926-27026	RPCI-23-114I6_mtTA-SV40:11712-11812
breakpoint1233	chr1_GL456211_random	203891	RPCI-23-114I6_mtTA-SV40	169132	-	right	1	1	1	chr1_GL456211_random:203891-203991	RPCI-23-114I6_mtTA-SV40:169132-169232
breakpoint1234	chr1_GL456211_random	230402	RPCI-23-114I6_mtTA-SV40	154460	-	right	1	1	1	chr1_GL456211_random:230402-230502	RPCI-23-114I6_mtTA-SV40:154460-154560
breakpoint1235	chr5_JH584297_random	121722	RPCI-23-114I6_mtTA-SV40	130563	+	right	1	1	1	chr5_JH584297_random:121722-121822	RPCI-23-114I6_mtTA-SV40:130463-130563

## Sheet: Ex. Fig.1 cDNA microarray
Ex. Data Fig. 1g
cDNA microarray
		C57B6			Mlc-TG
FeatureNum	Cytoband	1	2	3	1	2	3	Description	ProbeID	PrimaryAccession	GenbankAccession	UniGeneID	EntrezGeneID	GO	EnsemblID	TIGRID	KEGG_Pathway	KEGG_Pathway_ID	KEGG_Link
35097	mm|8qB3.2	6392.02	5323.15	5083.54	4582.34	4456.5	4880.59	Mus musculus membrane-associated ring finger (C3HC4) 1 (March1), transcript variant 4, mRNA [NM_001293784]	A_55_P2131979	NM_001293784	NM_001293784	Mm.380457	72925	GO:0000209(protein polyubiquitination)|GO:0002376(immune system process)|GO:0002495(antigen processing and presentation of peptide antigen via MHC class II)|GO:0004842(ubiquitin-protein ligase activity)|GO:0005764(lysosome)|GO:0005765(lysosomal membrane)|GO:0005768(endosome)|GO:0005789(endoplasmic reticulum membrane)|GO:0005794(Golgi apparatus)|GO:0005886(plasma membrane)|GO:0006955(immune respon…	ENSMUST00000152320	TC1594534
38446	mm|8qB3.2	2.78763	2.47904	2.68855	3.06625	4.76126	3.47377	membrane-associated ring finger (C3HC4) 1 [Source:MGI Symbol;Acc:MGI:1920175] [ENSMUST00000155804]	A_52_P64538	ENSMUST00000155804	AK160684	Mm.380457	72925	GO:0000209(protein polyubiquitination)|GO:0002376(immune system process)|GO:0002495(antigen processing and presentation of peptide antigen via MHC class II)|GO:0004842(ubiquitin-protein ligase activity)|GO:0005764(lysosome)|GO:0005765(lysosomal membrane)|GO:0005768(endosome)|GO:0005789(endoplasmic reticulum membrane)|GO:0005794(Golgi apparatus)|GO:0005886(plasma membrane)|GO:0006955(immune respon…	ENSMUST00000155804	TC1609148
59829	mm|1qH5	157.18	148.664	128.133	154.091	137.019	128.403	Mus musculus mitochondrial amidoxime reducing component 1 (Marc1), mRNA [NM_001290273]	A_66_P117926	NM_001290273	NM_001290273	Mm.272457	66112	GO:0003824(catalytic activity)|GO:0005739(mitochondrion)|GO:0005741(mitochondrial outer membrane)|GO:0005743(mitochondrial inner membrane)|GO:0008748(N-ethylmaleimide reductase activity)|GO:0008940(nitrate reductase activity)|GO:0016020(membrane)|GO:0016021(integral to membrane)|GO:0016491(oxidoreductase activity)|GO:0030151(molybdenum ion binding)|GO:0030170(pyridoxal phosphate binding)|GO:00421…	ENSMUST00000110992	TC1605966
4293	mm|17qB1	472.244	537.854	567.746	498.817	597.22	547.384	Mus musculus adult male bone cDNA, RIKEN full-length enriched library, clone:9830141J12 product:similar to HSPC240 [Homo sapiens], full insert sequence. [AK036614]	A_52_P210011	AK036614	AK036614		224703	GO:0004842(ubiquitin-protein ligase activity)|GO:0005764(lysosome)|GO:0005768(endosome)|GO:0005783(endoplasmic reticulum)|GO:0006897(endocytosis)|GO:0008270(zinc ion binding)|GO:0008766(UDP-N-acetylmuramoylalanyl-D-glutamyl-2,6-diaminopimelate-D-alanyl-D-alanine ligase activity)|GO:0016020(membrane)|GO:0016021(integral to membrane)|GO:0016567(protein ubiquitination)|GO:0016874(ligase activity)|GO…		TC1616220
8043	mm|17qB1	1445.28	1728.49	1818.56	1679.62	1803.06	1709.81	Mus musculus adult male bone cDNA, RIKEN full-length enriched library, clone:9830141J12 product:similar to HSPC240 [Homo sapiens], full insert sequence. [AK036614]	A_55_P2932722	AK036614	AK036614	Mm.490666	224703	GO:0004842(ubiquitin-protein ligase activity)|GO:0005764(lysosome)|GO:0005768(endosome)|GO:0005783(endoplasmic reticulum)|GO:0006897(endocytosis)|GO:0008270(zinc ion binding)|GO:0008766(UDP-N-acetylmuramoylalanyl-D-glutamyl-2,6-diaminopimelate-D-alanyl-D-alanine ligase activity)|GO:0016020(membrane)|GO:0016021(integral to membrane)|GO:0016567(protein ubiquitination)|GO:0016874(ligase activity)|GO…		TC1616220
19590	mm|1qH5	3593.82	3568.56	3401.12	3185.14	3238.06	3417.48	Mus musculus mitochondrial amidoxime reducing component 2 (Marc2), mRNA [NM_133684]	A_52_P661731	NM_133684	NM_133684	Mm.177724	67247	GO:0003824(catalytic activity)|GO:0005739(mitochondrion)|GO:0005741(mitochondrial outer membrane)|GO:0005743(mitochondrial inner membrane)|GO:0005777(peroxisome)|GO:0008748(N-ethylmaleimide reductase activity)|GO:0008940(nitrate reductase activity)|GO:0016020(membrane)|GO:0016491(oxidoreductase activity)|GO:0030151(molybdenum ion binding)|GO:0030170(pyridoxal phosphate binding)|GO:0042126(nitrate…	ENSMUST00000159293	TC1719495
28124	mm|17qB1	9419.25	10978.8	10141.3	10291.6	12411.7	10964.1	Mus musculus membrane-associated ring finger (C3HC4) 2 (March2), transcript variant 1, mRNA [NM_145486]	A_52_P459599	NM_145486	NM_145486	Mm.374865	224703	GO:0004842(ubiquitin-protein ligase activity)|GO:0005764(lysosome)|GO:0005768(endosome)|GO:0005783(endoplasmic reticulum)|GO:0006897(endocytosis)|GO:0008270(zinc ion binding)|GO:0008766(UDP-N-acetylmuramoylalanyl-D-glutamyl-2,6-diaminopimelate-D-alanyl-D-alanine ligase activity)|GO:0016020(membrane)|GO:0016021(integral to membrane)|GO:0016567(protein ubiquitination)|GO:0016874(ligase activity)|GO…	ENSMUST00000167611	TC1581551
30712	mm|1qH5	39.3886	31.9625	32.0972	20.7026	24.2785	22.8423	mitochondrial amidoxime reducing component 2 [Source:MGI Symbol;Acc:MGI:1914497] [ENSMUST00000160982]	A_52_P457100	ENSMUST00000160982	AK078650	Mm.177724	67247	GO:0003824(catalytic activity)|GO:0005739(mitochondrion)|GO:0005741(mitochondrial outer membrane)|GO:0005743(mitochondrial inner membrane)|GO:0005777(peroxisome)|GO:0008748(N-ethylmaleimide reductase activity)|GO:0008940(nitrate reductase activity)|GO:0016020(membrane)|GO:0016491(oxidoreductase activity)|GO:0030151(molybdenum ion binding)|GO:0030170(pyridoxal phosphate binding)|GO:0042126(nitrate…	ENSMUST00000160982
32305	mm|1qH5	9711.88	10247.3	10116.8	9414.32	9666.39	10004.6	Mus musculus mitochondrial amidoxime reducing component 2 (Marc2), mRNA [NM_133684]	A_52_P661722	NM_133684	NM_133684	Mm.177724	67247	GO:0003824(catalytic activity)|GO:0005739(mitochondrion)|GO:0005741(mitochondrial outer membrane)|GO:0005743(mitochondrial inner membrane)|GO:0005777(peroxisome)|GO:0008748(N-ethylmaleimide reductase activity)|GO:0008940(nitrate reductase activity)|GO:0016020(membrane)|GO:0016491(oxidoreductase activity)|GO:0030151(molybdenum ion binding)|GO:0030170(pyridoxal phosphate binding)|GO:0042126(nitrate…	ENSMUST00000160318	TC1719495
45938	mm|17qB1	2618.01	3154.94	2895.56	3027.13	3507	3113.01	Mus musculus membrane-associated ring finger (C3HC4) 2 (March2), transcript variant 2, mRNA [NM_001252480]	A_55_P2108850	NM_001252480	NM_001252480	Mm.374865	224703	GO:0004842(ubiquitin-protein ligase activity)|GO:0005764(lysosome)|GO:0005768(endosome)|GO:0005783(endoplasmic reticulum)|GO:0006897(endocytosis)|GO:0008270(zinc ion binding)|GO:0008766(UDP-N-acetylmuramoylalanyl-D-glutamyl-2,6-diaminopimelate-D-alanyl-D-alanine ligase activity)|GO:0016020(membrane)|GO:0016021(integral to membrane)|GO:0016567(protein ubiquitination)|GO:0016874(ligase activity)|GO…	ENSMUST00000172934	TC1699094
46014	mm|17qB1	535.484	542.62	564.975	672.382	698.335	644.622	Mus musculus membrane-associated ring finger (C3HC4) 2 (March2), transcript variant 1, mRNA [NM_145486]	A_55_P2020395	NM_145486	NM_145486	Mm.374865	224703	GO:0004842(ubiquitin-protein ligase activity)|GO:0005764(lysosome)|GO:0005768(endosome)|GO:0005783(endoplasmic reticulum)|GO:0006897(endocytosis)|GO:0008270(zinc ion binding)|GO:0008766(UDP-N-acetylmuramoylalanyl-D-glutamyl-2,6-diaminopimelate-D-alanyl-D-alanine ligase activity)|GO:0016020(membrane)|GO:0016021(integral to membrane)|GO:0016567(protein ubiquitination)|GO:0016874(ligase activity)|GO…	ENSMUST00000066121	TC1596076
19677	mm|18qD3	771.876	671.86	741.168	607.17	668.935	618.533	Mus musculus membrane-associated ring finger (C3HC4) 3 (March3), mRNA [NM_177115]	A_55_P1955233	NM_177115	NM_177115	Mm.312623	320253	GO:0003674(molecular_function)|GO:0005764(lysosome)|GO:0005768(endosome)|GO:0006897(endocytosis)|GO:0008150(biological_process)|GO:0008270(zinc ion binding)|GO:0008766(UDP-N-acetylmuramoylalanyl-D-glutamyl-2,6-diaminopimelate-D-alanyl-D-alanine ligase activity)|GO:0016020(membrane)|GO:0016021(integral to membrane)|GO:0016874(ligase activity)|GO:0018169(ribosomal S6-glutamic acid ligase activity)|…	ENSMUST00000102912	TC1588060
29461	mm|18qD3	404.219	419.95	459.974	461.553	578.804	527.104	membrane-associated ring finger (C3HC4) 3 [Source:MGI Symbol;Acc:MGI:2443667] [ENSMUST00000153044]	A_52_P158997	ENSMUST00000153044	AK036622	Mm.312623	320253	GO:0003674(molecular_function)|GO:0005764(lysosome)|GO:0005768(endosome)|GO:0006897(endocytosis)|GO:0008150(biological_process)|GO:0008270(zinc ion binding)|GO:0008766(UDP-N-acetylmuramoylalanyl-D-glutamyl-2,6-diaminopimelate-D-alanyl-D-alanine ligase activity)|GO:0016020(membrane)|GO:0016021(integral to membrane)|GO:0016874(ligase activity)|GO:0018169(ribosomal S6-glutamic acid ligase activity)|…	ENSMUST00000153044	TC1623063
39514	mm|18qD3	72.327	78.9595	81.0601	77.4163	84.0579	81.1196	PREDICTED: Mus musculus membrane-associated ring finger (C3HC4) 3 (March3), transcript variant X3, mRNA [XM_011246945]	A_55_P2725104	XM_011246945	XM_011246945		320253	GO:0003674(molecular_function)|GO:0005764(lysosome)|GO:0005768(endosome)|GO:0006897(endocytosis)|GO:0008150(biological_process)|GO:0008270(zinc ion binding)|GO:0008766(UDP-N-acetylmuramoylalanyl-D-glutamyl-2,6-diaminopimelate-D-alanyl-D-alanine ligase activity)|GO:0016020(membrane)|GO:0016021(integral to membrane)|GO:0016874(ligase activity)|GO:0018169(ribosomal S6-glutamic acid ligase activity)|…
50193	mm|18qD3	2229.55	2608.22	2602.65	2632.84	3422.1	3423.7	membrane-associated ring finger (C3HC4) 3 [Source:MGI Symbol;Acc:MGI:2443667] [ENSMUST00000035278]	A_55_P2015941	ENSMUST00000035278	XM_006526019		320253	GO:0003674(molecular_function)|GO:0005764(lysosome)|GO:0005768(endosome)|GO:0006897(endocytosis)|GO:0008150(biological_process)|GO:0008270(zinc ion binding)|GO:0008766(UDP-N-acetylmuramoylalanyl-D-glutamyl-2,6-diaminopimelate-D-alanyl-D-alanine ligase activity)|GO:0016020(membrane)|GO:0016021(integral to membrane)|GO:0016874(ligase activity)|GO:0018169(ribosomal S6-glutamic acid ligase activity)|…	ENSMUST00000035278	TC1644353
15733	mm|1qC3	3.15385	2.85868	3.01852	3.59716	5.30611	3.82849	Mus musculus membrane-associated ring finger (C3HC4) 4 (March4), mRNA [NM_001045533]	A_52_P301261	NM_001045533	NM_001045533	Mm.337023	381270	GO:0004842(ubiquitin-protein ligase activity)|GO:0005794(Golgi apparatus)|GO:0005795(Golgi stack)|GO:0005802(trans-Golgi network)|GO:0008270(zinc ion binding)|GO:0008766(UDP-N-acetylmuramoylalanyl-D-glutamyl-2,6-diaminopimelate-D-alanyl-D-alanine ligase activity)|GO:0016020(membrane)|GO:0016021(integral to membrane)|GO:0016567(protein ubiquitination)|GO:0016874(ligase activity)|GO:0018169(ribosom…	ENSMUST00000047786	TC1583974
11497	mm|19qC2	222.351	260.928	249.913	275.464	301.431	308.332	Mus musculus membrane-associated ring finger (C3HC4) 5 (March5), transcript variant 1, mRNA [NM_027314]	A_55_P2358002	NM_027314	NM_027314	Mm.175989	69104	GO:0000209(protein polyubiquitination)|GO:0004842(ubiquitin-protein ligase activity)|GO:0005739(mitochondrion)|GO:0005741(mitochondrial outer membrane)|GO:0005783(endoplasmic reticulum)|GO:0005789(endoplasmic reticulum membrane)|GO:0008270(zinc ion binding)|GO:0008766(UDP-N-acetylmuramoylalanyl-D-glutamyl-2,6-diaminopimelate-D-alanyl-D-alanine ligase activity)|GO:0016020(membrane)|GO:0016021(inte…		TC1639247
36662	mm|19qC2	3968.62	4420.32	4728	4629.8	5084.58	5113.42	Mus musculus membrane-associated ring finger (C3HC4) 5 (March5), transcript variant 1, mRNA [NM_027314]	A_52_P332517	NM_027314	NM_027314	Mm.175989	69104	GO:0000209(protein polyubiquitination)|GO:0004842(ubiquitin-protein ligase activity)|GO:0005739(mitochondrion)|GO:0005741(mitochondrial outer membrane)|GO:0005783(endoplasmic reticulum)|GO:0005789(endoplasmic reticulum membrane)|GO:0008270(zinc ion binding)|GO:0008766(UDP-N-acetylmuramoylalanyl-D-glutamyl-2,6-diaminopimelate-D-alanyl-D-alanine ligase activity)|GO:0016020(membrane)|GO:0016021(inte…	ENSMUST00000024078	TC1776393
52736	mm|19qC2	4137.7	4676.39	4641.21	4604.22	5688.85	5194.11	Mus musculus membrane-associated ring finger (C3HC4) 5 (March5), transcript variant 2, mRNA [NM_001164336]	A_55_P2067842	NM_001164336	NM_001164336	Mm.175989	69104	GO:0000209(protein polyubiquitination)|GO:0004842(ubiquitin-protein ligase activity)|GO:0005739(mitochondrion)|GO:0005741(mitochondrial outer membrane)|GO:0005783(endoplasmic reticulum)|GO:0005789(endoplasmic reticulum membrane)|GO:0008270(zinc ion binding)|GO:0008766(UDP-N-acetylmuramoylalanyl-D-glutamyl-2,6-diaminopimelate-D-alanyl-D-alanine ligase activity)|GO:0016020(membrane)|GO:0016021(inte…	ENSMUST00000024078	TC1776393
62017	mm|19qC2	1188.9	1331.66	1307.92	1484.97	1553.38	1602.38	Mus musculus membrane-associated ring finger (C3HC4) 5 (March5), transcript variant 2, mRNA [NM_001164336]	A_66_P135305	NM_001164336	NM_001164336	Mm.175989	69104	GO:0000209(protein polyubiquitination)|GO:0004842(ubiquitin-protein ligase activity)|GO:0005739(mitochondrion)|GO:0005741(mitochondrial outer membrane)|GO:0005783(endoplasmic reticulum)|GO:0005789(endoplasmic reticulum membrane)|GO:0008270(zinc ion binding)|GO:0008766(UDP-N-acetylmuramoylalanyl-D-glutamyl-2,6-diaminopimelate-D-alanyl-D-alanine ligase activity)|GO:0016020(membrane)|GO:0016021(inte…	ENSMUST00000148105	TC1587667
35812	mm|15qB2	1627.6	1842.46	1734.39	1420.97	1289.79	1336.36	Mus musculus membrane-associated ring finger (C3HC4) 6 (March6), mRNA [NM_172606]	A_65_P06515	NM_172606	NM_172606	Mm.272185	223455	GO:0004842(ubiquitin-protein ligase activity)|GO:0005783(endoplasmic reticulum)|GO:0008270(zinc ion binding)|GO:0008766(UDP-N-acetylmuramoylalanyl-D-glutamyl-2,6-diaminopimelate-D-alanyl-D-alanine ligase activity)|GO:0016020(membrane)|GO:0016021(integral to membrane)|GO:0016874(ligase activity)|GO:0018169(ribosomal S6-glutamic acid ligase activity)|GO:0019899(enzyme binding)|GO:0030176(integral t…	ENSMUST00000090227	TC1597482	Protein processing in endoplasmic reticulum	mmu04141
62051	mm|15qB2	152.485	206.062	183.256	119.49	157.022	128.145	Mus musculus cDNA, clone:Y2G0143O19, strand:minus, reference:ENSEMBL:Mouse-Transcript-ENST:ENSMUST00000043840, based on BLAT search. [AK218077]	A_55_P2740835	AK218077	AK218077	Mm.272185	223455	GO:0004842(ubiquitin-protein ligase activity)|GO:0005783(endoplasmic reticulum)|GO:0008270(zinc ion binding)|GO:0008766(UDP-N-acetylmuramoylalanyl-D-glutamyl-2,6-diaminopimelate-D-alanyl-D-alanine ligase activity)|GO:0016020(membrane)|GO:0016021(integral to membrane)|GO:0016874(ligase activity)|GO:0018169(ribosomal S6-glutamic acid ligase activity)|GO:0019899(enzyme binding)|GO:0030176(integral t…		TC1726115	Protein processing in endoplasmic reticulum	mmu04141
24112	mm|2qC1.1	135.786	136.332	121.759	122.765	120.218	117.361	membrane-associated ring finger (C3HC4) 7 [Source:MGI Symbol;Acc:MGI:1931053] [ENSMUST00000134905]	A_55_P2720386	ENSMUST00000134905	AK045853	Mm.260635	57438	GO:0002643(regulation of tolerance induction)|GO:0003674(molecular_function)|GO:0005575(cellular_component)|GO:0008270(zinc ion binding)|GO:0008766(UDP-N-acetylmuramoylalanyl-D-glutamyl-2,6-diaminopimelate-D-alanyl-D-alanine ligase activity)|GO:0016874(ligase activity)|GO:0018169(ribosomal S6-glutamic acid ligase activity)|GO:0042130(negative regulation of T cell proliferation)|GO:0043773(coenzym…	ENSMUST00000134905	TC1696923
30744	mm|2qC1.1	3213.41	3471.13	3372.25	2746.08	2944.05	2837.09	membrane-associated ring finger (C3HC4) 7 [Source:MGI Symbol;Acc:MGI:1931053] [ENSMUST00000102748]	A_65_P19138	ENSMUST00000102748	XM_006499949	Mm.260635	57438	GO:0002643(regulation of tolerance induction)|GO:0003674(molecular_function)|GO:0005575(cellular_component)|GO:0008270(zinc ion binding)|GO:0008766(UDP-N-acetylmuramoylalanyl-D-glutamyl-2,6-diaminopimelate-D-alanyl-D-alanine ligase activity)|GO:0016874(ligase activity)|GO:0018169(ribosomal S6-glutamic acid ligase activity)|GO:0042130(negative regulation of T cell proliferation)|GO:0043773(coenzym…	ENSMUST00000102748	TC1602163
41014	mm|2qC1.1	3057.11	3020.83	3117.39	2469.03	2799.36	2510.15	Mus musculus membrane-associated ring finger (C3HC4) 7 (March7), mRNA [NM_020575]	A_55_P2062851	NM_020575	NM_020575	Mm.260635	57438	GO:0002643(regulation of tolerance induction)|GO:0003674(molecular_function)|GO:0005575(cellular_component)|GO:0008270(zinc ion binding)|GO:0008766(UDP-N-acetylmuramoylalanyl-D-glutamyl-2,6-diaminopimelate-D-alanyl-D-alanine ligase activity)|GO:0016874(ligase activity)|GO:0018169(ribosomal S6-glutamic acid ligase activity)|GO:0042130(negative regulation of T cell proliferation)|GO:0043773(coenzym…	ENSMUST00000067542	TC1667432
29320	mm|6qE3	59.0544	61.2093	72.3419	69.7041	68.3569	67.4432	Mus musculus membrane-associated ring finger (C3HC4) 8 (March8), transcript variant 1, mRNA [NM_027920]	A_55_P2625705	NM_027920	NM_027920	Mm.27064	71779	GO:0000209(protein polyubiquitination)|GO:0002376(immune system process)|GO:0002495(antigen processing and presentation of peptide antigen via MHC class II)|GO:0004842(ubiquitin-protein ligase activity)|GO:0005764(lysosome)|GO:0005768(endosome)|GO:0008270(zinc ion binding)|GO:0008766(UDP-N-acetylmuramoylalanyl-D-glutamyl-2,6-diaminopimelate-D-alanyl-D-alanine ligase activity)|GO:0016020(membrane)…	ENSMUST00000123405	TC1603507
30517	mm|6qE3	9936.35	11345.9	11980.9	11899.6	14259.2	13412.8	Mus musculus membrane-associated ring finger (C3HC4) 8 (March8), transcript variant 1, mRNA [NM_027920]	A_55_P2076303	NM_027920	NM_027920	Mm.27064	71779	GO:0000209(protein polyubiquitination)|GO:0002376(immune system process)|GO:0002495(antigen processing and presentation of peptide antigen via MHC class II)|GO:0004842(ubiquitin-protein ligase activity)|GO:0005764(lysosome)|GO:0005768(endosome)|GO:0008270(zinc ion binding)|GO:0008766(UDP-N-acetylmuramoylalanyl-D-glutamyl-2,6-diaminopimelate-D-alanyl-D-alanine ligase activity)|GO:0016020(membrane)…	ENSMUST00000101032
55328	mm|6qE3	9763.04	10446.1	10967.1	11191.6	11946.2	12254	Mus musculus membrane-associated ring finger (C3HC4) 8 (March8), transcript variant 1, mRNA [NM_027920]	A_51_P200586	NM_027920	NM_027920	Mm.27064	71779	GO:0000209(protein polyubiquitination)|GO:0002376(immune system process)|GO:0002495(antigen processing and presentation of peptide antigen via MHC class II)|GO:0004842(ubiquitin-protein ligase activity)|GO:0005764(lysosome)|GO:0005768(endosome)|GO:0008270(zinc ion binding)|GO:0008766(UDP-N-acetylmuramoylalanyl-D-glutamyl-2,6-diaminopimelate-D-alanyl-D-alanine ligase activity)|GO:0016020(membrane)…	ENSMUST00000101032
1160	mm|10qD3	846.167	860.35	696.219	772.221	869.635	756.601	Mus musculus membrane-associated ring finger (C3HC4) 9 (March9), mRNA [NM_001033262]	A_55_P2011922	NM_001033262	NM_001033262	Mm.37892	216438	GO:0003674(molecular_function)|GO:0005764(lysosome)|GO:0005794(Golgi apparatus)|GO:0005795(Golgi stack)|GO:0005802(trans-Golgi network)|GO:0008150(biological_process)|GO:0008270(zinc ion binding)|GO:0008766(UDP-N-acetylmuramoylalanyl-D-glutamyl-2,6-diaminopimelate-D-alanyl-D-alanine ligase activity)|GO:0016020(membrane)|GO:0016021(integral to membrane)|GO:0016874(ligase activity)|GO:0018169(ribos…	ENSMUST00000040307	TC1584632
40912	mm|10qD3	133.919	122.04	122.476	111.331	115.429	95.5594	membrane-associated ring finger (C3HC4) 9 [Source:MGI Symbol;Acc:MGI:2446144] [ENSMUST00000040307]	A_55_P2133337	ENSMUST00000040307			216438	GO:0003674(molecular_function)|GO:0005764(lysosome)|GO:0005794(Golgi apparatus)|GO:0005795(Golgi stack)|GO:0005802(trans-Golgi network)|GO:0008150(biological_process)|GO:0008270(zinc ion binding)|GO:0008766(UDP-N-acetylmuramoylalanyl-D-glutamyl-2,6-diaminopimelate-D-alanyl-D-alanine ligase activity)|GO:0016020(membrane)|GO:0016021(integral to membrane)|GO:0016874(ligase activity)|GO:0018169(ribos…	ENSMUST00000040307	TC1648317
16459	mm|11qE1	3.06047	3.68201	2.9065	4.04715	28.8553	3.62524	Mus musculus membrane-associated ring finger (C3HC4) 10 (March10), transcript variant 2, mRNA [NM_001039242]	A_52_P732441	NM_001039242	NM_001039242	Mm.121570	632687	GO:0003674(molecular_function)|GO:0005575(cellular_component)|GO:0008150(biological_process)		TC1585661
17589	mm|11qE1	10.7313	10.3702	14.5463	14.5288	22.3601	17.5233	membrane-associated ring finger (C3HC4) 10 [Source:MGI Symbol;Acc:MGI:2443469] [ENSMUST00000130685]	A_55_P2722115	ENSMUST00000130685			632687	GO:0003674(molecular_function)|GO:0005575(cellular_component)|GO:0008150(biological_process)	ENSMUST00000130685
33195	mm|11qE1	44.3016	40.8461	34.9102	40.5268	41.3998	40.4176	Mus musculus membrane-associated ring finger (C3HC4) 10 (March10), transcript variant 1, mRNA [NM_172568]	A_51_P286826	NM_172568	NM_172568	Mm.121570	632687	GO:0003674(molecular_function)|GO:0005575(cellular_component)|GO:0008150(biological_process)	ENSMUST00000049995	TC1585893
3914	mm|15qB1	4.0037	5.99379	2.96047	3.45159	5.20178	3.76856	Mus musculus membrane-associated ring finger (C3HC4) 11 (March11), mRNA [NM_177597]	A_52_P238479	NM_177597	NM_177597	Mm.54257	211147	GO:0003674(molecular_function)|GO:0005575(cellular_component)|GO:0008150(biological_process)|GO:0008270(zinc ion binding)|GO:0008766(UDP-N-acetylmuramoylalanyl-D-glutamyl-2,6-diaminopimelate-D-alanyl-D-alanine ligase activity)|GO:0016020(membrane)|GO:0016021(integral to membrane)|GO:0016874(ligase activity)|GO:0018169(ribosomal S6-glutamic acid ligase activity)|GO:0031410(cytoplasmic vesicle)|GO:…	ENSMUST00000155819	TC1660939
47555	mm|15qB1	3.18464	2.83825	47.9143	5.88389	5.52907	4.01269	membrane-associated ring finger (C3HC4) 11 [Source:MGI Symbol;Acc:MGI:3608327] [ENSMUST00000126304]	A_55_P2743932	ENSMUST00000126304	BC139423	Mm.54257	211147	GO:0003674(molecular_function)|GO:0005575(cellular_component)|GO:0008150(biological_process)|GO:0008270(zinc ion binding)|GO:0008766(UDP-N-acetylmuramoylalanyl-D-glutamyl-2,6-diaminopimelate-D-alanyl-D-alanine ligase activity)|GO:0016020(membrane)|GO:0016021(integral to membrane)|GO:0016874(ligase activity)|GO:0018169(ribosomal S6-glutamic acid ligase activity)|GO:0031410(cytoplasmic vesicle)|GO:…	ENSMUST00000126304	TC1589033
51116	mm|15qB1	9.06428	2.69925	3.64699	3.38357	5.20509	5.57889	membrane-associated ring finger (C3HC4) 11 [Source:MGI Symbol;Acc:MGI:3608327] [ENSMUST00000126304]	A_55_P1974690	ENSMUST00000126304	AK035990	Mm.54257	211147	GO:0003674(molecular_function)|GO:0005575(cellular_component)|GO:0008150(biological_process)|GO:0008270(zinc ion binding)|GO:0008766(UDP-N-acetylmuramoylalanyl-D-glutamyl-2,6-diaminopimelate-D-alanyl-D-alanine ligase activity)|GO:0016020(membrane)|GO:0016021(integral to membrane)|GO:0016874(ligase activity)|GO:0018169(ribosomal S6-glutamic acid ligase activity)|GO:0031410(cytoplasmic vesicle)|GO:…	ENSMUST00000126304	TC1589033
1784	mm|7qF3	100.329	114.695	107.912	87.6644	141.137	77.1734	Mus musculus septin 1 (Sept1), mRNA [NM_017461]	A_52_P91527	NM_017461	NM_017461	Mm.18	54204	GO:0000166(nucleotide binding)|GO:0005525(GTP binding)|GO:0005623(cell)|GO:0005737(cytoplasm)|GO:0005856(cytoskeleton)|GO:0007049(cell cycle)|GO:0007056(spindle assembly involved in female meiosis)|GO:0030496(midbody)|GO:0051301(cell division)|GO:0051311(meiotic metaphase plate congression)|GO:0072687(meiotic spindle)	ENSMUST00000133591	TC1704794	Bacterial invasion of epithelial cells	mmu05100
9924	mm|7qF3	2400.26	2840.55	2648.8	1923.21	2535.04	1906.1	Mus musculus septin 1 (Sept1), mRNA [NM_017461]	A_55_P2178127	NM_017461	NM_017461	Mm.18	54204	GO:0000166(nucleotide binding)|GO:0005525(GTP binding)|GO:0005623(cell)|GO:0005737(cytoplasm)|GO:0005856(cytoskeleton)|GO:0007049(cell cycle)|GO:0007056(spindle assembly involved in female meiosis)|GO:0030496(midbody)|GO:0051301(cell division)|GO:0051311(meiotic metaphase plate congression)|GO:0072687(meiotic spindle)	ENSMUST00000152267	TC1656951	Bacterial invasion of epithelial cells	mmu05100
19118	mm|1qD	8625.02	8132.58	8022.23	8458.89	7747.77	8075.72	Mus musculus septin 2 (Sept2), transcript variant 2, mRNA [NM_010891]	A_51_P214487	NM_010891	NM_010891	Mm.428652	18000	GO:0000145(exocyst)|GO:0000166(nucleotide binding)|GO:0000775(chromosome, centromeric region)|GO:0000776(kinetochore)|GO:0000910(cytokinesis)|GO:0002036(regulation of L-glutamate transport)|GO:0003924(GTPase activity)|GO:0005515(protein binding)|GO:0005525(GTP binding)|GO:0005634(nucleus)|GO:0005654(nucleoplasm)|GO:0005694(chromosome)|GO:0005730(nucleolus)|GO:0005737(cytoplasm)|GO:0005826(actomyo…	ENSMUST00000168776	TC1573088	Bacterial invasion of epithelial cells	mmu05100
41875	mm|1qD	107.652	106.513	96.0972	103.585	98.8252	88.2952	Mus musculus septin 2 (Sept2), transcript variant 2, mRNA [NM_010891]	A_52_P153327	NM_010891	NM_010891	Mm.428652	18000	GO:0000145(exocyst)|GO:0000166(nucleotide binding)|GO:0000775(chromosome, centromeric region)|GO:0000776(kinetochore)|GO:0000910(cytokinesis)|GO:0002036(regulation of L-glutamate transport)|GO:0003924(GTPase activity)|GO:0005515(protein binding)|GO:0005525(GTP binding)|GO:0005634(nucleus)|GO:0005654(nucleoplasm)|GO:0005694(chromosome)|GO:0005730(nucleolus)|GO:0005737(cytoplasm)|GO:0005826(actomyo…	ENSMUST00000131175	TC1573088	Bacterial invasion of epithelial cells	mmu05100
62715	mm|1qD	166.688	101.437	108.479	91.9107	121.526	96.4565	septin 2 [Source:MGI Symbol;Acc:MGI:97298] [ENSMUST00000152778]	A_55_P2636375	ENSMUST00000152778			18000	GO:0000145(exocyst)|GO:0000166(nucleotide binding)|GO:0000775(chromosome, centromeric region)|GO:0000776(kinetochore)|GO:0000910(cytokinesis)|GO:0002036(regulation of L-glutamate transport)|GO:0003924(GTPase activity)|GO:0005515(protein binding)|GO:0005525(GTP binding)|GO:0005634(nucleus)|GO:0005654(nucleoplasm)|GO:0005694(chromosome)|GO:0005730(nucleolus)|GO:0005737(cytoplasm)|GO:0005826(actomyo…	ENSMUST00000152778		Bacterial invasion of epithelial cells	mmu05100
14678	mm|15qE1	13.4459	17.7491	10.3146	20.3941	12.2621	19.9746	Mus musculus septin 3 (Sept3), mRNA [NM_011889]	A_55_P2178137	NM_011889	NM_011889	Mm.309707	24050	GO:0000166(nucleotide binding)|GO:0005525(GTP binding)|GO:0005737(cytoplasm)|GO:0005829(cytosol)|GO:0005856(cytoskeleton)|GO:0007049(cell cycle)|GO:0030054(cell junction)|GO:0042734(presynaptic membrane)|GO:0043005(neuron projection)|GO:0045202(synapse)|GO:0051301(cell division)	ENSMUST00000116423	NP383743	Bacterial invasion of epithelial cells	mmu05100
27991	mm|15qE1	2.83359	4.66514	2.69862	3.15382	4.82352	3.69327	Mus musculus septin 3 (Sept3), mRNA [NM_011889]	A_52_P534438	NM_011889	NM_011889	Mm.309707	24050	GO:0000166(nucleotide binding)|GO:0005525(GTP binding)|GO:0005737(cytoplasm)|GO:0005829(cytosol)|GO:0005856(cytoskeleton)|GO:0007049(cell cycle)|GO:0030054(cell junction)|GO:0042734(presynaptic membrane)|GO:0043005(neuron projection)|GO:0045202(synapse)|GO:0051301(cell division)	ENSMUST00000116423	TC1603077	Bacterial invasion of epithelial cells	mmu05100
49957	mm|15qE1	2.87605	2.62163	8.26443	5.21003	5.04352	10.4422	Mus musculus septin 3 (Sept3), mRNA [NM_011889]	A_55_P2923638	NM_011889	NM_011889	Mm.309707	24050	GO:0000166(nucleotide binding)|GO:0005525(GTP binding)|GO:0005737(cytoplasm)|GO:0005829(cytosol)|GO:0005856(cytoskeleton)|GO:0007049(cell cycle)|GO:0030054(cell junction)|GO:0042734(presynaptic membrane)|GO:0043005(neuron projection)|GO:0045202(synapse)|GO:0051301(cell division)	ENSMUST00000116423	NP383743	Bacterial invasion of epithelial cells	mmu05100
26140	mm|11qC	529.901	579.906	473.971	449.028	511.958	515.125	Mus musculus septin 4 (Sept4), transcript variant 1, mRNA [NM_011129]	A_51_P383991	NM_011129	NM_011129	Mm.2214	18952	GO:0000166(nucleotide binding)|GO:0005525(GTP binding)|GO:0005737(cytoplasm)|GO:0005739(mitochondrion)|GO:0005856(cytoskeleton)|GO:0007049(cell cycle)|GO:0007286(spermatid development)|GO:0007420(brain development)|GO:0030382(sperm mitochondrion organization)|GO:0031398(positive regulation of protein ubiquitination)|GO:0031514(motile cilium)|GO:0036126(sperm flagellum)|GO:0042995(cell projection)…	ENSMUST00000134923	TC1587750
39542	mm|11qC	169.824	224.373	194.879	128.534	167.245	172.399	Mus musculus septin 4 (Sept4), transcript variant 3, mRNA [NM_001284394]	A_55_P2163812	NM_001284394	NM_001284394	Mm.2214	18952	GO:0000166(nucleotide binding)|GO:0005525(GTP binding)|GO:0005737(cytoplasm)|GO:0005739(mitochondrion)|GO:0005856(cytoskeleton)|GO:0007049(cell cycle)|GO:0007286(spermatid development)|GO:0007420(brain development)|GO:0030382(sperm mitochondrion organization)|GO:0031398(positive regulation of protein ubiquitination)|GO:0031514(motile cilium)|GO:0036126(sperm flagellum)|GO:0042995(cell projection)…	ENSMUST00000148216	TC1605065
38370	mm|16qA3	304.185	324.796	297.141	262.799	250.363	250.191	Mus musculus septin 5 (Sept5), mRNA [NM_213614]	A_55_P2039881	NM_213614	NM_213614	Mm.20365	18951	GO:0000166(nucleotide binding)|GO:0001725(stress fiber)|GO:0005515(protein binding)|GO:0005525(GTP binding)|GO:0005737(cytoplasm)|GO:0005856(cytoskeleton)|GO:0005886(plasma membrane)|GO:0005938(cell cortex)|GO:0007049(cell cycle)|GO:0008021(synaptic vesicle)|GO:0017157(regulation of exocytosis)|GO:0019003(GDP binding)|GO:0019905(syntaxin binding)|GO:0031105(septin complex)|GO:0032154(cleavage fur…	ENSMUST00000096987	TC1601742	Parkinson's disease	mmu05012
49313	mm|16qA3	3357.25	3079.39	3104.9	2769.52	2724.91	2655.29	Mus musculus septin 5 (Sept5), mRNA [NM_213614]	A_51_P464530	NM_213614	NM_213614	Mm.20365	18951	GO:0000166(nucleotide binding)|GO:0001725(stress fiber)|GO:0005515(protein binding)|GO:0005525(GTP binding)|GO:0005737(cytoplasm)|GO:0005856(cytoskeleton)|GO:0005886(plasma membrane)|GO:0005938(cell cortex)|GO:0007049(cell cycle)|GO:0008021(synaptic vesicle)|GO:0017157(regulation of exocytosis)|GO:0019003(GDP binding)|GO:0019905(syntaxin binding)|GO:0031105(septin complex)|GO:0032154(cleavage fur…	ENSMUST00000096987	TC1724595	Parkinson's disease	mmu05012
16682	mm|XqA3.3	133.638	156.605	141.481	76.7302	98.4143	65.7792	septin 6 [Source:MGI Symbol;Acc:MGI:1888939] [ENSMUST00000128766]	A_55_P2720148	ENSMUST00000128766	AK083302		56526	GO:0000166(nucleotide binding)|GO:0000775(chromosome, centromeric region)|GO:0000776(kinetochore)|GO:0005525(GTP binding)|GO:0005694(chromosome)|GO:0005737(cytoplasm)|GO:0005856(cytoskeleton)|GO:0007049(cell cycle)|GO:0008021(synaptic vesicle)|GO:0031105(septin complex)|GO:0043679(axon terminus)|GO:0051301(cell division)	ENSMUST00000128766		Bacterial invasion of epithelial cells	mmu05100
35404	mm|XqA3.3	360.485	405.807	368.562	210.556	223.714	165.036	Mus musculus septin 6 (Sept6), transcript variant 2, mRNA [NM_019942]	A_52_P229959	NM_019942	NM_019942	Mm.260036	56526	GO:0000166(nucleotide binding)|GO:0000775(chromosome, centromeric region)|GO:0000776(kinetochore)|GO:0005525(GTP binding)|GO:0005694(chromosome)|GO:0005737(cytoplasm)|GO:0005856(cytoskeleton)|GO:0007049(cell cycle)|GO:0008021(synaptic vesicle)|GO:0031105(septin complex)|GO:0043679(axon terminus)|GO:0051301(cell division)	ENSMUST00000060474	TC1575991	Bacterial invasion of epithelial cells	mmu05100
43288	mm|XqA3.3	477.25	496.812	413.355	329.713	347.358	288.059	Mus musculus septin 6 (Sept6), transcript variant 1, mRNA [NM_001177324]	A_55_P2085170	NM_001177324	NM_001177324	Mm.260036	56526	GO:0000166(nucleotide binding)|GO:0000775(chromosome, centromeric region)|GO:0000776(kinetochore)|GO:0005525(GTP binding)|GO:0005694(chromosome)|GO:0005737(cytoplasm)|GO:0005856(cytoskeleton)|GO:0007049(cell cycle)|GO:0008021(synaptic vesicle)|GO:0031105(septin complex)|GO:0043679(axon terminus)|GO:0051301(cell division)	ENSMUST00000115239	TC1591875	Bacterial invasion of epithelial cells	mmu05100
18485	mm|9qA4	98.8181	102.093	96.8992	73.0566	79.9561	84.8277	Mus musculus adult male hippocampus cDNA, RIKEN full-length enriched library, clone:C630032C11 product:septin 7, full insert sequence. [AK141572]	A_55_P2935615	AK141572	AK141572	Mm.270259	235072	GO:0000166(nucleotide binding)|GO:0000775(chromosome, centromeric region)|GO:0000776(kinetochore)|GO:0001725(stress fiber)|GO:0005515(protein binding)|GO:0005525(GTP binding)|GO:0005634(nucleus)|GO:0005694(chromosome)|GO:0005730(nucleolus)|GO:0005737(cytoplasm)|GO:0005856(cytoskeleton)|GO:0005886(plasma membrane)|GO:0005929(cilium)|GO:0005938(cell cortex)|GO:0007049(cell cycle)|GO:0007067(mitosis…
18568	mm|9qA4	61.235	65.1641	61.1876	40.0475	69.749	49.737	Mus musculus adult male hippocampus cDNA, RIKEN full-length enriched library, clone:C630032C11 product:septin 7, full insert sequence. [AK141572]	A_55_P2939065	AK141572	AK141572	Mm.270259	235072	GO:0000166(nucleotide binding)|GO:0000775(chromosome, centromeric region)|GO:0000776(kinetochore)|GO:0001725(stress fiber)|GO:0005515(protein binding)|GO:0005525(GTP binding)|GO:0005634(nucleus)|GO:0005694(chromosome)|GO:0005730(nucleolus)|GO:0005737(cytoplasm)|GO:0005856(cytoskeleton)|GO:0005886(plasma membrane)|GO:0005929(cilium)|GO:0005938(cell cortex)|GO:0007049(cell cycle)|GO:0007067(mitosis…
25685	mm|9qA4	6888.92	7285.4	6646.94	6534.18	6128.61	6393.42	Mus musculus septin 7 (Sept7), transcript variant 1, mRNA [NM_009859]	A_55_P1955393	NM_009859	NM_009859	Mm.270259	235072	GO:0000166(nucleotide binding)|GO:0000775(chromosome, centromeric region)|GO:0000776(kinetochore)|GO:0001725(stress fiber)|GO:0005515(protein binding)|GO:0005525(GTP binding)|GO:0005634(nucleus)|GO:0005694(chromosome)|GO:0005730(nucleolus)|GO:0005737(cytoplasm)|GO:0005856(cytoskeleton)|GO:0005886(plasma membrane)|GO:0005929(cilium)|GO:0005938(cell cortex)|GO:0007049(cell cycle)|GO:0007067(mitosis…	ENSMUST00000115272	TC1573199
54766	mm|9qA4	173.753	187.963	164.339	158.42	158.85	149.322	Mus musculus 13 days embryo lung cDNA, RIKEN full-length enriched library, clone:D430043E23 product:septin 7, full insert sequence. [AK052529]	A_55_P2935326	AK052529	AK052529		235072	GO:0000166(nucleotide binding)|GO:0000775(chromosome, centromeric region)|GO:0000776(kinetochore)|GO:0001725(stress fiber)|GO:0005515(protein binding)|GO:0005525(GTP binding)|GO:0005634(nucleus)|GO:0005694(chromosome)|GO:0005730(nucleolus)|GO:0005737(cytoplasm)|GO:0005856(cytoskeleton)|GO:0005886(plasma membrane)|GO:0005929(cilium)|GO:0005938(cell cortex)|GO:0007049(cell cycle)|GO:0007067(mitosis…		TC1591303
18378	mm|11qB1.3	334.223	347.924	361.19	349.779	411.711	398.016	PREDICTED: Mus musculus septin 8 (Sept8), transcript variant X1, mRNA [XM_011248833]	A_51_P367298	XM_011248833	XM_011248833	Mm.397763	20362	GO:0000166(nucleotide binding)|GO:0003674(molecular_function)|GO:0005525(GTP binding)|GO:0005737(cytoplasm)|GO:0005856(cytoskeleton)|GO:0008150(biological_process)|GO:0043209(myelin sheath)	ENSMUST00000121334	TC1644482	Bacterial invasion of epithelial cells	mmu05100
18483	mm|11qB1.3	7733.39	8131.47	8394.27	9028.44	10527.3	11334.7	Mus musculus septin 8 (Sept8), transcript variant 1, mRNA [NM_033144]	A_55_P1981664	NM_033144	NM_033144	Mm.274399	20362	GO:0000166(nucleotide binding)|GO:0003674(molecular_function)|GO:0005525(GTP binding)|GO:0005737(cytoplasm)|GO:0005856(cytoskeleton)|GO:0008150(biological_process)|GO:0043209(myelin sheath)	ENSMUST00000108987	TC1597892	Bacterial invasion of epithelial cells	mmu05100
47009	mm|11qB1.3	95.5673	93.876	96.0426	112.818	120.779	127.019	Mus musculus septin 8 (Sept8), transcript variant 2, mRNA [NM_001252332]	A_55_P1981670	NM_001252332	NM_001252332	Mm.274399	20362	GO:0000166(nucleotide binding)|GO:0003674(molecular_function)|GO:0005525(GTP binding)|GO:0005737(cytoplasm)|GO:0005856(cytoskeleton)|GO:0008150(biological_process)|GO:0043209(myelin sheath)	ENSMUST00000108987	TC1598826	Bacterial invasion of epithelial cells	mmu05100
17061	mm|11qE2	3494.76	3339.87	3213.95	3183.46	2885.78	2432.26	Mus musculus septin 9 (Sept9), transcript variant 2, mRNA [NM_001113487]	A_55_P1988882	NM_001113487	NM_001113487	Mm.38450	53860	GO:0000166(nucleotide binding)|GO:0001725(stress fiber)|GO:0005525(GTP binding)|GO:0005737(cytoplasm)|GO:0005856(cytoskeleton)|GO:0005874(microtubule)|GO:0007049(cell cycle)|GO:0015629(actin cytoskeleton)|GO:0048471(perinuclear region of cytoplasm)|GO:0051291(protein heterooligomerization)|GO:0051301(cell division)	ENSMUST00000093907	TC1574203	Bacterial invasion of epithelial cells	mmu05100
7597	mm|10qB4	3.25547	2.77798	3.0829	3.38587	5.22971	3.80815	Mus musculus 12 days embryo embryonic body between diaphragm region and neck cDNA, RIKEN full-length enriched library, clone:9430099J10 product:unclassifiable, full insert sequence. [AK035199]	A_52_P459219	AK035199	AK035199	Mm.346842	103080	GO:0000166(nucleotide binding)|GO:0003674(molecular_function)|GO:0005525(GTP binding)|GO:0005575(cellular_component)|GO:0005737(cytoplasm)|GO:0005856(cytoskeleton)|GO:0007049(cell cycle)|GO:0008150(biological_process)|GO:0051301(cell division)
48934	mm|10qB4	88.4691	84.5525	76.3841	75.8393	79.4297	69.9401	Mus musculus septin 10 (Sept10), transcript variant 1, mRNA [NM_001024910]	A_52_P663585	NM_001024910	NM_001024910	Mm.346842	103080	GO:0000166(nucleotide binding)|GO:0003674(molecular_function)|GO:0005525(GTP binding)|GO:0005575(cellular_component)|GO:0005737(cytoplasm)|GO:0005856(cytoskeleton)|GO:0007049(cell cycle)|GO:0008150(biological_process)|GO:0051301(cell division)	ENSMUST00000165971	TC1588867
11042	mm|5qE2	32.3421	34.2107	29.516	21.5697	33.2813	55.3288	Mus musculus in vitro fertilized eggs cDNA, RIKEN full-length enriched library, clone:7420452E18 product:hypothetical Cell division/GTP binding protein containing protein, full insert sequence. [AK136063]	A_55_P2734492	AK136063	AK136063	Mm.428571	52398	GO:0000166(nucleotide binding)|GO:0001725(stress fiber)|GO:0003674(molecular_function)|GO:0005525(GTP binding)|GO:0005737(cytoplasm)|GO:0005856(cytoskeleton)|GO:0007049(cell cycle)|GO:0030054(cell junction)|GO:0042995(cell projection)|GO:0045202(synapse)|GO:0051291(protein heterooligomerization)|GO:0051301(cell division)|GO:0070062(extracellular vesicular exosome)			Bacterial invasion of epithelial cells	mmu05100
36974	mm|5qE2	1324.85	1236.23	1189.71	1082.25	1074.72	1001.07	PREDICTED: Mus musculus septin 11 (Sept11), transcript variant X2, mRNA [XM_006535098]	A_51_P211600	XM_006535098	XM_006535098	Mm.428571	52398	GO:0000166(nucleotide binding)|GO:0001725(stress fiber)|GO:0003674(molecular_function)|GO:0005525(GTP binding)|GO:0005737(cytoplasm)|GO:0005856(cytoskeleton)|GO:0007049(cell cycle)|GO:0030054(cell junction)|GO:0042995(cell projection)|GO:0045202(synapse)|GO:0051291(protein heterooligomerization)|GO:0051301(cell division)|GO:0070062(extracellular vesicular exosome)		TC1587456	Bacterial invasion of epithelial cells	mmu05100
47410	mm|5qE2	1114.13	1208.32	1029.77	1014.23	979.259	846.489	Mus musculus B6-derived CD11 +ve dendritic cells cDNA, RIKEN full-length enriched library, clone:F730047D14 product:Similar to SEPTIN6 type II homolog [Mus musculus], full insert sequence. [AK171368]	A_55_P2739062	AK171368	AK171368	Mm.428571	52398	GO:0000166(nucleotide binding)|GO:0001725(stress fiber)|GO:0003674(molecular_function)|GO:0005525(GTP binding)|GO:0005737(cytoplasm)|GO:0005856(cytoskeleton)|GO:0007049(cell cycle)|GO:0030054(cell junction)|GO:0042995(cell projection)|GO:0045202(synapse)|GO:0051291(protein heterooligomerization)|GO:0051301(cell division)|GO:0070062(extracellular vesicular exosome)			Bacterial invasion of epithelial cells	mmu05100
48942	mm|5qE2	5770.37	5757.23	5016.96	4629.36	4331.61	4252.86	Mus musculus septin 11 (Sept11), mRNA [NM_001009818]	A_66_P118513	NM_001009818	NM_001009818	Mm.428571	52398	GO:0000166(nucleotide binding)|GO:0001725(stress fiber)|GO:0003674(molecular_function)|GO:0005525(GTP binding)|GO:0005737(cytoplasm)|GO:0005856(cytoskeleton)|GO:0007049(cell cycle)|GO:0030054(cell junction)|GO:0042995(cell projection)|GO:0045202(synapse)|GO:0051291(protein heterooligomerization)|GO:0051301(cell division)|GO:0070062(extracellular vesicular exosome)	ENSMUST00000074733	TC1667544	Bacterial invasion of epithelial cells	mmu05100
52941	mm|16qA1	3.12573	2.84856	3.09617	3.62208	5.51965	4.07112	Mus musculus septin 12 (Sept12), transcript variant 2, mRNA [NM_029374]	A_51_P453197	NM_029374	NM_029374	Mm.87382	71089	GO:0005525(GTP binding)|GO:0005819(spindle)|GO:0015630(microtubule cytoskeleton)|GO:0030496(midbody)|GO:0042803(protein homodimerization activity)|GO:0048471(perinuclear region of cytoplasm)|GO:0097227(sperm annulus)	ENSMUST00000170323	NP357798	Bacterial invasion of epithelial cells	mmu05100
53781	mm|5qG1.3	3.23589	3.062	3.16276	4.93434	5.67073	4.14454	Mus musculus septin 14 (Sept14), mRNA [NM_028826]	A_55_P2065606	NM_028826	NM_028826	Mm.159143	74222	GO:0000166(nucleotide binding)|GO:0003674(molecular_function)|GO:0005525(GTP binding)|GO:0005575(cellular_component)|GO:0005737(cytoplasm)|GO:0005856(cytoskeleton)|GO:0007049(cell cycle)|GO:0008150(biological_process)|GO:0051301(cell division)	ENSMUST00000182386
62922	mm|5qG1.3	3.05107	8.255	3.23973	6.34167	5.37091	3.94321	Mus musculus septin 14 (Sept14), mRNA [NM_028826]	A_51_P382407	NM_028826	NM_028826	Mm.159143	74222	GO:0000166(nucleotide binding)|GO:0003674(molecular_function)|GO:0005525(GTP binding)|GO:0005575(cellular_component)|GO:0005737(cytoplasm)|GO:0005856(cytoskeleton)|GO:0007049(cell cycle)|GO:0008150(biological_process)|GO:0051301(cell division)	ENSMUST00000042266	TC1596102
38680	mm|3qH2	9449.24	9609.05	9104.53	9029.02	9116.23	9798.75	Mus musculus selenoprotein (Sep15), mRNA [NM_053102]	A_51_P111143	NM_053102	NM_053102	Mm.29812	93684	GO:0005515(protein binding)|GO:0005783(endoplasmic reticulum)|GO:0005788(endoplasmic reticulum lumen)|GO:0008379(thioredoxin peroxidase activity)|GO:0008430(selenium binding)|GO:0035092(sperm chromatin condensation)|GO:0051084('de novo' posttranslational protein folding)|GO:0055114(oxidation-reduction process)|GO:0070062(extracellular vesicular exosome)	ENSMUST00000082437	TC1571882
58005	mm|3qH2	26.3852	24.63	31.7308	34.3539	27.9159	24.3544	selenoprotein [Source:MGI Symbol;Acc:MGI:1927947] [ENSMUST00000198936]	A_55_P2229239	ENSMUST00000198936	AK135264	Mm.29812	93684	GO:0005515(protein binding)|GO:0005783(endoplasmic reticulum)|GO:0005788(endoplasmic reticulum lumen)|GO:0008379(thioredoxin peroxidase activity)|GO:0008430(selenium binding)|GO:0035092(sperm chromatin condensation)|GO:0051084('de novo' posttranslational protein folding)|GO:0055114(oxidation-reduction process)|GO:0070062(extracellular vesicular exosome)	ENSMUST00000198936
5902	mm|6qA2	6.1638	17.3425	7.1944	12.4985	64.0481	11.81	Mus musculus adult male cecum cDNA, RIKEN full-length enriched library, clone:9130022E09 product:hypothetical Microbodies C-terminal targeting signal/Phenylalanine-rich region containing protein, full insert sequence. [AK018644]	A_55_P2334927	AK018644	AK018644	Mm.398902	74564
45152	mm|7qB4	2.91524	2.55876	2.80869	3.21597	4.89447	3.60648	Mus musculus 0 day neonate kidney cDNA, RIKEN full-length enriched library, clone:D630013G20 product:unclassifiable, full insert sequence. [AK085337]	A_66_P125108	AK085337	AK085337	Mm.439894	71661	GO:0003674(molecular_function)|GO:0005575(cellular_component)|GO:0008150(biological_process)
49230	mm|7qB4	13.1597	10.7456	14.5802	9.22002	12.0141	10.1822	Mus musculus RIKEN cDNA 0610005C13 gene (0610005C13Rik), transcript variant 1, long non-coding RNA [NR_038166]	A_52_P40327	NR_038166	NR_038166	Mm.439894	71661	GO:0003674(molecular_function)|GO:0005575(cellular_component)|GO:0008150(biological_process)		TC1635021
22372	mm|7qD2	2.91186	2.54702	2.76011	3.09361	4.82789	3.49074	Mus musculus adult male kidney cDNA, RIKEN full-length enriched library, clone:0610006L08 product:unclassifiable, full insert sequence. [AK002255]	A_55_P2180181	AK002255	AK002255	Mm.396258	76253	GO:0003674(molecular_function)|GO:0005575(cellular_component)|GO:0008150(biological_process)		TC1718240
30754	mm|12qD2	6992.22	6567.98	6290.94	7444.16	6646.52	7324.5	Mus musculus RIKEN cDNA 0610007P14 gene (0610007P14Rik), mRNA [NM_021446]	A_51_P400375	NM_021446	NM_021446	Mm.143795	58520	GO:0005783(endoplasmic reticulum)|GO:0006629(lipid metabolic process)|GO:0006694(steroid biosynthetic process)|GO:0008202(steroid metabolic process)|GO:0016020(membrane)|GO:0016021(integral to membrane)|GO:0016126(sterol biosynthetic process)|GO:0030133(transport vesicle)	ENSMUST00000021676	NP747471
23710	mm|11qB1.3	876.246	894.628	949.351	999.452	990.255	1047.67	Mus musculus RIKEN cDNA 0610009B22 gene (0610009B22Rik), mRNA [NM_025319]	A_55_P2052831	NM_025319	NM_025319	Mm.35693	66050	GO:0003674(molecular_function)|GO:0005575(cellular_component)|GO:0008150(biological_process)	ENSMUST00000109098	TC1579036
42851	mm|2qA3	481.052	476.741	442.198	399.463	359.216	310.473	Mus musculus adult male kidney cDNA, RIKEN full-length enriched library, clone:0610009E02 product:unclassifiable, full insert sequence. [AK075572]	A_55_P2235911	AK075572	AK075572	Mm.392411	100125929	GO:0003674(molecular_function)|GO:0005575(cellular_component)|GO:0008150(biological_process)
51751	mm|4qA1	5.07028	2.59779	3.67885	3.22367	4.98874	3.69585	Mus musculus adult male kidney cDNA, RIKEN full-length enriched library, clone:0610009K14 product:unclassifiable, full insert sequence. [AK002417]	A_55_P2385960	AK002417	AK002417	Mm.415345	71681			TC1649637
39446	mm|11qE2	1249.08	1172.32	1240.98	1131.53	1288.5	1029.29	Mus musculus RIKEN cDNA 0610009L18 gene (0610009L18Rik), long non-coding RNA [NR_038126]	A_51_P262721	NR_038126	NR_038126	Mm.375010	66838	GO:0003674(molecular_function)|GO:0005575(cellular_component)|GO:0008150(biological_process)	ENSMUST00000143813	TC1632737
4951	mm|18qB3	87.0924	108.743	101.057	72.8871	97.5185	114.935	Mus musculus 9 days embryo whole body cDNA, RIKEN full-length enriched library, clone:D030019G05 product:hypothetical Sel1-like repeat/TPR repeat/Tetraspanin containing protein, full insert sequence. [AK141675]	A_52_P1005000	AK141675	AK141675	Mm.281086	66839	GO:0003674(molecular_function)|GO:0005739(mitochondrion)|GO:0008625(induction of apoptosis via death domain receptors)|GO:0043281(regulation of cysteine-type endopeptidase activity involved in apoptotic process)
33587	mm|18qB3	128.069	129.143	137.489	111.974	105.607	103.198	Mus musculus RIKEN cDNA 0610009O20 gene, mRNA (cDNA clone MGC:6622 IMAGE:3490474), complete cds. [BC002117]	A_51_P238405	BC002117	BC002117	Mm.281086	66839	GO:0003674(molecular_function)|GO:0005739(mitochondrion)|GO:0008625(induction of apoptosis via death domain receptors)|GO:0043281(regulation of cysteine-type endopeptidase activity involved in apoptotic process)		TC1592278
56568	mm|18qB3	1017.33	1057.36	1061.26	936.838	855.606	1002.57	Mus musculus RIKEN cDNA 0610009O20 gene (0610009O20Rik), mRNA [NM_024179]	A_52_P257547	NM_024179	NM_024179	Mm.281086	66839	GO:0003674(molecular_function)|GO:0005739(mitochondrion)|GO:0008625(induction of apoptosis via death domain receptors)|GO:0043281(regulation of cysteine-type endopeptidase activity involved in apoptotic process)	ENSMUST00000025314	TC1575211
6915	mm|11qA3.2	70.0078	58.3415	60.9984	67.3707	55.3529	58.2581	Mus musculus RIKEN cDNA 0610010F05 gene (0610010F05Rik), mRNA [NM_027860]	A_52_P293299	NM_027860	NM_027860	Mm.48031	71675	GO:0003674(molecular_function)|GO:0005575(cellular_component)|GO:0008150(biological_process)	ENSMUST00000141353	TC1618340
49799	mm|11qA3.2	660.315	584.055	567.59	576.83	587.642	559.739	Mus musculus RIKEN cDNA 0610010F05 gene (0610010F05Rik), mRNA [NM_027860]	A_55_P2729190	NM_027860	NM_027860	Mm.48031	71675	GO:0003674(molecular_function)|GO:0005575(cellular_component)|GO:0008150(biological_process)	ENSMUST00000123909	TC1740018
8331	mm|11qB3	2651.95	2456.76	2628.15	2426.08	2520.11	2563.94	Mus musculus RIKEN cDNA 0610010K14 gene (0610010K14Rik), transcript variant 3, mRNA [NM_001177603]	A_55_P2176430	NM_001177603	NM_001177603	Mm.39265	104457	GO:0003674(molecular_function)|GO:0003677(DNA binding)|GO:0003682(chromatin binding)|GO:0005634(nucleus)|GO:0008150(biological_process)|GO:0016568(chromatin modification)|GO:0016589(NURF complex)|GO:0071339(MLL1 complex)	ENSMUST00000108576	TC1657048
20954	mm|11qB3	2010.32	1907.77	1848.36	1982.85	2133.71	2140.42	Mus musculus RIKEN cDNA 0610010K14 gene (0610010K14Rik), transcript variant 4, mRNA [NM_026757]	A_51_P349951	NM_026757	NM_026757	Mm.39265	104457	GO:0003674(molecular_function)|GO:0003677(DNA binding)|GO:0003682(chromatin binding)|GO:0005634(nucleus)|GO:0008150(biological_process)|GO:0016568(chromatin modification)|GO:0016589(NURF complex)|GO:0071339(MLL1 complex)	ENSMUST00000021180	TC1716777
23793	mm|11qB3	16625.7	16479.2	17121.3	17769.1	18438.6	17571.7	Mus musculus RIKEN cDNA 0610010K14 gene (0610010K14Rik), transcript variant 1, mRNA [NM_001177601]	A_55_P2499423	NM_001177601	NM_001177601	Mm.39265	104457	GO:0003674(molecular_function)|GO:0003677(DNA binding)|GO:0003682(chromatin binding)|GO:0005634(nucleus)|GO:0008150(biological_process)|GO:0016568(chromatin modification)|GO:0016589(NURF complex)|GO:0071339(MLL1 complex)	ENSMUST00000176116	TC1670015
33991	mm|11qB3	16125.6	16569	17594.7	17667.1	18542.2	17276	Mus musculus RIKEN cDNA 0610010K14 gene (0610010K14Rik), transcript variant 1, mRNA [NM_001177601]	A_55_P2015410	NM_001177601	NM_001177601	Mm.39265	104457	GO:0003674(molecular_function)|GO:0003677(DNA binding)|GO:0003682(chromatin binding)|GO:0005634(nucleus)|GO:0008150(biological_process)|GO:0016568(chromatin modification)|GO:0016589(NURF complex)|GO:0071339(MLL1 complex)	ENSMUST00000176116	TC1670015
43309	mm|17qA3.3	1765.42	1746.15	1800.73	1733.68	1720.72	1844.35	Mus musculus RIKEN cDNA 0610011F06 gene (0610011F06Rik), mRNA [NM_026686]	A_51_P443618	NM_026686	NM_026686	Mm.35098	68347	GO:0003674(molecular_function)|GO:0005575(cellular_component)|GO:0008150(biological_process)	ENSMUST00000110456	TC1579028
3891	mm|16qB2	53.1769	61.0133	62.579	80.8839	60.3166	81.1186	Mus musculus RIKEN cDNA 0610012G03 gene (0610012G03Rik), long non-coding RNA [NR_027897]	A_51_P417279	NR_027897	NR_027897	Mm.347369	106264
16581	mm|4qC6	7.7632	2.8584	3.22176	3.61687	10.4739	5.58008	PREDICTED: Mus musculus RIKEN cDNA 0610025J13 gene (0610025J13Rik), transcript variant X4, misc_RNA [XR_401822]	A_52_P474699	XR_401822	XR_401822	Mm.160113	78687			TC1762401
137	mm|6qC1	347.985	335.098	354.792	297.611	259.341	276.979	Mus musculus cDNA clone IMAGE:3962411, partial cds. [BC054353]	A_55_P2742760	BC054353	BC054353	Mm.457683	68364	GO:0003674(molecular_function)|GO:0005575(cellular_component)|GO:0008150(biological_process)		TC1628163
2760	mm|6qC1	878.277	856.826	853.398	811.291	766.186	748.161	Mus musculus RIKEN cDNA 0610030E20 gene (0610030E20Rik), mRNA [NM_026696]	A_52_P120740	NM_026696	NM_026696	Mm.52711	68364	GO:0003674(molecular_function)|GO:0005575(cellular_component)|GO:0008150(biological_process)	ENSMUST00000077783	TC1584479
10301	mm|6qC1	1910.73	1826.96	1908.32	1804.7	1709.24	1694.4	Mus musculus RIKEN cDNA 0610030E20 gene (0610030E20Rik), mRNA [NM_026696]	A_52_P297457	NM_026696	NM_026696	Mm.52711	68364	GO:0003674(molecular_function)|GO:0005575(cellular_component)|GO:0008150(biological_process)	ENSMUST00000077783	TC1606222
42731	mm|3qG3	10.8221	14.3139	15.0092	9.6229	4.85891	8.28021	Mus musculus RIKEN cDNA 0610031O16 gene (0610031O16Rik), long non-coding RNA [NR_045760]	A_66_P106205	NR_045760	NR_045760	Mm.441136	68369			TC1601515
50628	mm|3qG3	2.97316	2.71566	2.9337	3.4135	5.24054	3.87239	Mus musculus RIKEN cDNA 0610031O16 gene, mRNA (cDNA clone IMAGE:5049648). [BC046436]	A_55_P2742543	BC046436	BC046436	Mm.441136	68369			TC1616600
15292	mm|6qB3	3.212	2.76803	3.09936	3.42379	5.23573	3.80836	Mus musculus adult male kidney cDNA, RIKEN full-length enriched library, clone:0610033M10 product:unclassifiable, full insert sequence. [AK002748]	A_55_P2335933	AK002748	AK002748	Mm.410871	74093			TC1599659
19322	mm|6qB3	3.01645	2.73025	2.87017	3.41885	5.05219	3.66547	Mus musculus adult male kidney cDNA, RIKEN full-length enriched library, clone:0610033M10 product:unclassifiable, full insert sequence. [AK002748]	A_66_P123227	AK002748	AK002748	Mm.410871	74093			TC1599659
17163	mm|4qC7	48312.4	55205.6	49463.7	53178.6	61284.6	54962.2	Mus musculus RIKEN cDNA 0610037L13 gene (0610037L13Rik), mRNA [NM_028754]	A_55_P1972748	NM_028754	NM_028754	Mm.274853	74098	GO:0003674(molecular_function)|GO:0008150(biological_process)|GO:0070062(extracellular vesicular exosome)	ENSMUST00000106727	TC1587926
45330	mm|4qC7	43.5127	47.7961	43.4257	54.577	45.7881	43.8194	RIKEN cDNA 0610037L13 gene [Source:MGI Symbol;Acc:MGI:1921348] [ENSMUST00000132417]	A_55_P1972763	ENSMUST00000132417	XM_006503439	Mm.274853	74098	GO:0003674(molecular_function)|GO:0008150(biological_process)|GO:0070062(extracellular vesicular exosome)	ENSMUST00000132417	TC1587926
55570	mm|4qC7	370.725	361.291	340.546	385.261	355.898	365.466	Mus musculus RIKEN cDNA 0610037L13 gene (0610037L13Rik), mRNA [NM_028754]	A_52_P613953	NM_028754	NM_028754	Mm.274853	74098	GO:0003674(molecular_function)|GO:0008150(biological_process)|GO:0070062(extracellular vesicular exosome)	ENSMUST00000127715	TC1662135
11090	mm|8qC1	44.0933	43.7199	54.0932	66.3305	37.8484	45.9305	Mus musculus RIKEN cDNA 0610038B21 gene (0610038B21Rik), long non-coding RNA [NR_028125]	A_55_P2508064	NR_028125	NR_028125	Mm.411813	70345			TC1592531
8512	mm|11qC	25.2733	18.9214	14.4122	13.1814	14.6535	22.9445	Mus musculus RIKEN cDNA 0610039H22 gene (0610039H22Rik), long non-coding RNA [NR_131025]	A_52_P498557	NR_131025	NR_131025	Mm.426889	68397			TC1716704
57301	mm|11qC	305.11	299.526	242.945	157.962	148.818	178.652	Mus musculus 12 days embryo eyeball cDNA, RIKEN full-length enriched library, clone:D230019E14 product:unclassifiable, full insert sequence. [AK084302]	A_55_P2324921	AK084302	AK084302	Mm.426889	68397			TC1619569
46759	mm|2qH3	3.18422	8.57204	3.06086	3.53649	5.24299	3.86777	Mus musculus RIKEN cDNA 0610039K10 gene (0610039K10Rik), long non-coding RNA [NR_028113]	A_51_P305061	NR_028113	NR_028113	Mm.410649	68386	GO:0003674(molecular_function)|GO:0005575(cellular_component)|GO:0008150(biological_process)		TC1590813
11752	mm|5qG2	25.7361	33.0772	25.9815	18.8563	25.6282	19.9162	Mus musculus 11 days embryo spinal cord cDNA, RIKEN full-length enriched library, clone:G630078L21 product:hypothetical protein, full insert sequence. [AK144491]	A_52_P247492	AK144491	AK144491	Mm.30983	67672			TC1611571
40228	mm|5qG2	18.6443	28.8702	37.8446	33.3498	16.6113	23.8855	Mus musculus RIKEN cDNA 0610040B10 gene (0610040B10Rik), long non-coding RNA [NR_027874]	A_52_P27075	NR_027874	NR_027874	Mm.30983	67672			TC1715693
49763	mm|6qE2	2.82292	2.54663	2.75444	3.16497	4.87473	3.6063	Mus musculus RIKEN cDNA 0610040F04 gene (0610040F04Rik), transcript variant 1, long non-coding RNA [NR_104577]	A_55_P2302195	NR_104577	NR_104577	Mm.395061	75394	GO:0003674(molecular_function)|GO:0005575(cellular_component)|GO:0008150(biological_process)		TC1629519
49351	mm|5qC3.1	468.19	454.929	442.736	383.912	211.634	289.06	Mus musculus RIKEN cDNA 0610040J01 gene (0610040J01Rik), mRNA [NM_029554]	A_51_P483617	NM_029554	NM_029554	Mm.38143	76261	GO:0003674(molecular_function)|GO:0005575(cellular_component)|GO:0008150(biological_process)	ENSMUST00000081747	TC1579150
49588		377.723	370.603	362.531	47.8845	33.9134	45.1173	PREDICTED: Mus musculus RIKEN cDNA 0610042G04 gene (0610042G04Rik), misc_RNA [XR_406158]	A_55_P2163128	XR_406158	XR_406158	Mm.485189	68380			TC1601346
32120	mm|18qA2	11.5775	9.89659	5.50414	13.239	5.85738	8.55903	Mus musculus adult male brain cDNA, RIKEN full-length enriched library, clone:0710001A04 product:unclassifiable, full insert sequence. [AK002931]	A_55_P2202357	AK002931	AK002931	Mm.443321	68402			TC1706550
30006	mm|17qA3.3	96.6235	95.1002	98.4341	143.151	136.069	130.08	Mus musculus adult male brain cDNA, RIKEN full-length enriched library, clone:0710001D07 product:unclassifiable, full insert sequence. [AK002941]	A_52_P249687	AK002941	AK002941	Mm.392588	67679
8438	mm|18qA1	10.0407	8.85591	2.88055	3.21484	4.96748	12.3888	Mus musculus 15 days embryo male testis cDNA, RIKEN full-length enriched library, clone:8030446N09 product:unclassifiable, full insert sequence. [AK033147]	A_55_P2042973	AK033147	AK033147	Mm.57626	68434	GO:0003674(molecular_function)|GO:0005575(cellular_component)|GO:0008150(biological_process)		TC1615596
55814	mm|18qA1	2.90167	3.3551	5.66956	5.95163	6.93668	3.68508	Mus musculus RIKEN cDNA 1010001N08 gene (1010001N08Rik), transcript variant 2, long non-coding RNA [NR_105023]	A_66_P122960	NR_105023	NR_105023	Mm.57626	68434	GO:0003674(molecular_function)|GO:0005575(cellular_component)|GO:0008150(biological_process)		TC1619484
59214	mm|18qA1	3.24475	2.83034	3.09454	3.52107	5.54376	8.91268	Mus musculus RIKEN cDNA 1010001N08 gene (1010001N08Rik), transcript variant 1, long non-coding RNA [NR_105022]	A_55_P2509460	NR_105022	NR_105022	Mm.57626	68434	GO:0003674(molecular_function)|GO:0005575(cellular_component)|GO:0008150(biological_process)		TC1615596
29872	mm|15qB3.1	6.0172	2.70457	12.6419	4.39361	5.15249	6.39072	PREDICTED: Mus musculus RIKEN cDNA 1100001I12 gene (1100001I12Rik), ncRNA [XR_383959]	A_55_P2559067	XR_383959	XR_383959		75405			TC1699801
42240	mm|6qB1	8821.36	7806.87	8014.37	8219.16	8136.36	8392.54	Mus musculus RIKEN cDNA 1110001J03 gene (1110001J03Rik), mRNA [NM_025363]	A_51_P406077	NM_025363	NM_025363	Mm.158971	66117	GO:0003674(molecular_function)|GO:0005739(mitochondrion)|GO:0008150(biological_process)	ENSMUST00000019833	TC1723188
6106	mm|12qA1.1	13.8339	23.8986	21.2718	21.3254	14.0839	13.8218	Mus musculus RIKEN cDNA 1110002L01 gene (1110002L01Rik), long non-coding RNA [NR_030694]	A_52_P60773	NR_030694	NR_030694	Mm.415417	100043040	GO:0003674(molecular_function)|GO:0005575(cellular_component)|GO:0008150(biological_process)		TC1605156
2941	mm|1qB	11.0256	18.4286	12.813	11.7356	5.38297	54.8018	PREDICTED: Mus musculus RIKEN cDNA 1110002O04 gene (1110002O04Rik), transcript variant X1, ncRNA [XR_373311]	A_66_P123749	XR_373311	XR_373311		68483			TC1633605
52309	mm|16qC3.3	2012.92	2247.04	2049.12	2060.82	2045.91	2303.29	Mus musculus RIKEN cDNA 1110004E09 gene (1110004E09Rik), mRNA [NM_026502]	A_51_P196395	NM_026502	NM_026502	Mm.45374	68001	GO:0003674(molecular_function)|GO:0005634(nucleus)|GO:0005737(cytoplasm)|GO:0005829(cytosol)|GO:0008150(biological_process)	ENSMUST00000125519	TC1576883
60558	mm|7qF1	2832.42	2717.11	2825.93	2422.5	2694.81	2819.09	Mus musculus RIKEN cDNA 1110004F10 gene (1110004F10Rik), mRNA [NM_019772]	A_55_P2041509	NM_019772	NM_019772	Mm.24231	56372	GO:0003674(molecular_function)|GO:0005575(cellular_component)|GO:0008150(biological_process)	ENSMUST00000032899	TC1572336
3500	mm|12qF1	7.06241	3.61928	3.79783	10.2228	5.23151	3.80689	Mus musculus 18-day embryo whole body cDNA, RIKEN full-length enriched library, clone:1110006E14 product:unclassifiable, full insert sequence. [AK003491]	A_55_P2419296	AK003491	AK003491	Mm.151018	76286			TC1700382
24462	mm|12qF1	3.19021	2.73336	3.1176	3.4695	5.1961	3.78816	Mus musculus 9 days embryo whole body cDNA, RIKEN full-length enriched library, clone:D030062B12 product:unclassifiable, full insert sequence. [AK141773]	A_55_P2419299	AK141773	AK141773	Mm.393530	76286
20627	mm|5qF	10069.9	9421.31	9018.55	11363.8	11098.6	10257	Mus musculus RIKEN cDNA 1110006O24 gene (1110006O24Rik), long non-coding RNA [NR_027810]	A_52_P5331	NR_027810	NR_027810	Mm.133063	66123			TC1587979
14272	mm|13qA5	7252.91	6907.12	7039.69	6191.18	5989.79	5725.79	Mus musculus RIKEN cDNA 1110007C09 gene (1110007C09Rik), mRNA [NM_026738]	A_51_P252677	NM_026738	NM_026738	Mm.3336	68480	GO:0003674(molecular_function)|GO:0005739(mitochondrion)|GO:0005783(endoplasmic reticulum)|GO:0008150(biological_process)|GO:0016020(membrane)|GO:0016021(integral to membrane)|GO:0042981(regulation of apoptotic process)	ENSMUST00000048946	TC1589876
55149	mm|16qC3.3	14.475	12.915	13.041	10.3132	8.22354	6.28268	Mus musculus 18-day embryo whole body cDNA, RIKEN full-length enriched library, clone:1110008E08 product:hypothetical protein, full insert sequence. [AK003565]	A_51_P218924	AK003565	AK003565	Mm.484045	68500	GO:0003674(molecular_function)|GO:0005575(cellular_component)|GO:0008150(biological_process)		TC1596041
47584	mm|2qH1	19576	17166.1	17387.8	19754	20162	19645.7	Mus musculus RIKEN cDNA 1110008F13 gene (1110008F13Rik), mRNA [NM_026124]	A_51_P450100	NM_026124	NM_026124	Mm.29264	67388	GO:0003674(molecular_function)|GO:0005739(mitochondrion)|GO:0008150(biological_process)	ENSMUST00000029165	TC1576805
33421	mm|12qC1	69.4848	79.2095	83.8486	79.6995	65.4643	75.0634	Mus musculus RIKEN cDNA 1110008L16 gene (1110008L16Rik), mRNA [NM_025373]	A_51_P141953	NM_025373	NM_025373	Mm.383213	66132	GO:0003674(molecular_function)|GO:0005739(mitochondrion)|GO:0008033(tRNA processing)|GO:0008150(biological_process)|GO:0042645(mitochondrial nucleoid)	ENSMUST00000021411	TC1579700
19394	mm|2qB	2514.47	2593.26	2583.82	2051.06	2280.58	2154.83	Mus musculus RIKEN cDNA 1110008P14 gene (1110008P14Rik), mRNA [NM_198001]	A_51_P207153	NM_198001	NM_198001	Mm.27608	73737	GO:0003674(molecular_function)|GO:0005575(cellular_component)|GO:0008150(biological_process)	ENSMUST00000048792	TC1675906
38697	mm|XqA7.1	2072.6	2190.12	2089.6	2103.2	1817.95	2014.17	Mus musculus RIKEN cDNA 1110012L19 gene (1110012L19Rik), mRNA [NM_026787]	A_55_P1980951	NM_026787	NM_026787	Mm.293255	68618	GO:0003674(molecular_function)|GO:0005575(cellular_component)|GO:0008150(biological_process)	ENSMUST00000053981	TC1578950
11258	mm|8qE1	3.00128	2.65725	2.76833	3.19291	4.84514	3.53673	Mus musculus 18-day embryo whole body cDNA, RIKEN full-length enriched library, clone:1110013I04 product:unclassifiable, full insert sequence. [AK003663]	A_52_P1130599	AK003663	AK003663	Mm.396278	68629			TC1625592
34237	mm|8qE1	2.89994	2.62287	2.81025	3.32099	5.01789	3.64076	BY726277 RIKEN full-length enriched, 2 cells egg Mus musculus cDNA clone B020043G19 5'. [BY726277]	A_55_P2347459	BY726277	BY726277	Mm.396278	68629
6209	mm|7qA1	4.0957	2.84983	2.96272	3.47373	5.18881	3.76958	Mus musculus 18-day embryo whole body cDNA, RIKEN full-length enriched library, clone:1110014L15 product:unclassifiable, full insert sequence. [AK003710]	A_52_P684066	AK003710	AK003710	Mm.278027	66127			TC1663800
50794	mm|7qA1	15.9122	20.8877	26.4042	19.3454	14.9905	20.44	Mus musculus 18-day embryo whole body cDNA, RIKEN full-length enriched library, clone:1110014L15 product:unclassifiable, full insert sequence. [AK003710]	A_66_P105751	AK003710	AK003710	Mm.278027	66127			TC1663800
394	mm|4qA5	9.18838	4.97455	4.48019	5.78967	5.11218	3.71181	Mus musculus RIKEN cDNA 1110017D15 gene (1110017D15Rik), transcript variant 3, mRNA [NM_001253777]	A_55_P2133365	NM_001253777	NM_001253777	Mm.45614	73721	GO:0002177(manchette)|GO:0005634(nucleus)|GO:0005737(cytoplasm)|GO:0005856(cytoskeleton)|GO:0007283(spermatogenesis)|GO:0030154(cell differentiation)|GO:0043014(alpha-tubulin binding)|GO:0043623(cellular protein complex assembly)|GO:0048471(perinuclear region of cytoplasm)	ENSMUST00000030152	TC1585942
11098	mm|4qA5	113.711	116.387	108.708	119.132	152.107	122.557	Mus musculus RIKEN cDNA 1110017D15 gene (1110017D15Rik), transcript variant 7, mRNA [NM_001253780]	A_55_P2069470	NM_001253780	NM_001253780	Mm.45614	73721	GO:0002177(manchette)|GO:0005634(nucleus)|GO:0005737(cytoplasm)|GO:0005856(cytoskeleton)|GO:0007283(spermatogenesis)|GO:0030154(cell differentiation)|GO:0043014(alpha-tubulin binding)|GO:0043623(cellular protein complex assembly)|GO:0048471(perinuclear region of cytoplasm)	ENSMUST00000095126	TC1585942
34898	mm|2qH3	2.93486	2.65429	3.97805	3.3833	5.08538	3.68967	Mus musculus 10 days neonate cortex cDNA, RIKEN full-length enriched library, clone:A830095L23 product:unclassifiable, full insert sequence. [AK044157]	A_52_P225888	AK044157	AK044157	Mm.188175	68941	GO:0003674(molecular_function)|GO:0005575(cellular_component)|GO:0008150(biological_process)		TC1599825
59495	mm|10qC2	109.119	111.016	113.639	85.6063	102.528	85.7321	Mus musculus adult male kidney cDNA, RIKEN full-length enriched library, clone:0610006I13 product:unclassifiable, full insert sequence. [AK002250]	A_55_P2726887	AK002250	AK002250		68529			TC1639146
13555	mm|9qB	28.8057	30.5329	19.2998	25.2373	25.9546	23.2082	Mus musculus 18-day embryo whole body cDNA, RIKEN full-length enriched library, clone:1110019B24 product:unclassifiable, full insert sequence. [AK027931]	A_52_P11581	AK027931	AK027931	Mm.443339	320108			TC1599478
31801	mm|6qA1	94.676	98.6755	89.6469	94.5515	83.7574	104.19	Mus musculus RIKEN cDNA 1110019D14 gene (1110019D14Rik), long non-coding RNA [NR_045995]	A_55_P2240468	NR_045995	NR_045995	Mm.367129	76311	GO:0003674(molecular_function)|GO:0005575(cellular_component)|GO:0008150(biological_process)		TC1625009
45592	mm|6qA1	40.1048	34.2147	36.0998	41.0273	40.6287	36.3361	Mus musculus RIKEN cDNA 1110019D14 gene (1110019D14Rik), long non-coding RNA [NR_045995]	A_55_P2735478	NR_045995	NR_045995	Mm.367129	76311	GO:0003674(molecular_function)|GO:0005575(cellular_component)|GO:0008150(biological_process)		TC1625009
23813	mm|17qE4	196.215	203.106	217.734	192.07	208.535	217.193	Mus musculus RIKEN cDNA 1110020A21 gene (1110020A21Rik), transcript variant 2, long non-coding RNA [NR_027930]	A_66_P107745	NR_027930	NR_027930	Mm.251454	68531	GO:0003674(molecular_function)|GO:0005575(cellular_component)|GO:0008150(biological_process)		TC1666714
3866	mm|14qD1	3.10229	2.65744	2.80238	3.17715	7.24148	6.50838	Mus musculus 18-day embryo whole body cDNA, RIKEN full-length enriched library, clone:1110020C17 product:hypothetical protein, full insert sequence. [AK003851]	A_55_P2178882	AK003851	AK003851	Mm.484044	68584			NP359359
18790	mm|16qC3.3	2.89044	2.5617	5.31847	3.31752	4.76977	3.4582	Mus musculus RIKEN cDNA 1110025L11 gene (1110025L11Rik), mRNA [NM_001276278]	A_66_P101429	NM_001276278	NM_001276278	Mm.384089	68637	GO:0003674(molecular_function)|GO:0005575(cellular_component)|GO:0008150(biological_process)	ENSMUST00000089104	TC1630142
42663	mm|11qC	812.597	912.974	889.205	922.609	975.923	848.524	Mus musculus RIKEN cDNA 1110028F11 gene (1110028F11Rik), long non-coding RNA [NR_045139]	A_55_P2508933	NR_045139	NR_045139	Mm.489854	68690			TC1656965
44762	mm|11qC	23.5123	12.6861	13.15	23.2151	14.8077	13.6511	Mus musculus cDNA clone IMAGE:576750. [BC096659]	A_55_P2419495	BC096659	BC096659	Mm.342009	68690
47768	mm|8qD3	2.946	2.60993	2.87647	3.30249	4.98194	3.6803	Mus musculus RIKEN cDNA 1110028F18 gene (1110028F18Rik), long non-coding RNA [NR_045470]	A_55_P2256551	NR_045470	NR_045470	Mm.491038	68692			TC1737601
37179	mm|9qA5.3	231.86	266.365	249.66	233.829	267.605	267.161	RIKEN cDNA 1110032A03 gene [Source:MGI Symbol;Acc:MGI:1915971] [ENSMUST00000176894]	A_55_P2787495	ENSMUST00000176894	XR_379372	Mm.392970	68721	GO:0003674(molecular_function)|GO:0005634(nucleus)|GO:0005654(nucleoplasm)|GO:0008150(biological_process)	ENSMUST00000176894
44249	mm|9qA5.3	827.357	829.597	881.498	869.288	988.273	974.276	Mus musculus RIKEN cDNA 1110032A03 gene (1110032A03Rik), mRNA [NM_023483]	A_55_P2828078	NM_023483	NM_023483	Mm.171374	68721	GO:0003674(molecular_function)|GO:0005634(nucleus)|GO:0005654(nucleoplasm)|GO:0008150(biological_process)	ENSMUST00000176682	TC1774342
18690	mm|3qE1	19.2906	25.1231	17.8201	4.82658	6.9278	3.83391	Mus musculus RIKEN cDNA 1110032F04 gene (1110032F04Rik), mRNA [NM_001167996]	A_66_P121965	NM_001167996	NM_001167996	Mm.45741	68725	GO:0003674(molecular_function)|GO:0005575(cellular_component)|GO:0008150(biological_process)|GO:0016020(membrane)|GO:0016021(integral to membrane)	ENSMUST00000054551	TC1600908
27895	mm|2qF2	1671.6	1723.28	1785.74	2315.56	2688.33	2275.11	Mus musculus RIKEN cDNA 1110034G24 gene (1110034G24Rik), mRNA [NM_028637]	A_55_P2119962	NM_028637	NM_028637	Mm.284114	73747	GO:0003674(molecular_function)|GO:0005575(cellular_component)|GO:0008150(biological_process)	ENSMUST00000061891	TC1582530
13094	mm|8qD3	408.357	330.913	338.844	348.673	316.01	303.149	Mus musculus 18-day embryo whole body cDNA, RIKEN full-length enriched library, clone:1110035E04 product:unclassifiable, full insert sequence. [AK004108]	A_55_P2375905	AK004108	AK004108	Mm.410870	68672			TC1600129
20634	mm|7qB1	170.557	183.214	167.931	58.515	58.0996	56.7436	Mus musculus 18-day embryo whole body cDNA, RIKEN full-length enriched library, clone:1110035H17 product:hypothetical protein, full insert sequence. [AK004111]	A_52_P185054	AK004111	AK004111	Mm.260890	68686			TC1665066
20528	mm|9qC	42.4396	46.7843	46.5385	49.7004	48.4566	42.8004	Mus musculus RIKEN cDNA 1110036E04 gene (1110036E04Rik), long non-coding RNA [NR_040713]	A_66_P113587	NR_040713	NR_040713	Mm.491042	68697	GO:0003674(molecular_function)|GO:0005575(cellular_component)|GO:0008150(biological_process)		TC1603095
30423	mm|4qA1	783.751	841.466	791.856	745.843	725.663	672.292	Mus musculus RIKEN cDNA 1110037F02 gene (1110037F02Rik), mRNA [NM_001081183]	A_52_P533780	NM_001081183	NM_001081183	Mm.331487	66185	GO:0005634(nucleus)|GO:0006397(mRNA processing)|GO:0008380(RNA splicing)|GO:0080009(mRNA methylation)	ENSMUST00000108307	TC1581048
60594	mm|4qA1	278.339	49.6836	55.3267	43.9107	52.6487	44.4532	Mus musculus RIKEN cDNA 1110037F02 gene (1110037F02Rik), mRNA [NM_001081183]	A_51_P211108	NM_001081183	NM_001081183	Mm.331487	66185	GO:0005634(nucleus)|GO:0006397(mRNA processing)|GO:0008380(RNA splicing)|GO:0080009(mRNA methylation)	ENSMUST00000055372	TC1684798
62500	mm|4qA1	271.804	277.815	284.224	282.978	314.868	296.878	RIKEN cDNA 1110037F02 gene [Source:MGI Symbol;Acc:MGI:1913435] [ENSMUST00000055372]	A_55_P2729663	ENSMUST00000055372	AK034232	Mm.331487	66185	GO:0005634(nucleus)|GO:0006397(mRNA processing)|GO:0008380(RNA splicing)|GO:0080009(mRNA methylation)	ENSMUST00000055372	TC1684798
20392	mm|17qB1	3647.77	3661.32	3739.99	3620.61	3301.88	3737.76	Mus musculus RIKEN cDNA 1110038B12 gene (1110038B12Rik), transcript variant 1, long non-coding RNA [NR_027943]	A_52_P31814	NR_027943	NR_027943	Mm.28895	68763	GO:0003674(molecular_function)|GO:0005575(cellular_component)|GO:0008150(biological_process)		TC1672609
3456	mm|15qD3	159.753	152.573	150.238	139.637	148.261	163.7	Mus musculus RIKEN cDNA 1110038F14 gene (1110038F14Rik), mRNA [NM_054099]	A_55_P2492428	NM_054099	NM_054099	Mm.322968	117171	GO:0003674(molecular_function)|GO:0005575(cellular_component)|GO:0008150(biological_process)	ENSMUST00000071792	TC1690362
5639	mm|15qD3	4018.75	3912.28	4123.01	3846.01	3674	3917.18	Mus musculus RIKEN cDNA 1110038F14 gene (1110038F14Rik), mRNA [NM_054099]	A_51_P121447	NM_054099	NM_054099	Mm.322968	117171	GO:0003674(molecular_function)|GO:0005575(cellular_component)|GO:0008150(biological_process)	ENSMUST00000071792	TC1577005
843	mm|13qA3.3	49.0624	31.4615	33.4019	66.5491	48.4554	72.4233	Mus musculus RIKEN cDNA 1110046J04 gene (1110046J04Rik), long non-coding RNA [NR_040707]	A_55_P2197638	NR_040707	NR_040707	Mm.443347	68808	GO:0003674(molecular_function)|GO:0005575(cellular_component)|GO:0008150(biological_process)		TC1602179
12903	mm|2qE1	27.467	23.3138	38.599	22.4968	29.3284	24.8594	Mus musculus RIKEN cDNA 1110051M20 gene (1110051M20Rik), transcript variant 2, mRNA [NM_175123]	A_55_P1964319	NM_175123	NM_175123	Mm.386861	228356	GO:0003674(molecular_function)|GO:0005654(nucleoplasm)|GO:0008150(biological_process)	ENSMUST00000094835	TC1688952
26986	mm|2qE1	57.5107	61.8765	68.4485	70.2811	73.5293	81.5953	RIKEN cDNA 1110051M20 gene [Source:MGI Symbol;Acc:MGI:1915079] [ENSMUST00000141262]	A_52_P14938	ENSMUST00000141262	BB000796	Mm.401748	228356	GO:0003674(molecular_function)|GO:0005654(nucleoplasm)|GO:0008150(biological_process)	ENSMUST00000141262	TC1707722
52433	mm|2qE1	81.1619	74.4404	80.7354	84.8934	84.3067	97.7018	Mus musculus RIKEN cDNA 1110051M20 gene (1110051M20Rik), transcript variant 2, mRNA [NM_175123]	A_52_P515282	NM_175123	NM_175123	Mm.386861	228356	GO:0003674(molecular_function)|GO:0005654(nucleoplasm)|GO:0008150(biological_process)	ENSMUST00000094835	TC1579081
60337	mm|2qE1	4.18607	3.38661	3.17698	3.72408	5.77532	4.2097	PREDICTED: Mus musculus RIKEN cDNA 1110051M20 gene (1110051M20Rik), transcript variant X1, mRNA [XM_006499241]	A_52_P288860	XM_006499241	XM_006499241	Mm.386861	228356	GO:0003674(molecular_function)|GO:0005654(nucleoplasm)|GO:0008150(biological_process)
56202	mm|16qC3.3	3.02463	2.75855	2.97783	3.45752	5.33434	3.95085	PREDICTED: Mus musculus RIKEN cDNA 1110057P08 gene (1110057P08Rik), misc_RNA [XR_385029]	A_55_P1963848	XR_385029	XR_385029		68844	GO:0003674(molecular_function)|GO:0005575(cellular_component)|GO:0008150(biological_process)	ENSMUST00000089097	TC1665416
14264	mm|17qE1.1	44.0915	41.819	36.6656	51.0668	45.1252	54.7426	Mus musculus RIKEN cDNA 1110058D11 gene (1110058D11Rik), long non-coding RNA [NR_130982]	A_66_P138260	NR_130982	NR_130982	Mm.443351	68771			TC1614470
34481	mm|19qB	1055.15	1111.53	1127.63	996.751	1088.21	907.516	Mus musculus RIKEN cDNA 1110059E24 gene (1110059E24Rik), mRNA [NM_025423]	A_51_P490348	NM_025423	NM_025423	Mm.272430	66206	GO:0003674(molecular_function)|GO:0005575(cellular_component)|GO:0008150(biological_process)	ENSMUST00000038830	TC1577068
34265	mm|15qD1	3.08105	2.75126	2.98879	3.58839	5.30298	3.82201	603284808F1 NCI_CGAP_Mam4 Mus musculus cDNA clone IMAGE:5329368 5', mRNA sequence [BI655801]	A_55_P2335634	BI655801	BI655801	Mm.401845	68786
51219	mm|9qF4	2032.87	1682.74	1817.27	1720.02	1748.87	1842.51	Mus musculus RIKEN cDNA 1110059G10 gene (1110059G10Rik), mRNA [NM_025419]	A_51_P194476	NM_025419	NM_025419	Mm.268307	66202	GO:0003674(molecular_function)|GO:0005575(cellular_component)|GO:0008150(biological_process)	ENSMUST00000035154	TC1581902
35665	mm|4qD2.2	1359.28	1260.44	1332.6	1442.33	1484.8	1494.2	Mus musculus RIKEN cDNA 1110065P20 gene (1110065P20Rik), mRNA [NM_001142727]	A_52_P257523	NM_001142727	NM_001142727	Mm.387568	68920	GO:0003674(molecular_function)|GO:0005575(cellular_component)|GO:0008150(biological_process)	ENSMUST00000137769	TC1710111
52266	mm|11qC	2.97901	2.72143	6.39159	3.4142	5.25097	3.88616	Mus musculus RIKEN cDNA 1190001M18 gene, mRNA (cDNA clone IMAGE:5345898), partial cds. [BC023846]	A_55_P2241015	BC023846	BC023846	Mm.57748	68924			TC1627310
35802	mm|6qG1	7408.75	7764.46	8195.35	9504.54	9539.81	9791.14	Mus musculus RIKEN cDNA 1190002F15 gene (1190002F15Rik), transcript variant 1, long non-coding RNA [NR_037956]	A_52_P354373	NR_037956	NR_037956	Mm.5935	381822			TC1763266
53229	mm|9qE3.3	656.571	653.853	622.748	648.047	713.372	741.079	Mus musculus RIKEN cDNA 1190002N15 gene (1190002N15Rik), mRNA [NM_001033145]	A_55_P2913454	NM_001033145	NM_001033145	Mm.258746	68861	GO:0000139(Golgi membrane)|GO:0003674(molecular_function)|GO:0005576(extracellular region)|GO:0005615(extracellular space)|GO:0005794(Golgi apparatus)|GO:0014066(regulation of phosphatidylinositol 3-kinase cascade)|GO:0030126(COPI vesicle coat)|GO:0030137(COPI-coated vesicle)|GO:0031410(cytoplasmic vesicle)|GO:0048199(vesicle targeting, to, from or within Golgi)|GO:0060038(cardiac muscle cell pro…	ENSMUST00000113028	TC1623343
2916	mm|13qB3	3.11579	3.84161	2.86095	3.33109	5.00878	3.6486	Mus musculus RIKEN cDNA 1190003K10 gene (1190003K10Rik), mRNA [NM_001195435]	A_51_P337015	NM_001195435	NM_001195435	Mm.390594	68880	GO:0003674(molecular_function)|GO:0005575(cellular_component)|GO:0008150(biological_process)	ENSMUST00000180282	NP749465
3715	mm|8qE1	79.7122	78.6238	85.4036	65.9296	63.7465	67.4299	Mus musculus RIKEN cDNA 1190005I06 gene (1190005I06Rik), mRNA [NM_197988]	A_51_P234044	NM_197988	NM_197988	Mm.473736	68918	GO:0003674(molecular_function)|GO:0005575(cellular_component)|GO:0008150(biological_process)	ENSMUST00000123927	TC1585130
9679	mm|10qC1	1867.25	1854.95	1876.87	2030.37	1856.15	2247.93	Mus musculus RIKEN cDNA 1190007I07 gene (1190007I07Rik), transcript variant 1, mRNA [NM_001135567]	A_65_P02401	NM_001135567	NM_001135567	Mm.334867	544717	GO:0003674(molecular_function)|GO:0005575(cellular_component)|GO:0005576(extracellular region)|GO:0008150(biological_process)	ENSMUST00000183363	TC1698150
40717	mm|10qC1	2163.19	2192.11	2230.48	2247.5	2234.68	2473.4	Mus musculus RIKEN cDNA 1190007I07 gene (1190007I07Rik), transcript variant 1, mRNA [NM_001135567]	A_52_P598634	NM_001135567	NM_001135567	Mm.334867	544717	GO:0003674(molecular_function)|GO:0005575(cellular_component)|GO:0005576(extracellular region)|GO:0008150(biological_process)	ENSMUST00000183363	TC1599585
48206	mm|2qH3	4.03698	9.77926	9.04682	6.1835	5.55325	9.62241	Mus musculus adult male lung cDNA, RIKEN full-length enriched library, clone:1200007C13 product:hypothetical Prenyl group binding site (CAAX box) containing protein, full insert sequence. [AK004627]	A_55_P2318934	AK004627	AK004627	Mm.410869	74119			NP749416
5703	mm|11qB4	3852.39	4137.15	3835.74	4070.74	3814.22	4182.09	Mus musculus RIKEN cDNA 1200014J11 gene, mRNA (cDNA clone IMAGE:30053388), partial cds. [BC053720]	A_55_P2742735	BC053720	BC053720	Mm.41903	66874	GO:0000166(nucleotide binding)|GO:0005575(cellular_component)|GO:0008150(biological_process)
36602	mm|11qB4	2185.83	2270.59	2201.41	2386.04	2145.26	2302.88	Mus musculus RIKEN cDNA 1200014J11 gene (1200014J11Rik), mRNA [NM_025818]	A_55_P2904555	NM_025818	NM_025818	Mm.41903	66874	GO:0000166(nucleotide binding)|GO:0005575(cellular_component)|GO:0008150(biological_process)	ENSMUST00000021135	TC1576380
44637	mm|11qB4	357.017	331.067	358.301	294.978	366.151	326.324	RIKEN cDNA 1200014J11 gene [Source:MGI Symbol;Acc:MGI:1914124] [ENSMUST00000144262]	A_55_P2721648	ENSMUST00000144262	AK163780	Mm.41903	66874	GO:0000166(nucleotide binding)|GO:0005575(cellular_component)|GO:0008150(biological_process)	ENSMUST00000144262
49156	mm|11qB4	625.15	620.895	587.643	600.238	627.187	559.627	RIKEN cDNA 1200014J11 gene [Source:MGI Symbol;Acc:MGI:1914124] [ENSMUST00000151823]	A_55_P2721653	ENSMUST00000151823	AK165317	Mm.41903	66874	GO:0000166(nucleotide binding)|GO:0005575(cellular_component)|GO:0008150(biological_process)	ENSMUST00000151823	TC1610237
27431	mm|12qC3	18.2996	22.0435	24.6552	18.9482	22.6328	20.858	Mus musculus adult male liver cDNA, RIKEN full-length enriched library, clone:1300014J16 product:unclassifiable, full insert sequence. [AK005005]	A_55_P2424921	AK005005	AK005005	Mm.352123	74160			TC1597546
266	mm|9qF1	198.249	220.904	188.986	168.383	185.37	159.241	RIKEN cDNA 1300017J02 gene [Source:MGI Symbol;Acc:MGI:1919025] [ENSMUST00000150524]	A_66_P113787	ENSMUST00000150524	AK076237	Mm.18802	71775	GO:0004857(enzyme inhibitor activity)|GO:0005506(iron ion binding)|GO:0005575(cellular_component)|GO:0005576(extracellular region)|GO:0005615(extracellular space)|GO:0043086(negative regulation of catalytic activity)	ENSMUST00000150524	TC1615615	HIF-1 signaling pathway // Mineral absorption	mmu04066 // mmu04978
2082	mm|9qF1	1571.51	1769.06	1755.01	1781.51	2176.09	2014.25	Mus musculus RIKEN cDNA 1300017J02 gene (1300017J02Rik), mRNA [NM_027918]	A_52_P554451	NM_027918	NM_027918	Mm.18802	71775	GO:0004857(enzyme inhibitor activity)|GO:0005506(iron ion binding)|GO:0005575(cellular_component)|GO:0005576(extracellular region)|GO:0005615(extracellular space)|GO:0043086(negative regulation of catalytic activity)	ENSMUST00000151073	TC1579000	HIF-1 signaling pathway // Mineral absorption	mmu04066 // mmu04978
53584	mm|4qE2	7.73331	5.39274	8.32064	3.49433	5.36332	7.34433	Mus musculus adult male cerebellum cDNA, RIKEN full-length enriched library, clone:1500002C15 product:hypothetical protein, full insert sequence. [AK005108]	A_55_P2064921	AK005108	AK005108	Mm.379515	68946	GO:0003674(molecular_function)|GO:0005575(cellular_component)|GO:0008150(biological_process)		TC1589610
15958	mm|3qF1	7.48649	3.85782	4.92546	3.30709	22.5821	3.70581	Mus musculus adult male cerebellum cDNA, RIKEN full-length enriched library, clone:1500004A13 product:unclassifiable, full insert sequence. [AK075724]	A_55_P2426564	AK075724	AK075724	Mm.411696	319830
43089	mm|3qF1	207.132	224.144	208.181	226.399	279.956	227.709	Mus musculus cDNA clone IMAGE:6811931. [BC094555]	A_55_P2743230	BC094555	BC094555	Mm.411696	319830
49002	mm|3qF1	36.6174	29.894	36.3447	27.782	14.7678	26.5811	Mus musculus adult male medulla oblongata cDNA, RIKEN full-length enriched library, clone:6330526N18 product:unclassifiable, full insert sequence. [AK078122]	A_55_P2732540	AK078122	AK078122	Mm.411696	319830
50399	mm|3qF1	7.16379	6.45788	7.21553	8.82032	9.76164	3.66268	Mus musculus RIKEN cDNA 1500004A13 gene (1500004A13Rik), long non-coding RNA [NR_015498]	A_55_P2509944	NR_015498	NR_015498	Mm.411696	319830
55960	mm|3qF1	3.01605	2.68307	2.94907	3.39458	5.13963	3.78111	Mus musculus 6 days neonate head cDNA, RIKEN full-length enriched library, clone:5430404N14 product:RIKEN cDNA 5430404N14 gene, full insert sequence. [AK017268]	A_52_P654720	AK017268	AK017268	Mm.482358	319830
35144	mm|8qA4	808.209	790.17	770.405	974.454	897.422	840.387	Mus musculus visual cortex cDNA, RIKEN full-length enriched library, clone:K230002H02 product:unclassifiable, full insert sequence. [AK158492]	A_55_P2180056	AK158492	AK158492	Mm.458858	69765	GO:0003674(molecular_function)|GO:0005575(cellular_component)|GO:0008150(biological_process)
57954	mm|15qE1	17.1276	11.8497	7.01443	5.94913	4.96816	6.64425	Mus musculus RIKEN cDNA 1500009C09 gene (1500009C09Rik), transcript variant 2, long non-coding RNA [NR_037697]	A_55_P1999389	NR_037697	NR_037697	Mm.23023	76505	GO:0003674(molecular_function)|GO:0005575(cellular_component)|GO:0008150(biological_process)		TC1598764
52977	mm|5qF	471.464	483.206	479.076	358.618	382.368	367.969	Mus musculus RIKEN cDNA 1500011B03 gene (1500011B03Rik), transcript variant 1, long non-coding RNA [NR_027817]	A_51_P407999	NR_027817	NR_027817	Mm.268546	66236	GO:0003674(molecular_function)|GO:0005575(cellular_component)|GO:0008150(biological_process)	ENSMUST00000112160	TC1671298
61211	mm|5qF	318.279	323.657	299.601	247.247	266.914	272.422	Mus musculus RIKEN cDNA 1500011B03 gene (1500011B03Rik), transcript variant 2, long non-coding RNA [NR_027818]	A_55_P2019577	NR_027818	NR_027818	Mm.268546	66236	GO:0003674(molecular_function)|GO:0005575(cellular_component)|GO:0008150(biological_process)		TC1635315
7668	mm|2qF1	1848.92	1782.55	1750.24	2164.13	1818.64	2164.66	Mus musculus RIKEN cDNA 1500011K16 gene (1500011K16Rik), long non-coding RNA [NR_015476]	A_52_P453650	NR_015476	NR_015476	Mm.27359	67885	GO:0005887(integral to plasma membrane)|GO:0016020(membrane)|GO:0016021(integral to membrane)	ENSMUST00000135091	TC1581574
44695	mm|2qH3	5212.98	5081.7	4974.71	4922.95	4725.57	4902.11	Mus musculus RIKEN cDNA 1500012F01 gene (1500012F01Rik), mRNA [NM_001081005]	A_52_P598309	NM_001081005	NM_001081005	Mm.391959	68949	GO:0003674(molecular_function)|GO:0005575(cellular_component)|GO:0008150(biological_process)	ENSMUST00000136378	TC1662685
19708	mm|7qD2	3.23383	2.7793	3.13052	3.50133	5.26675	3.83888	Mus musculus RIKEN cDNA 1500012K07 gene (1500012K07Rik), transcript variant 1, long non-coding RNA [NR_045814]	A_66_P120047	NR_045814	NR_045814	Mm.46960	68954	GO:0003674(molecular_function)|GO:0005575(cellular_component)|GO:0008150(biological_process)		TC1604178
25536	mm|7qD2	4.08428	2.58648	3.35704	4.09167	4.86275	4.92604	Mus musculus RIKEN cDNA 1500012K07 gene (1500012K07Rik), transcript variant 2, long non-coding RNA [NR_045812]	A_55_P2003103	NR_045812	NR_045812	Mm.46960	68954	GO:0003674(molecular_function)|GO:0005575(cellular_component)|GO:0008150(biological_process)		TC1630058
20333	mm|18qE1	334.743	336.803	380.931	286.972	308.841	314.542	Mus musculus RIKEN cDNA 1500015A07 gene (1500015A07Rik), long non-coding RNA [NR_029432]	A_66_P100346	NR_029432	NR_029432	Mm.441992	68982			TC1599188
25428	mm|19qB	19.293	15.6172	10.9217	13.6001	15.5232	24.6688	Mus musculus RIKEN cDNA 1500015L24 gene (1500015L24Rik), long non-coding RNA [NR_045817]	A_51_P187226	NR_045817	NR_045817	Mm.261028	68994			TC1594204
59815	mm|1qC1.1	63.3382	41.8278	42.1952	11.7486	21.3279	14.4142	Mus musculus RIKEN cDNA 1500015O10 gene (1500015O10Rik), mRNA [NM_024283]	A_51_P404463	NM_024283	NM_024283	Mm.50109	78896	GO:0003674(molecular_function)|GO:0005576(extracellular region)|GO:0005615(extracellular space)|GO:0008054(cyclin catabolic process)|GO:0031410(cytoplasmic vesicle)|GO:0070314(G1 to G0 transition)|GO:0090398(cellular senescence)	ENSMUST00000027217	TC1582840
37388	mm|19qC2	3.11969	2.76042	3.01026	3.61001	5.36166	3.85516	Mus musculus adult male cerebellum cDNA, RIKEN full-length enriched library, clone:1500017E21 product:unclassifiable, full insert sequence. [AK005275]	A_55_P2097998	AK005275	AK005275	Mm.394223	668215	GO:0003674(molecular_function)|GO:0005575(cellular_component)|GO:0008150(biological_process)		TC1732498
15221	mm|10qC2	3.04535	3.03062	2.87838	3.41444	5.04719	11.8375	Mus musculus adult male corpora quadrigemina cDNA, RIKEN full-length enriched library, clone:B230317N08 product:unclassifiable, full insert sequence. [AK045887]	A_52_P185643	AK045887	AK045887	Mm.293947	69002	GO:0003674(molecular_function)|GO:0005575(cellular_component)|GO:0008150(biological_process)
35878	mm|10qC2	144.6	136.237	126.141	156.512	133.493	137.662	Mus musculus RIKEN cDNA 1500026H17 gene (1500026H17Rik), long non-coding RNA [NR_130956]	A_52_P574945	NR_130956	NR_130956	Mm.293947	69002	GO:0003674(molecular_function)|GO:0005575(cellular_component)|GO:0008150(biological_process)		TC1624132
48395	mm|19qA	16.7628	4.50524	10.1109	7.21562	6.21062	7.96628	Mus musculus adult male cerebellum cDNA, RIKEN full-length enriched library, clone:1500032F14 product:unclassifiable, full insert sequence. [AK018780]	A_52_P1091449	AK018780	AK018780	Mm.82601	78305			TC1617866
43909	mm|XqA1.3	520.025	470.526	473.389	459.284	410.962	366.723	Mus musculus adult male cerebellum cDNA, RIKEN full-length enriched library, clone:1500032P08 product:unclassifiable, full insert sequence. [AK005351]	A_55_P2327518	AK005351	AK005351	Mm.396124	69025
23225	mm|5qA3	15.7818	15.2482	14.5255	14.8897	13.8565	8.49394	PREDICTED: Mus musculus RIKEN cDNA 1500035N22 gene (1500035N22Rik), misc_RNA [XR_140695]	A_55_P2726960	XR_140695	XR_140695	Mm.373821	70258	GO:0003674(molecular_function)|GO:0005575(cellular_component)|GO:0008150(biological_process)		TC1591793
43200	mm|5qA3	12.1893	9.93217	7.98378	6.42892	7.07622	3.52578	PREDICTED: Mus musculus RIKEN cDNA 1500035N22 gene (1500035N22Rik), misc_RNA [XR_140695]	A_51_P160083	XR_140695	XR_140695	Mm.373821	70258	GO:0003674(molecular_function)|GO:0005575(cellular_component)|GO:0008150(biological_process)		TC1591793
46416	mm|17qA3.3	101.352	74.9941	65.6171	197.555	141.787	143.377	Mus musculus 16 days embryo head cDNA, RIKEN full-length enriched library, clone:C130002K19 product:hypothetical Glycine-rich region containing protein, full insert sequence. [AK047830]	A_55_P1980764	AK047830	AK047830		320309	GO:0003674(molecular_function)|GO:0005575(cellular_component)|GO:0008150(biological_process)		TC1592242
51954	mm|17qA3.3	252.589	247.693	257.394	273.49	295.446	246.897	PREDICTED: Mus musculus RIKEN cDNA 1520401A03 gene (1520401A03Rik), transcript variant X16, misc_RNA [XR_865086]	A_55_P2305274	XR_865086	XR_865086	Mm.76803	320309	GO:0003674(molecular_function)|GO:0005575(cellular_component)|GO:0008150(biological_process)		TC1614130
53959	mm|17qA3.3	3.34839	3.87656	3.12733	3.59146	5.54174	4.02477	PREDICTED: Mus musculus RIKEN cDNA 1520401A03 gene (1520401A03Rik), transcript variant X5, mRNA [XM_011238308]	A_52_P577136	XM_011238308	XM_011238308	Mm.76803	320309	GO:0003674(molecular_function)|GO:0005575(cellular_component)|GO:0008150(biological_process)		TC1614130
26341	mm|16qC4	12.2217	14.7019	12.7453	6.69735	11.89	11.4375	Mus musculus RIKEN cDNA 1600002D24 gene (1600002D24Rik), transcript variant 1, long non-coding RNA [NR_040485]	A_55_P2508188	NR_040485	NR_040485	Mm.120470	69776
59275	mm|16qC4	2.86677	2.58582	2.78866	3.21996	4.97659	3.67374	Mus musculus RIKEN cDNA 1600002D24 gene (1600002D24Rik), long non-coding RNA [NR_040484]	A_52_P549892	NR_040484	NR_040484	Mm.120470	69776			TC1685943
14916	mm|17qA3.3	905.405	958.899	962.845	1256.63	1229.74	1387.51	Mus musculus RIKEN cDNA 1600002H07 gene (1600002H07Rik), mRNA [NM_028056]	A_55_P2847663	NM_028056	NM_028056	Mm.23881	72016	GO:0003674(molecular_function)|GO:0005575(cellular_component)|GO:0008150(biological_process)	ENSMUST00000137648	TC1588517
55594	mm|17qA3.3	435.803	445.562	452.239	713.669	678.558	757.561	Mus musculus RIKEN cDNA 1600002H07 gene (1600002H07Rik), mRNA [NM_028056]	A_52_P193236	NM_028056	NM_028056	Mm.23881	72016	GO:0003674(molecular_function)|GO:0005575(cellular_component)|GO:0008150(biological_process)	ENSMUST00000124557	TC1588517
43820	mm|10qC1	1371.17	1354.38	1245.87	1373.55	1260.39	1295.4	Mus musculus RIKEN cDNA 1600002K03 gene (1600002K03Rik), mRNA [NM_027207]	A_51_P519570	NM_027207	NM_027207	Mm.302754	69770	GO:0003674(molecular_function)|GO:0005576(extracellular region)|GO:0005737(cytoplasm)|GO:0008150(biological_process)|GO:0016020(membrane)|GO:0016021(integral to membrane)		TC1584196
43763	mm|7qF1	473.686	426.912	414.046	390.46	367.173	330.679	Mus musculus RIKEN cDNA 1600010M07 gene (1600010M07Rik), long non-coding RNA [NR_037959]	A_55_P2011565	NR_037959	NR_037959	Mm.440728	69781			NP749187
30205	mm|17qA2	682.568	658.518	675.637	597.769	572.695	513.191	Mus musculus RIKEN cDNA 1600012H06 gene (1600012H06Rik), transcript variant 2, mRNA [NM_026451]	A_52_P394385	NM_026451	NM_026451	Mm.390949	67912	GO:0003674(molecular_function)|GO:0005576(extracellular region)|GO:0006915(apoptotic process)|GO:0008150(biological_process)|GO:0070062(extracellular vesicular exosome)	ENSMUST00000174004	TC1575638
10125	mm|7qB2	1265.97	1162.02	1092.76	2057.88	2153.87	2001.84	Mus musculus RIKEN cDNA 1600014C10 gene (1600014C10Rik), transcript variant 2, mRNA [NM_028166]	A_52_P148184	NM_028166	NM_028166	Mm.187554	72244	GO:0003674(molecular_function)|GO:0005739(mitochondrion)|GO:0005783(endoplasmic reticulum)|GO:0008150(biological_process)|GO:0016020(membrane)|GO:0016021(integral to membrane)	ENSMUST00000179525	TC1575436
13057	mm|7qB2	242.743	206.125	212.979	392.038	414.058	339.977	Mus musculus RIKEN cDNA 1600014C10 gene (1600014C10Rik), transcript variant 2, mRNA [NM_028166]	A_52_P77093	NM_028166	NM_028166	Mm.187554	72244	GO:0003674(molecular_function)|GO:0005739(mitochondrion)|GO:0005783(endoplasmic reticulum)|GO:0008150(biological_process)|GO:0016020(membrane)|GO:0016021(integral to membrane)	ENSMUST00000165308
34015	mm|7qB2	56.5407	53.4157	54.6369	67.6056	61.3533	60.5769	Mus musculus RIKEN cDNA 1600014C10 gene (1600014C10Rik), transcript variant 1, mRNA [NM_001085385]	A_66_P105327	NM_001085385	NM_001085385	Mm.187554	72244	GO:0003674(molecular_function)|GO:0005739(mitochondrion)|GO:0005783(endoplasmic reticulum)|GO:0008150(biological_process)|GO:0016020(membrane)|GO:0016021(integral to membrane)	ENSMUST00000178890	TC1622138
42720	mm|7qB2	276.255	251.862	241.606	168.074	165.137	145.001	Mus musculus RIKEN cDNA 1600014C10 gene (1600014C10Rik), transcript variant 1, mRNA [NM_001085385]	A_55_P2073642	NM_001085385	NM_001085385	Mm.187554	72244	GO:0003674(molecular_function)|GO:0005739(mitochondrion)|GO:0005783(endoplasmic reticulum)|GO:0008150(biological_process)|GO:0016020(membrane)|GO:0016021(integral to membrane)	ENSMUST00000067854	TC1575436
33105	mm|17qB3	3.00941	3.50481	2.92468	3.49771	5.19113	3.75472	Mus musculus RIKEN cDNA 1600014C23 gene (1600014C23Rik), mRNA [NM_028164]	A_51_P147064	NM_028164	NM_028164	Mm.482897	72240	GO:0003674(molecular_function)|GO:0005575(cellular_component)|GO:0008150(biological_process)	ENSMUST00000178179	TC1594322
55224	mm|XqC1	26.6557	28.6245	22.1638	24.0202	15.8981	14.7782	Mus musculus RIKEN cDNA 1600014K23 gene (1600014K23Rik), mRNA [NM_028046]	A_55_P2126207	NM_028046	NM_028046	Mm.20201	71996	GO:0003674(molecular_function)|GO:0005575(cellular_component)|GO:0008150(biological_process)	ENSMUST00000048382
2095	mm|6qB2.3	74.1549	66.8898	67.1345	72.8749	74.3373	65.5271	Mus musculus RIKEN cDNA 1600015I10 gene (1600015I10Rik), mRNA [NM_001081273]	A_51_P512061	NM_001081273	NM_001081273	Mm.333053	69761	GO:0003674(molecular_function)|GO:0005575(cellular_component)|GO:0008150(biological_process)	ENSMUST00000031837	TC1583268
5357	mm|6qB2.3	68.8223	53.3754	56.563	33.5953	56.3126	99.4995	Mus musculus RIKEN cDNA 1600015I10 gene (1600015I10Rik), mRNA [NM_001081273]	A_55_P2907097	NM_001081273	NM_001081273	Mm.333053	69761	GO:0003674(molecular_function)|GO:0005575(cellular_component)|GO:0008150(biological_process)	ENSMUST00000031837	TC1583268
42385	mm|16qB3	2.81482	2.49346	4.90617	3.16316	4.7866	7.77323	Mus musculus RIKEN cDNA 1600019K03 gene (1600019K03Rik), long non-coding RNA [NR_040481]	A_66_P128210	NR_040481	NR_040481	Mm.396136	69768			TC1661605
16393	mm|6qD1	3521.9	3417.46	3642.17	3651.57	4116.35	3697.44	Mus musculus RIKEN cDNA 1600020E01 gene (1600020E01Rik), transcript variant 1, long non-coding RNA [NR_037961]	A_55_P2904535	NR_037961	NR_037961	Mm.349174	72012	GO:0003674(molecular_function)|GO:0005575(cellular_component)|GO:0008150(biological_process)		TC1602903
60730	mm|6qD1	219.584	213.758	184.712	204.544	179.891	160.274	Mus musculus cDNA clone IMAGE:5027084. [BC029726]	A_55_P2356840	BC029726	BC029726	Mm.349174	72012	GO:0003674(molecular_function)|GO:0005575(cellular_component)|GO:0008150(biological_process)		TC1602903
26486	mm|17qE1.3	48.2664	42.4858	40.8137	46.0381	39.9574	49.8575	Mus musculus adult female placenta cDNA, RIKEN full-length enriched library, clone:1600022D10 product:unclassifiable, full insert sequence. [AK005516]	A_55_P2222557	AK005516	AK005516	Mm.158974	73252			TC1599588
36209	mm|5qB3	89.3092	94.4579	96.6041	93.49	101.807	98.3912	Mus musculus RIKEN cDNA 1600023N17 gene (1600023N17Rik), long non-coding RNA [NR_073433]	A_55_P2132897	NR_073433	NR_073433	Mm.381492	69788	GO:0003674(molecular_function)|GO:0005575(cellular_component)|GO:0008150(biological_process)		TC1599658
62310	mm|XqA5	13.928	12.7542	20.0549	11.7468	12.2248	8.08178	Mus musculus RIKEN cDNA 1600025M17 gene (1600025M17Rik), long non-coding RNA [NR_038168]	A_52_P113830	NR_038168	NR_038168	Mm.426148	72030			TC1645678
9913	mm|8qD2	3.09587	2.66971	2.87688	3.19922	4.9633	3.61283	Mus musculus RIKEN cDNA 1600027J07 gene (1600027J07Rik), long non-coding RNA [NR_036588]	A_55_P2095558	NR_036588	NR_036588	Mm.396139	69794	GO:0003674(molecular_function)|GO:0005575(cellular_component)|GO:0008150(biological_process)
11523	mm|9qE3.3	6.41213	13.4876	16.5647	15.5232	17.4475	8.61975	Mus musculus RIKEN cDNA 1600029I14 gene (1600029I14Rik), long non-coding RNA [NR_028123]	A_55_P2723826	NR_028123	NR_028123	Mm.307159	69797	GO:0003674(molecular_function)|GO:0004550(nucleoside diphosphate kinase activity)|GO:0005575(cellular_component)|GO:0005622(intracellular)|GO:0006165(nucleoside diphosphate phosphorylation)	ENSMUST00000056103	TC1590362
30765	mm|9qB	38877	37609.1	38074.9	37180.7	37730.2	37594.3	Mus musculus RIKEN cDNA 1600029O15 gene (1600029O15Rik), non-coding RNA [NR_033522]	A_55_P1984152	NR_033522	NR_033522	Mm.451475	665268		ENSMUST00000139696	TC1593522
29142	mm|5qB1	15.8622	26.3831	23.9222	24.6734	23.0035	29.425	Mus musculus RIKEN cDNA 1700001C02 gene (1700001C02Rik), mRNA [NM_029285]	A_55_P2111825	NM_029285	NM_029285	Mm.332291	75434	GO:0003674(molecular_function)|GO:0005634(nucleus)|GO:0008150(biological_process)	ENSMUST00000031078	TC1586230
46331	mm|5qB1	798.472	726.831	727.948	756.242	816.797	743.748	Mus musculus RIKEN cDNA 1700001C02 gene (1700001C02Rik), mRNA [NM_029285]	A_52_P263092	NM_029285	NM_029285	Mm.332291	75434	GO:0003674(molecular_function)|GO:0005634(nucleus)|GO:0008150(biological_process)	ENSMUST00000127815	TC1595498
18417	mm|17qC	3.09795	5.27612	2.97082	3.2914	5.10854	3.68061	Mus musculus RIKEN cDNA 1700001C19 gene (1700001C19Rik), transcript variant 1, mRNA [NM_029296]	A_52_P271200	NM_029296	NM_029296	Mm.46129	75462	GO:0003674(molecular_function)|GO:0005575(cellular_component)|GO:0008150(biological_process)	ENSMUST00000160678	TC1594562
53391	mm|17qC	3.43244	4.11118	2.8084	3.58929	6.9933	3.72009	Mus musculus RIKEN cDNA 1700001C19 gene (1700001C19Rik), transcript variant 1, mRNA [NM_029296]	A_55_P2293414	NM_029296	NM_029296	Mm.46129	75462	GO:0003674(molecular_function)|GO:0005575(cellular_component)|GO:0008150(biological_process)	ENSMUST00000125507	TC1594562
15628	mm|8qB3.1	28.2503	26.0994	20.4824	16.8207	9.78978	22.9423	Mus musculus RIKEN cDNA 1700001D01 gene (1700001D01Rik), long non-coding RNA [NR_045475]	A_55_P2509854	NR_045475	NR_045475	Mm.417857	69279			TC1728023
38286	mm|8qB3.1	25.4111	30.6691	28.0948	35.4167	19.9492	16.0249	Mus musculus adult male kidney cDNA, RIKEN full-length enriched library, clone:F530003L12 product:hypothetical protein, full insert sequence. [AK143941]	A_55_P2289829	AK143941	AK143941	Mm.417857	69279
61312	mm|18qA1	3.25426	2.93374	3.16881	3.70595	9.52225	4.20378	Mus musculus adult male testis cDNA, RIKEN full-length enriched library, clone:1700001G01 product:unclassifiable, full insert sequence. [AK005589]	A_55_P2044099	AK005589	AK005589	Mm.60907	75433	GO:0003674(molecular_function)|GO:0005575(cellular_component)|GO:0008150(biological_process)		NP746889
51362	mm|14qD1	13.4284	16.7324	13.4652	12.8995	16.8149	13.6156	Mus musculus RIKEN cDNA 1700001G11 gene (1700001G11Rik), long non-coding RNA [NR_038077]	A_55_P2508578	NR_038077	NR_038077	Mm.352258	69303	GO:0003674(molecular_function)|GO:0005575(cellular_component)|GO:0008150(biological_process)
14941	mm|1qB	31.5528	37.1203	26.3453	21.7628	32.4674	31.1002	Mus musculus RIKEN cDNA 1700001G17 gene (1700001G17Rik), long non-coding RNA [NR_033199]	A_55_P1964169	NR_033199	NR_033199	Mm.87069	67503	GO:0003674(molecular_function)|GO:0005575(cellular_component)|GO:0008150(biological_process)
47826	mm|1qB	12.2492	20.4783	10.1851	9.74509	15.3423	11.9215	Mus musculus RIKEN cDNA 1700001G17 gene (1700001G17Rik), long non-coding RNA [NR_033199]	A_51_P429602	NR_033199	NR_033199	Mm.87069	67503	GO:0003674(molecular_function)|GO:0005575(cellular_component)|GO:0008150(biological_process)		TC1588766
38050	mm|5qG3	38.895	43.6042	31.3861	34.1374	61.6741	48.2949	Mus musculus RIKEN cDNA 1700001J03 gene (1700001J03Rik), mRNA [NM_001008547]	A_55_P2083153	NM_001008547	NM_001008547	Mm.373573	69282	GO:0003674(molecular_function)|GO:0005575(cellular_component)|GO:0008150(biological_process)	ENSMUST00000188052	TC1585599
35648	mm|11qE2	1056.58	1021.37	974.282	1198.57	1035.76	1050.51	Mus musculus adult male testis cDNA, RIKEN full-length enriched library, clone:1700001J04 product:unclassifiable, full insert sequence. [AK005598]	A_66_P107779	AK005598	AK005598	Mm.50225	78126			TC1720115
41180	mm|11qE2	10.3934	19.2469	13.3529	17.3329	13.105	12.5385	Mus musculus adult male testis cDNA, RIKEN full-length enriched library, clone:4930429E18 product:unclassifiable, full insert sequence. [AK019587]	A_52_P290069	AK019587	AK019587	Mm.462667	78126			TC1624431
53703	mm|9qA5.1	98.4881	80.2419	79.0626	89.2745	106.668	91.3838	Mus musculus RIKEN cDNA 1700001J11 gene (1700001J11Rik), non-coding RNA [NR_033613]	A_66_P102854	NR_033613	NR_033613	Mm.235535	72224		ENSMUST00000190330	TC1666469
30961	mm|12qF1	1336.21	1281.84	1235.16	1467.1	1552.85	1315.43	Mus musculus RIKEN cDNA 1700001K19 gene (1700001K19Rik), mRNA [NM_025488]	A_51_P443514	NM_025488	NM_025488	Mm.273316	66323	GO:0003674(molecular_function)|GO:0005575(cellular_component)|GO:0008150(biological_process)	ENSMUST00000070659
47002	mm|19qD2	92.5543	93.2113	123.106	85.3243	113.371	83.1865	Mus musculus RIKEN cDNA 1700001K23 gene (1700001K23Rik), long non-coding RNA [NR_036590]	A_66_P121862	NR_036590	NR_036590	Mm.57452	69319			NP585992
56296	mm|15qE1	810.363	814.219	880.677	1016	1237.62	1318.07	Mus musculus RIKEN cDNA 1700001L05 gene (1700001L05Rik), long non-coding RNA [NR_027980]	A_55_P2404484	NR_027980	NR_027980	Mm.66794	69291	GO:0003674(molecular_function)|GO:0005575(cellular_component)|GO:0008150(biological_process)		TC1693396
5837	mm|13qB3	3.07475	2.66259	2.79392	3.18063	4.86107	3.55256	Mus musculus RIKEN cDNA 1700001L19 gene (1700001L19Rik), mRNA [NM_027035]	A_51_P234847	NM_027035	NM_027035	Mm.272795	69315	GO:0003674(molecular_function)|GO:0005575(cellular_component)|GO:0008150(biological_process)	ENSMUST00000022007	TC1586710
5131	mm|3qH1	3.32361	2.81985	3.15816	3.46591	5.33811	17.0649	Mus musculus adult male testis cDNA, RIKEN full-length enriched library, clone:1700001N15 product:unclassifiable, full insert sequence. [AK005614]	A_52_P1179569	AK005614	AK005614	Mm.417855	76379	GO:0003674(molecular_function)|GO:0005575(cellular_component)|GO:0008150(biological_process)		TC1731139
4803	mm|2qB	3.66154	11.9549	3.21207	5.5024	5.34214	168.635	Mus musculus RIKEN cDNA 1700001O22 gene (1700001O22Rik), transcript variant 1, mRNA [NM_198000]	A_55_P2916839	NM_198000	NM_198000	Mm.34166	73598	GO:0003674(molecular_function)|GO:0005575(cellular_component)|GO:0008150(biological_process)	ENSMUST00000129484	TC1619917
10715	mm|2qB	11.4115	10.2154	10.5658	5.54136	6.53129	13.27	Mus musculus RIKEN cDNA 1700001O22 gene (1700001O22Rik), transcript variant 1, mRNA [NM_198000]	A_52_P496403	NM_198000	NM_198000	Mm.34166	73598	GO:0003674(molecular_function)|GO:0005575(cellular_component)|GO:0008150(biological_process)	ENSMUST00000135556	TC1659179
48346	mm|11qD	6.91646	6.93369	6.77814	16.3409	5.36805	7.17382	Mus musculus RIKEN cDNA 1700001P01 gene (1700001P01Rik), mRNA [NM_028156]	A_51_P236991	NM_028156	NM_028156	Mm.269049	72215	GO:0003674(molecular_function)|GO:0005575(cellular_component)|GO:0008150(biological_process)	ENSMUST00000107576	TC1586388
20349	mm|5qA1	3.30154	2.82516	3.15939	3.59845	16.0936	3.89566	Mus musculus RIKEN cDNA 1700003C15 gene (1700003C15Rik), long non-coding RNA [NR_045478]	A_55_P2571284	NR_045478	NR_045478	Mm.425217	69345			TC1618183
10852	mm|11qD	852.398	900.816	784.938	892.133	892.427	843.669	Mus musculus RIKEN cDNA 1700003D09 gene (1700003D09Rik), long non-coding RNA [NR_045477]	A_66_P136481	NR_045477	NR_045477	Mm.398308	69338
59159	mm|6qC3	8.57589	7.87964	12.3545	9.97279	5.99781	11.2418	Mus musculus RIKEN cDNA 1700003E16 gene (1700003E16Rik), mRNA [NM_027948]	A_55_P2915747	NM_027948	NM_027948	Mm.17621	71837	GO:0003674(molecular_function)|GO:0005575(cellular_component)|GO:0008150(biological_process)	ENSMUST00000032106	TC1581063
461	mm|XqC3	9.23236	2.75171	7.85905	5.04216	10.1971	3.65121	Mus musculus RIKEN cDNA 1700003E24 gene (1700003E24Rik), non-coding RNA [NR_103799]	A_55_P2727198	NR_103799	NR_103799	Mm.296811	100042663	GO:0003674(molecular_function)|GO:0005575(cellular_component)|GO:0008150(biological_process)	ENSMUST00000078832	TC1584347
6697	mm|2qH1	48.6813	41.7534	38.1301	55.3197	64.0652	147.787	Mus musculus RIKEN cDNA 1700003F12 gene (1700003F12Rik), mRNA [NM_029305]	A_55_P2715496	NM_029305	NM_029305	Mm.440434	75480	GO:0003674(molecular_function)|GO:0005575(cellular_component)|GO:0008150(biological_process)	ENSMUST00000109709	TC1584171
22437	mm|2qH1	6681.42	8342.9	7924.38	7695.21	14654.5	8537.34	RIKEN cDNA 1700003F12 gene [Source:MGI Symbol;Acc:MGI:1922730] [ENSMUST00000109709]	A_55_P2017724	ENSMUST00000109709			75480	GO:0003674(molecular_function)|GO:0005575(cellular_component)|GO:0008150(biological_process)	ENSMUST00000109709
37422	mm|2qH1	3.07727	2.65377	2.97202	3.39911	5.07085	9.14658	Mus musculus RIKEN cDNA 1700003F12 gene (1700003F12Rik), mRNA [NM_029305]	A_51_P119358	NM_029305	NM_029305	Mm.440434	75480	GO:0003674(molecular_function)|GO:0005575(cellular_component)|GO:0008150(biological_process)	ENSMUST00000045116	TC1584171
10220	mm|9qA5.2	3.86682	2.76177	3.06287	7.14564	132.14	9.78574	Mus musculus RIKEN cDNA 1700003G13 gene (1700003G13Rik), long non-coding RNA [NR_040720]	A_66_P106125	NR_040720	NR_040720	Mm.234192	72229			TC1613117
47140	mm|7qF1	2.80655	2.52649	2.73303	3.1365	4.84119	3.57181	Mus musculus RIKEN cDNA 1700003G18 gene (1700003G18Rik), long non-coding RNA [NR_029433]	A_51_P229230	NR_029433	NR_029433	Mm.440425	69350	GO:0003674(molecular_function)|GO:0005575(cellular_component)|GO:0008150(biological_process)		TC1635161
60813	mm|7qF1	20.0557	9.989	14.2323	7.46328	9.4679	8.23983	Mus musculus 10 days embryo whole body cDNA, RIKEN full-length enriched library, clone:2610312K03 product:unclassifiable, full insert sequence. [AK012020]	A_55_P2388687	AK012020	AK012020		69350	GO:0003674(molecular_function)|GO:0005575(cellular_component)|GO:0008150(biological_process)		TC1599670
51429	mm|3qG1	2.87484	2.61973	2.8174	3.25635	5.03695	3.72974	Mus musculus RIKEN cDNA 1700003H04 gene (1700003H04Rik), long non-coding RNA [NR_015460]	A_52_P606411	NR_015460	NR_015460	Mm.489851	384775	GO:0003674(molecular_function)|GO:0005575(cellular_component)|GO:0008150(biological_process)	ENSMUST00000178953	TC1738952
31260	mm|6qG3	11.3696	11.4796	16.224	21.5735	27.7096	16.7064	Mus musculus adult male testis cDNA, RIKEN full-length enriched library, clone:1700003I16 product:unclassifiable, full insert sequence. [AK005642]	A_55_P2348293	AK005642	AK005642	Mm.396145	76699
3809	mm|1qC1.2	3.38495	2.87604	3.25205	3.58117	5.47841	19.9408	Mus musculus RIKEN cDNA 1700003I22 gene (1700003I22Rik), transcript variant 1, long non-coding RNA [NR_126075]	A_66_P136611	NR_126075	NR_126075	Mm.393775	69356			TC1666270
32637	mm|16qA1	3.30885	9.17701	3.03661	3.55527	5.19957	3.82957	Mus musculus RIKEN cDNA 1700003L19 gene (1700003L19Rik), long non-coding RNA [NR_040507]	A_55_P2510098	NR_040507	NR_040507	Mm.396146	75493			TC1608457
23402	mm|4qA5	2.87663	2.58679	2.72168	3.18808	4.83909	3.50624	Mus musculus RIKEN cDNA 1700003M02 gene (1700003M02Rik), mRNA [NM_027041]	A_55_P2057979	NM_027041	NM_027041	Mm.483793	69329	GO:0003674(molecular_function)|GO:0005575(cellular_component)|GO:0008150(biological_process)		TC1593003
28789	mm|4qA5	2.78556	2.48101	2.64386	3.02875	4.72164	3.415	RIKEN cDNA 1700003M02 gene [Source:MGI Symbol;Acc:MGI:1916579] [ENSMUST00000135563]	A_51_P339655	ENSMUST00000135563	XM_011250100	Mm.389548	69329	GO:0003674(molecular_function)|GO:0005575(cellular_component)|GO:0008150(biological_process)	ENSMUST00000135563	TC1586983
23323	mm|4qD2.2	3.13574	2.69823	3.02954	3.38989	5.13764	3.73505	Mus musculus RIKEN cDNA 1700003M07 gene (1700003M07Rik), transcript variant 1, long non-coding RNA [NR_040647]	A_55_P2039537	NR_040647	NR_040647	Mm.102193	72225			TC1681686
571	mm|18qE3	3.18635	2.65164	2.8656	3.2009	4.95789	3.60563	PREDICTED: Mus musculus RIKEN cDNA 1700003O11 gene (1700003O11Rik), misc_RNA [XR_386352]	A_51_P404139	XR_386352	XR_386352	Mm.443237	75632			TC1591209
28141	mm|13qD2.3	2.79513	2.49933	3.1858	3.05888	7.71084	3.43083	Mus musculus adult male testis cDNA, RIKEN full-length enriched library, clone:4930584L06 product:unclassifiable, full insert sequence. [AK016350]	A_55_P2345314	AK016350	AK016350	Mm.141235	75890			TC1694797
37792	mm|13qD2.3	2.78142	2.4745	2.67941	3.0561	4.75262	3.4642	Mus musculus RIKEN cDNA 1700003P14 gene (1700003P14Rik), long non-coding RNA [NR_045982]	A_55_P2727109	NR_045982	NR_045982	Mm.141235	75890			TC1605443
53508	mm|3qG1	2.95926	5.26167	7.51012	3.33401	5.04084	3.72556	Mus musculus RIKEN cDNA 1700006A11 gene (1700006A11Rik), mRNA [NM_027939]	A_51_P449614	NM_027939	NM_027939	Mm.331353	71824	GO:0003674(molecular_function)|GO:0005575(cellular_component)|GO:0008150(biological_process)	ENSMUST00000198630	TC1594039
12845	mm|11qD	3.16587	6.21934	3.01596	3.32276	5.1364	3.73307	Mus musculus RIKEN cDNA 1700006E09 gene (1700006E09Rik), mRNA [NM_029287]	A_51_P233619	NM_029287	NM_029287	Mm.108632	75437	GO:0003674(molecular_function)|GO:0005575(cellular_component)|GO:0008150(biological_process)	ENSMUST00000010985	TC1587641
22766	mm|14qE4	3.34115	5.41764	2.85473	3.4051	5.04328	8.21469	Mus musculus RIKEN cDNA 1700006F04 gene (1700006F04Rik), long non-coding RNA [NR_045621]	A_55_P2288162	NR_045621	NR_045621	Mm.443277	75432			TC1660633
14708	mm|3qG3	2.96694	2.65284	5.26799	3.21736	4.85701	3.5383	PREDICTED: Mus musculus RIKEN cDNA 1700006H20 gene (1700006H20Rik), transcript variant X2, ncRNA [XR_376117]	A_55_P2569581	XR_376117	XR_376117		72241
53147	mm|13qD2.1	3.27434	2.83258	3.11584	3.58817	5.43877	3.97709	Mus musculus RIKEN cDNA 1700006H21 gene (1700006H21Rik), long non-coding RNA [NR_045900]	A_66_P133951	NR_045900	NR_045900	Mm.234155	72257			TC1623173
5038	mm|10qD2	521.33	533.18	501.088	662.342	722.891	724.598	PREDICTED: Mus musculus RIKEN cDNA 1700006J14 gene (1700006J14Rik), misc_RNA [XR_888044]	A_51_P422223	XR_888044	XR_888044	Mm.391448	321010	GO:0003674(molecular_function)|GO:0005575(cellular_component)|GO:0008150(biological_process)		TC1588267
13656	mm|10qD2	154.118	164.222	139.531	277.431	402.694	264.177	PREDICTED: Mus musculus RIKEN cDNA 1700006J14 gene (1700006J14Rik), misc_RNA [XR_888044]	A_55_P2743284	XR_888044	XR_888044	Mm.391448	321010	GO:0003674(molecular_function)|GO:0005575(cellular_component)|GO:0008150(biological_process)		TC1766144
7175	mm|8qC1	3.08105	2.74769	2.84599	3.32511	4.9682	3.63176	Mus musculus RIKEN cDNA 1700007B14 gene (1700007B14Rik), transcript variant 1, mRNA [NM_001164235]	A_51_P359756	NM_001164235	NM_001164235	Mm.443238	71831	GO:0003674(molecular_function)|GO:0005575(cellular_component)|GO:0008150(biological_process)	ENSMUST00000034033	TC1589283
18468	mm|3qD	2.89616	2.57621	2.70489	3.113	4.78077	3.46915	Mus musculus RIKEN cDNA 1700007F19 gene (1700007F19Rik), long non-coding RNA [NR_040538]	A_66_P115342	NR_040538	NR_040538	Mm.416968	67850			TC1600524
33745	mm|5qE3	2.90224	3.28903	2.81048	3.3237	5.01728	3.63906	Mus musculus RIKEN cDNA 1700007G11 gene (1700007G11Rik), mRNA [NM_001024614]	A_52_P418515	NM_001024614	NM_001024614	Mm.443240	75784	GO:0003674(molecular_function)|GO:0005575(cellular_component)|GO:0008150(biological_process)	ENSMUST00000080333	NP746830
33724	mm|16qC3.3	2.7938	2.51595	2.68105	3.11521	4.81093	3.49029	Mus musculus adult male testis cDNA, RIKEN full-length enriched library, clone:1700007H22 product:unclassifiable, full insert sequence. [AK005715]	A_52_P313992	AK005715	AK005715	Mm.396153	75484	GO:0003674(molecular_function)|GO:0005575(cellular_component)|GO:0008150(biological_process)		TC1641605
16040	mm|11qB1.3	3.03474	6.28515	7.82238	4.53315	5.03813	3.66411	Mus musculus RIKEN cDNA 1700007J10 gene (1700007J10Rik), long non-coding RNA [NR_045476]	A_55_P2225772	NR_045476	NR_045476	Mm.443242	69320			NP746825
54760	mm|2qB	31.1196	25.6007	23.6802	29.355	22.2445	24.5721	Mus musculus adult male testis cDNA, RIKEN full-length enriched library, clone:1700007J24 product:unclassifiable, full insert sequence. [AK005727]	A_55_P2363040	AK005727	AK005727	Mm.444287	100504462
58178	mm|7qF3	1402.55	1463.25	1475.9	1726.71	2078.06	1532.65	Mus musculus RIKEN cDNA 1700007K09 gene (1700007K09Rik), mRNA [NM_027037]	A_55_P1980677	NM_027037	NM_027037	Mm.233840	69318	GO:0003674(molecular_function)|GO:0005575(cellular_component)|GO:0005576(extracellular region)|GO:0008150(biological_process)	ENSMUST00000033146	TC1588443
37423	mm|2qA3	3.06746	5.14548	2.9641	3.3884	5.06077	3.70993	Mus musculus RIKEN cDNA 1700007K13 gene (1700007K13Rik), mRNA [NM_027040]	A_52_P30632	NM_027040	NM_027040	Mm.46470	69327	GO:0003674(molecular_function)|GO:0005575(cellular_component)|GO:0008150(biological_process)	ENSMUST00000086370	TC1584142
56634	mm|16qB3	197.429	156.891	157.802	110.29	145.1	146.901	Mus musculus RIKEN cDNA 1700007L15 gene (1700007L15Rik), long non-coding RNA [NR_045709]	A_55_P2509138	NR_045709	NR_045709	Mm.217880	100502742			TC1614752
56949	mm|4qA1	2.97514	4.18422	2.91073	3.35125	5.09262	3.74626	AV039549 Mus musculus adult C57BL [AV039549]	A_55_P2255439	AV039549	AV039549	Mm.217880	100502742
50187	mm|1qH5	89.3839	80.184	81.7756	102.612	92.0032	106.413	Mus musculus RIKEN cDNA 1700007P06 gene (1700007P06Rik), long non-coding RNA [NR_040554]	A_66_P115657	NR_040554	NR_040554	Mm.490882	69308			TC1653300
31739	mm|14qE4	5.95994	6.1992	5.4182	4.24976	5.31201	7.77775	Mus musculus adult male testis cDNA, RIKEN full-length enriched library, clone:1700008A07 product:unclassifiable, full insert sequence. [AK005750]	A_52_P43168	AK005750	AK005750	Mm.243717	75498			TC1606633
14753	mm|12qB3	3.1795	2.88084	3.04414	6.59892	5.36327	3.85913	Mus musculus RIKEN cDNA 1700008C04 gene (1700008C04Rik), long non-coding RNA [NR_126468]	A_66_P129284	NR_126468	NR_126468	Mm.416848	75494			TC1606327
20366	mm|8qE2	4.2545	3.38932	3.10805	3.47362	5.23771	5.68822	Mus musculus RIKEN cDNA 1700008F21 gene (1700008F21Rik), transcript variant 1, mRNA [NM_001168369]	A_55_P2078470	NM_001168369	NM_001168369	Mm.286964	75453	GO:0003674(molecular_function)|GO:0005575(cellular_component)|GO:0008150(biological_process)	ENSMUST00000148234	TC1633616
36251	mm|8qE2	3.28205	2.75971	3.06511	3.56616	5.22641	3.84738	Mus musculus RIKEN cDNA 1700008F21 gene (1700008F21Rik), transcript variant 1, mRNA [NM_001168369]	A_66_P125618	NM_001168369	NM_001168369	Mm.286964	75453	GO:0003674(molecular_function)|GO:0005575(cellular_component)|GO:0008150(biological_process)	ENSMUST00000140887	NP573551
53830	mm|8qE2	3.00602	2.6717	2.94039	3.38515	5.1044	3.76689	RIKEN cDNA 1700008F21 gene [Source:MGI Symbol;Acc:MGI:1922703] [ENSMUST00000140887]	A_55_P2143164	ENSMUST00000140887	XM_006531452	Mm.286964	75453	GO:0003674(molecular_function)|GO:0005575(cellular_component)|GO:0008150(biological_process)	ENSMUST00000140887	NP573551
61745	mm|7qF3	313.789	296.691	292.118	331.377	346.817	287.925	Mus musculus RIKEN cDNA 1700008J07 gene (1700008J07Rik), long non-coding RNA [NR_024331]	A_55_P2154235	NR_024331	NR_024331	Mm.256720	629159			TC1581642
48793	mm|17qC	2.81581	2.55313	4.99394	3.16392	4.89905	3.61999	Mus musculus RIKEN cDNA 1700008K24 gene (1700008K24Rik), transcript variant 1, long non-coding RNA [NR_038141]	A_66_P114875	NR_038141	NR_038141	Mm.46140	69311			TC1633139
18061	mm|7qB4	26.0765	15.8713	22.6034	39.9753	35.567	29.6726	Mus musculus RIKEN cDNA 1700008O03 gene (1700008O03Rik), mRNA [NM_027049]	A_55_P2182001	NM_027049	NM_027049	Mm.358922	69349	GO:0003674(molecular_function)|GO:0005575(cellular_component)|GO:0008150(biological_process)
20616	mm|7qB4	2.91219	2.61962	9.00852	5.46211	4.8631	3.52862	Mus musculus RIKEN cDNA 1700008O03 gene (1700008O03Rik), mRNA [NM_027049]	A_55_P2041410	NM_027049	NM_027049	Mm.358922	69349	GO:0003674(molecular_function)|GO:0005575(cellular_component)|GO:0008150(biological_process)	ENSMUST00000137946	TC1704773
59147	mm|7qB4	15.4132	14.4987	17.2228	18.4191	10.1299	14.7782	RIKEN cDNA 1700008O03 gene [Source:MGI Symbol;Acc:MGI:1916599] [ENSMUST00000134535]	A_55_P2730866	ENSMUST00000134535	AK042904		69349	GO:0003674(molecular_function)|GO:0005575(cellular_component)|GO:0008150(biological_process)	ENSMUST00000134535	TC1613545
10363	mm|3qA1	3.33917	6.94872	9.67225	12.1647	38.4565	21.2253	Mus musculus RIKEN cDNA 1700008P02 gene (1700008P02Rik), mRNA [NM_027048]	A_51_P277836	NM_027048	NM_027048	Mm.45822	69347	GO:0003674(molecular_function)|GO:0005575(cellular_component)|GO:0008150(biological_process)	ENSMUST00000091364	TC1590954
24006	mm|6qC3	2.923	2.55128	2.78536	3.32622	4.85423	3.51087	Mus musculus RIKEN cDNA 1700009C05 gene (1700009C05Rik), long non-coding RNA [NR_046040]	A_66_P128760	NR_046040	NR_046040	Mm.490521	74220			TC1612547
7752	mm|10qC1	6.07198	6.11268	4.49008	4.04898	8.92585	3.88977	Mus musculus RIKEN cDNA 1700009J07 gene (1700009J07Rik), long non-coding RNA [NR_015547]	A_51_P173547	NR_015547	NR_015547	Mm.348012	75188			NP477413
29209	mm|4qA5	3.22533	2.7406	3.07811	3.745	422.153	3.80901	Mus musculus RIKEN cDNA 1700009N14 gene (1700009N14Rik), mRNA [NM_001081095]	A_52_P464228	NM_001081095	NM_001081095	Mm.23522	75471	GO:0000054(ribosomal subunit export from nucleus)|GO:0003924(GTPase activity)|GO:0005575(cellular_component)|GO:0005634(nucleus)|GO:0005737(cytoplasm)|GO:0006606(protein import into nucleus)|GO:0008150(biological_process)|GO:0019904(protein domain specific binding)	ENSMUST00000029955	TC1599482	Ribosome biogenesis in eukaryotes // RNA transport // HTLV-I infection // Epstein-Barr virus infection	mmu03008 // mmu03013 // mmu05166 // mmu05169
54473	mm|2qH4	3.34089	6.44194	6.33516	3.49592	10.7529	7.04464	Mus musculus RIKEN cDNA 1700010B08 gene (1700010B08Rik), mRNA [NM_029308]	A_51_P194319	NM_029308	NM_029308	Mm.308031	75485	GO:0003674(molecular_function)|GO:0005575(cellular_component)|GO:0008150(biological_process)		TC1585106
24637	mm|14qD3	3.81811	7.41927	10.2904	7.26655	5.09639	6.33943	Mus musculus adult male testis cDNA, RIKEN full-length enriched library, clone:1700010B09 product:unclassifiable, full insert sequence. [AK005812]	A_66_P112549	AK005812	AK005812	Mm.395378	69341			TC1642090
30913	mm|XqC3	14.7454	11.2304	12.5294	11.7035	11.8721	16.2977	Mus musculus RIKEN cDNA 1700010D01 gene (1700010D01Rik), mRNA [NM_029590]	A_51_P110914	NM_029590	NM_029590	Mm.443249	76386	GO:0003674(molecular_function)|GO:0005575(cellular_component)|GO:0008150(biological_process)		TC1586284
35419	mm|5qE3	9.6608	6.98299	5.84905	7.53402	7.05796	10.5138	Mus musculus adult male testis cDNA, RIKEN full-length enriched library, clone:1700010H22 product:hypothetical protein, full insert sequence. [AK005827]	A_52_P56549	AK005827	AK005827	Mm.79012	75500	GO:0003674(molecular_function)|GO:0005575(cellular_component)|GO:0008150(biological_process)		TC1594233
47443	mm|5qE3	2.92258	2.59352	2.85313	3.27381	4.9529	3.65785	PREDICTED: Mus musculus RIKEN cDNA 1700010H22 gene (1700010H22Rik), misc_RNA [XR_389372]	A_66_P118599	XR_389372	XR_389372	Mm.79012	75500	GO:0003674(molecular_function)|GO:0005575(cellular_component)|GO:0008150(biological_process)		TC1592957
47260	mm|3qA1	17.3642	20.513	16.96	13.7097	16.8416	20.4981	Mus musculus RIKEN cDNA 1700010I02 gene (1700010I02Rik), long non-coding RNA [NR_040587]	A_66_P126075	NR_040587	NR_040587	Mm.491752	75476			TC1667940
18256	mm|17qA1	92.5238	72.9197	80.5548	26.1636	17.9555	27.796	Mus musculus RIKEN cDNA 1700010I14 gene (1700010I14Rik), mRNA [NM_025851]	A_66_P100449	NM_025851	NM_025851	Mm.67591	66931	GO:0003674(molecular_function)|GO:0005575(cellular_component)|GO:0008150(biological_process)	ENSMUST00000136954	TC1581315
19400	mm|17qA1	252.108	253.583	212.887	162.243	139.515	133.453	Mus musculus RIKEN cDNA 1700010I14 gene (1700010I14Rik), mRNA [NM_025851]	A_51_P116687	NM_025851	NM_025851	Mm.67591	66931	GO:0003674(molecular_function)|GO:0005575(cellular_component)|GO:0008150(biological_process)	ENSMUST00000151609	TC1634590
51752	mm|10qD2	2.85847	2.60158	2.79749	3.22911	4.99692	3.70201	Mus musculus RIKEN cDNA 1700010J16 gene (1700010J16Rik), long non-coding RNA [NR_040579]	A_66_P113874	NR_040579	NR_040579	Mm.84337	69355
42093	mm|16qC1.3	2.84392	2.582	2.77267	3.227	4.96969	3.63771	Mus musculus RIKEN cDNA 1700010K23 gene (1700010K23Rik), long non-coding RNA [NR_040512]	A_66_P119759	NR_040512	NR_040512	Mm.396161	75501			TC1683409
4349	mm|3qF3	28.6902	30.0971	29.4477	24.1955	19.1	14.6759	Mus musculus adult male testis cDNA, RIKEN full-length enriched library, clone:1700010K24 product:unclassifiable, full insert sequence. [AK005839]	A_66_P131285	AK005839	AK005839	Mm.396162	75440			TC1722025
5979	mm|7qD3	3.14917	2.68589	2.89553	3.22032	4.98707	3.63521	PREDICTED: Mus musculus RIKEN cDNA 1700010L04 gene (1700010L04Rik), transcript variant X4, misc_RNA [XR_404310]	A_55_P2018066	XR_404310	XR_404310	Mm.443250	619808	GO:0003674(molecular_function)|GO:0005575(cellular_component)|GO:0008150(biological_process)		TC1706985
48316	mm|7qD3	2.85502	3.64265	7.39374	3.23367	5.00045	3.69122	PREDICTED: Mus musculus RIKEN cDNA 1700010L04 gene (1700010L04Rik), transcript variant X6, misc_RNA [XR_378288]	A_55_P2007381	XR_378288	XR_378288	Mm.443250	619808	GO:0003674(molecular_function)|GO:0005575(cellular_component)|GO:0008150(biological_process)		TC1713706
36649	mm|19qD2	2.76857	2.46768	2.66086	3.03909	4.73834	3.44799	Mus musculus adult male testis cDNA, RIKEN full-length enriched library, clone:1700122L01 product:hypothetical protein, full insert sequence. [AK131796]	A_55_P2066289	AK131796	AK131796	Mm.487763	75628	GO:0003674(molecular_function)|GO:0005575(cellular_component)|GO:0008150(biological_process)
20474	mm|15qF2	7.81228	14.8058	5.17184	17.5654	8.96722	13.9038	Mus musculus RIKEN cDNA 1700011A15 gene (1700011A15Rik), mRNA [NM_025487]	A_51_P245038	NM_025487	NM_025487	Mm.158111	66322	GO:0003674(molecular_function)|GO:0005575(cellular_component)|GO:0008150(biological_process)	ENSMUST00000023781	TC1587466
21413	mm|13qA3.3	2.85627	2.53534	2.67963	3.06621	4.75061	3.43906	Mus musculus RIKEN cDNA 1700011B04 gene (1700011B04Rik), long non-coding RNA [NR_045616]	A_52_P1083387	NR_045616	NR_045616	Mm.32214	100503727			TC1620281
28716	mm|13qA3.3	3.23136	2.74521	5.61398	3.52832	62.202	3.81341	Mus musculus activated spleen cDNA, RIKEN full-length enriched library, clone:F830004P11 product:unclassifiable, full insert sequence. [AK156032]	A_55_P2354675	AK156032	AK156032	Mm.32214	100503727
52065	mm|7qD1	4.48678	2.56613	5.47341	6.30099	6.10431	3.6424	Mus musculus RIKEN cDNA 1700011C11 gene (1700011C11Rik), long non-coding RNA [NR_126462]	A_66_P139888	NR_126462	NR_126462	Mm.396165	75451			TC1689278
59345	mm|17qE4	4.83927	6.73196	5.6944	3.71784	5.73267	4.20391	Mus musculus RIKEN cDNA 1700011E24 gene (1700011E24Rik), mRNA [NM_029298]	A_51_P377812	NM_029298	NM_029298	Mm.50108	75467	GO:0003674(molecular_function)|GO:0005575(cellular_component)|GO:0008150(biological_process)	ENSMUST00000040609	TC1585977
30477	mm|14qC1	2.98083	2.68916	2.88426	3.44585	5.11958	3.70273	Mus musculus RIKEN cDNA 1700011H14 gene (1700011H14Rik), mRNA [NM_025956]	A_55_P2501972	NM_025956	NM_025956	Mm.87439	67082	GO:0003674(molecular_function)|GO:0005575(cellular_component)|GO:0008150(biological_process)	ENSMUST00000130853	TC1582975
37719	mm|14qC1	3.12652	2.75403	3.00255	3.59979	5.36023	3.8469	Mus musculus RIKEN cDNA 1700011H14 gene (1700011H14Rik), mRNA [NM_025956]	A_55_P2904453	NM_025956	NM_025956	Mm.87439	67082	GO:0003674(molecular_function)|GO:0005575(cellular_component)|GO:0008150(biological_process)	ENSMUST00000022398	TC1582975
32398	mm|18qD3	4.9683	2.61775	4.44413	3.03475	4.73074	5.06104	Mus musculus RIKEN cDNA 1700011I03 gene (1700011I03Rik), mRNA [NM_029290]	A_51_P484559	NM_029290	NM_029290	Mm.482900	75444	GO:0003674(molecular_function)|GO:0005575(cellular_component)|GO:0008150(biological_process)		TC1635805
16765	mm|8qC2	4.75845	7.93262	8.46291	6.76595	10.0324	8.36779	Mus musculus RIKEN cDNA 1700011L22 gene (1700011L22Rik), mRNA [NM_026315]	A_51_P307901	NM_026315	NM_026315	Mm.178707	67687	GO:0003674(molecular_function)|GO:0005575(cellular_component)|GO:0008150(biological_process)	ENSMUST00000034109	TC1586536
34476	mm|XqD	9.0829	6.70233	3.41588	3.84585	5.69872	4.93889	Mus musculus RIKEN cDNA 1700011M02 gene (1700011M02Rik), long non-coding RNA [NR_073044]	A_66_P126153	NR_073044	NR_073044	Mm.46161	75443	GO:0003674(molecular_function)|GO:0005575(cellular_component)|GO:0008150(biological_process)
21599	mm|6qA3.3	6.73217	2.68882	2.73629	3.20822	6.37679	9.7251	Mus musculus RIKEN cDNA 1700012A03 gene (1700012A03Rik), mRNA [NM_029587]	A_51_P498591	NM_029587	NM_029587	Mm.23510	76382	GO:0003674(molecular_function)|GO:0005575(cellular_component)|GO:0008150(biological_process)	ENSMUST00000135066	TC1677198
23640	mm|11qE1	3.21677	6.62273	3.1019	3.49981	5.2268	3.81386	RIKEN cDNA 1700012B07 gene [Source:MGI Symbol;Acc:MGI:1916574] [ENSMUST00000106674]	A_55_P1983688	ENSMUST00000106674	AK132924	Mm.31700	69324	GO:0003674(molecular_function)|GO:0005575(cellular_component)|GO:0008150(biological_process)	ENSMUST00000106674	TC1770389
31053	mm|11qE1	6.46939	11.61	7.72001	3.31556	5.96065	6.98439	Mus musculus RIKEN cDNA 1700012B07 gene (1700012B07Rik), transcript variant 2, mRNA [NM_027038]	A_51_P287241	NM_027038	NM_027038	Mm.31700	69324	GO:0003674(molecular_function)|GO:0005575(cellular_component)|GO:0008150(biological_process)	ENSMUST00000143578	TC1584149
20072	mm|9qA2	68.3473	45.7804	58.965	40.6332	38.2294	30.3881	Mus musculus RIKEN cDNA 1700012B09 gene (1700012B09Rik), mRNA [NM_029306]	A_51_P193686	NM_029306	NM_029306	Mm.440453	69325	GO:0003674(molecular_function)|GO:0005575(cellular_component)|GO:0008150(biological_process)	ENSMUST00000060330	TC1584258
34916	mm|9qA2	54.4084	40.5726	48.5604	32.8425	36.4281	25.0912	Mus musculus RIKEN cDNA 1700012B09 gene (1700012B09Rik), mRNA [NM_029306]	A_51_P193682	NM_029306	NM_029306	Mm.440453	69325	GO:0003674(molecular_function)|GO:0005575(cellular_component)|GO:0008150(biological_process)	ENSMUST00000186706	TC1595583
57110	mm|6qA3.3	3.00081	2.67404	2.93477	3.3776	5.13117	3.76862	Mus musculus RIKEN cDNA 1700012C14 gene (1700012C14Rik), long non-coding RNA [NR_131049]	A_55_P2727014	NR_131049	NR_131049	Mm.396168	69337			TC1646751
16559	mm|10qD3	126.234	134.989	132.382	106.691	131.478	121.291	Mus musculus RIKEN cDNA 1700012D01 gene (1700012D01Rik), long non-coding RNA [NR_045171]	A_55_P2671706	NR_045171	NR_045171	Mm.482902	72243		ENSMUST00000133505	TC1693130
8240	mm|7qF1	32.3706	35.549	43.7068	32.1353	41.2989	47.6315	Mus musculus RIKEN cDNA 1700012D14 gene (1700012D14Rik), long non-coding RNA [NR_015573]	A_55_P2115875	NR_015573	NR_015573	Mm.381620	75479	GO:0003674(molecular_function)|GO:0005575(cellular_component)|GO:0008150(biological_process)		TC1622217
26102	mm|7qF1	329.562	347.972	335.875	292.044	289.598	310.331	Mus musculus 13 days embryo male testis cDNA, RIKEN full-length enriched library, clone:6030437H22 product:unclassifiable, full insert sequence. [AK031468]	A_55_P2729423	AK031468	AK031468	Mm.381620	75479	GO:0003674(molecular_function)|GO:0005575(cellular_component)|GO:0008150(biological_process)
8662	mm|1qE2.3	3.35571	2.80371	6.70756	3.42489	140.641	3.70716	Mus musculus adult male testis cDNA, RIKEN full-length enriched library, clone:1700012E03 product:unclassifiable, full insert sequence. [AK005901]	A_55_P2344304	AK005901	AK005901	Mm.396169	76567			TC1618375
39788	mm|15qD2	33.7042	33.1306	25.4838	48.5565	84.0419	40.6442	Mus musculus RIKEN cDNA 1700012I11 gene (1700012I11Rik), long non-coding RNA [NR_045140]	A_55_P2095380	NR_045140	NR_045140	Mm.63770	69334
43323	mm|XqA1.1	143.491	138.747	157.182	170.979	179.804	184.617	Mus musculus RIKEN cDNA 1700012L04 gene (1700012L04Rik), mRNA [NM_029588]	A_55_P1982494	NM_029588	NM_029588	Mm.440761	76383		ENSMUST00000073949	TC1586605	Alcoholism // Systemic lupus erythematosus	mmu05034 // mmu05322
53898	mm|2qF1	2.94532	2.68835	4.48685	6.54042	5.18106	3.89596	Mus musculus adult male testis cDNA, RIKEN full-length enriched library, clone:1700012O15 product:unclassifiable, full insert sequence. [AK005929]	A_66_P129145	AK005929	AK005929	Mm.395491	75488	GO:0003674(molecular_function)|GO:0005575(cellular_component)|GO:0008150(biological_process)		TC1648833
20674	mm|4qE1	3.30594	10.4543	6.37459	6.37916	5.30265	6.69433	Mus musculus RIKEN cDNA 1700012P22 gene (1700012P22Rik), mRNA [NM_027056]	A_51_P139349	NM_027056	NM_027056	Mm.158267	69364	GO:0003674(molecular_function)|GO:0005575(cellular_component)|GO:0008150(biological_process)	ENSMUST00000030323	TC1587781
49644	mm|6qF2	2.9614	2.70409	2.92066	3.40028	5.21725	3.85166	Mus musculus RIKEN cDNA 1700013D24 gene (1700013D24Rik), mRNA [NM_001177502]	A_52_P143332	NM_001177502	NM_001177502	Mm.425335	76921	GO:0003674(molecular_function)|GO:0005575(cellular_component)|GO:0008150(biological_process)	ENSMUST00000112537	TC1714314
23246	mm|3qF3	2.91718	2.63182	2.77172	3.27421	4.91662	3.56317	RIKEN cDNA 1700013F07 gene [Source:MGI Symbol;Acc:MGI:1922754] [ENSMUST00000138375]	A_55_P2717119	ENSMUST00000138375			75504	GO:0003674(molecular_function)|GO:0005575(cellular_component)|GO:0008150(biological_process)	ENSMUST00000138375
26871	mm|3qF3	10.373	10.5653	8.17508	3.46191	5.11819	7.31262	Mus musculus RIKEN cDNA 1700013F07 gene (1700013F07Rik), mRNA [NM_029314]	A_55_P2034550	NM_029314	NM_029314	Mm.271255	75504	GO:0003674(molecular_function)|GO:0005575(cellular_component)|GO:0008150(biological_process)	ENSMUST00000029485	TC1583843
56193	mm|3qF3	8.70953	10.7952	10.0165	14.2845	8.83426	6.40896	RIKEN cDNA 1700013F07 gene [Source:MGI Symbol;Acc:MGI:1922754] [ENSMUST00000029485]	A_51_P302890	ENSMUST00000029485	BC100493	Mm.271255	75504	GO:0003674(molecular_function)|GO:0005575(cellular_component)|GO:0008150(biological_process)	ENSMUST00000029485	TC1583843
50219	mm|4qD3	3.03074	2.67515	3.60917	3.40475	5.10207	3.76969	Mus musculus RIKEN cDNA 1700013G24 gene (1700013G24Rik), mRNA [NM_027063]	A_55_P2904427	NM_027063	NM_027063	Mm.272519	69380	GO:0003674(molecular_function)|GO:0005575(cellular_component)|GO:0008150(biological_process)	ENSMUST00000048893	TC1585997
16779	mm|XqA5	3.11089	2.68856	2.97603	3.29121	212.364	3.68853	Mus musculus RIKEN cDNA 1700013H16 gene (1700013H16Rik), mRNA [NM_001200013]	A_51_P132483	NM_001200013	NM_001200013	Mm.116929	75514	GO:0000785(chromatin)|GO:0001741(XY body)|GO:0005515(protein binding)|GO:0005634(nucleus)|GO:0005730(nucleolus)|GO:0007286(spermatid development)|GO:0008150(biological_process)		TC1590104
26858	mm|5qE5	2.91815	7.00171	2.79509	6.03148	4.96869	8.93115	Mus musculus adult male testis cDNA, RIKEN full-length enriched library, clone:1700013M08 product:unclassifiable, full insert sequence. [AK005964]	A_55_P2345825	AK005964	AK005964	Mm.189425	75505			TC1607537
32547	mm|12qF1	2.7859	2.46851	2.66367	3.02906	4.73033	3.42882	PREDICTED: Mus musculus RIKEN cDNA 1700013N06 gene (1700013N06Rik), ncRNA [XR_381900]	A_66_P101418	XR_381900	XR_381900	Mm.417852	75634			TC1651150
16752	mm|13qB3	3.29343	2.83485	3.19284	3.57176	5.35295	3.91031	Mus musculus adult male testis cDNA, RIKEN full-length enriched library, clone:1700015C15 product:unclassifiable, full insert sequence. [AK005986]	A_55_P2395371	AK005986	AK005986	Mm.351959	75532			TC1691364
24710	mm|13qB3	7.47078	3.18292	8.01999	5.90446	4.80912	4.82286	PREDICTED: Mus musculus RIKEN cDNA 1700015C15 gene (1700015C15Rik), transcript variant X1, misc_RNA [XR_873594]	A_66_P117223	XR_873594	XR_873594	Mm.351959	75532			TC1691364
11435	mm|3qH3	3.02673	12.6588	7.62943	3.29001	21.6157	11.2028	Mus musculus adult male testis cDNA, RIKEN full-length enriched library, clone:1700015C17 product:unclassifiable, full insert sequence. [AK005987]	A_55_P2727038	AK005987	AK005987	Mm.443261	76928
11565	mm|1qH3	3.01874	2.63139	2.79092	3.14348	4.85944	3.53802	Mus musculus RIKEN cDNA 1700015E13 gene (1700015E13Rik), mRNA [NM_001039593]	A_52_P276614	NM_001039593	NM_001039593	Mm.33631	76925	GO:0003674(molecular_function)|GO:0005575(cellular_component)|GO:0008150(biological_process)	ENSMUST00000056991	TC1585293
20133	mm|5qA1	2.9564	2.66877	3.87685	3.31112	4.94389	3.58871	Mus musculus RIKEN cDNA 1700015F17 gene (1700015F17Rik), mRNA [NM_001200025]	A_66_P132695	NM_001200025	NM_001200025	Mm.276086	381716	GO:0003674(molecular_function)|GO:0005575(cellular_component)|GO:0008150(biological_process)	ENSMUST00000156282	TC1631570
14510	mm|7qB5	6.52654	6.73751	2.79218	4.23243	5.93212	3.53099	Mus musculus RIKEN cDNA 1700015G11 gene (1700015G11Rik), mRNA [NM_001195601]	A_55_P1964014	NM_001195601	NM_001195601	Mm.279725	100503036	GO:0003674(molecular_function)|GO:0005575(cellular_component)|GO:0008150(biological_process)	ENSMUST00000180038
18747	mm|8qE1	21.2448	17.5991	12.8996	14.9412	19.9248	23.0937	Mus musculus adult male testis cDNA, RIKEN full-length enriched library, clone:1700016A09 product:hypothetical Arginine-rich region containing protein, full insert sequence. [AK006008]	A_51_P418049	AK006008	AK006008	Mm.334856	74227	GO:0003674(molecular_function)|GO:0005575(cellular_component)|GO:0008150(biological_process)
9517	mm|1qH4	861.595	885.878	822.724	714.527	888.316	732.89	Mus musculus RIKEN cDNA 1700016C15 gene (1700016C15Rik), mRNA [NM_027077]	A_55_P2514383	NM_027077	NM_027077	Mm.84467	69428	GO:0003674(molecular_function)|GO:0005575(cellular_component)|GO:0008150(biological_process)	ENSMUST00000016106	TC1590914
2848	mm|14qB	15.8675	11.7599	4.67638	8.43405	5.18088	33.0278	Mus musculus adult male testis cDNA, RIKEN full-length enriched library, clone:1700016D02 product:unclassifiable, full insert sequence. [AK006017]	A_66_P131803	AK006017	AK006017	Mm.69328	75535	GO:0003674(molecular_function)|GO:0005575(cellular_component)|GO:0008150(biological_process)		TC1616752
23447	mm|8qA1.1	3.12964	2.79853	3.44296	3.60437	5.30869	3.80744	Mus musculus RIKEN cDNA 1700016D06 gene (1700016D06Rik), mRNA [NM_024271]	A_52_P306007	NM_024271	NM_024271	Mm.440041	76413	GO:0003674(molecular_function)|GO:0005575(cellular_component)|GO:0008150(biological_process)	ENSMUST00000190787	TC1649961
46399	mm|8qA4	4.0547	4.4063	4.89479	3.66936	7.28176	8.17703	Mus musculus adult male testis cDNA, RIKEN full-length enriched library, clone:1700016D18 product:unclassifiable, full insert sequence. [AK006020]	A_52_P76104	AK006020	AK006020	Mm.84424	100310787
29395	mm|5qE3	3.03252	2.61916	2.92729	3.29914	5.01118	3.64412	Mus musculus adult male testis cDNA, RIKEN full-length enriched library, clone:1700016F12 product:unclassifiable, full insert sequence. [AK006025]	A_52_P866221	AK006025	AK006025	Mm.396179	69424			TC1714528
32800	mm|13qA1	3.12036	4.22194	2.98399	3.58719	5.32241	3.80574	Mus musculus RIKEN cDNA 1700016G22 gene (1700016G22Rik), long non-coding RNA [NR_045891]	A_52_P1098820	NR_045891	NR_045891	Mm.179181	71867
2190	mm|5qE5	3.29122	2.75283	3.05605	3.36308	5.21158	3.78921	RIKEN cDNA 1700016H13 gene [Source:MGI Symbol;Acc:MGI:1921468] [ENSMUST00000154096]	A_55_P2742610	ENSMUST00000154096	BC049644	Mm.159141	74218	GO:0003674(molecular_function)|GO:0005575(cellular_component)|GO:0008150(biological_process)	ENSMUST00000154096
10004	mm|5qE5	182.446	172.174	194.692	167.545	183.754	144.26	Mus musculus RIKEN cDNA 1700016H13 gene (1700016H13Rik), transcript variant 2, mRNA [NM_001163550]	A_66_P115959	NM_001163550	NM_001163550	Mm.159141	74218	GO:0003674(molecular_function)|GO:0005575(cellular_component)|GO:0008150(biological_process)	ENSMUST00000120108	TC1590098
58356	mm|5qE5	9.38427	7.02935	7.88405	7.55281	5.67397	4.72216	Mus musculus RIKEN cDNA 1700016H13 gene (1700016H13Rik), transcript variant 2, mRNA [NM_001163550]	A_51_P170747	NM_001163550	NM_001163550	Mm.159141	74218	GO:0003674(molecular_function)|GO:0005575(cellular_component)|GO:0008150(biological_process)	ENSMUST00000120688	TC1640912
14024	mm|10qB2	17.5302	23.5597	16.6739	21.6015	24.9242	29.0396	PREDICTED: Mus musculus RIKEN cDNA 1700016J18 gene (1700016J18Rik), transcript variant X4, ncRNA [XR_871596]	A_66_P102628	XR_871596	XR_871596	Mm.332665	75561	GO:0003674(molecular_function)|GO:0005575(cellular_component)|GO:0008150(biological_process)		TC1715800
5283		46.2768	60.604	61.6516	57.9189	76.6588	58.6786	AGENCOURT_10518733 NIH_MGC_169 Mus musculus cDNA clone IMAGE:6706380 5', mRNA sequence [BU938278]	A_55_P2195202	BU938278	BU938278	Mm.443262	75544
33399	mm|11qB5	128.149	129.183	123.388	114.856	136.35	105.995	Mus musculus RIKEN cDNA 1700016K19 gene (1700016K19Rik), mRNA [NM_198637]	A_55_P2068356	NM_198637	NM_198637	Mm.271247	74230	GO:0005515(protein binding)|GO:0005575(cellular_component)|GO:0016598(protein arginylation)	ENSMUST00000066408	TC1584075
36312	mm|11qB5	204.956	188.878	191.481	182.241	174.289	164.909	Mus musculus RIKEN cDNA 1700016K19 gene (1700016K19Rik), mRNA [NM_198637]	A_52_P394488	NM_198637	NM_198637	Mm.271247	74230	GO:0005515(protein binding)|GO:0005575(cellular_component)|GO:0016598(protein arginylation)	ENSMUST00000066408	TC1584075
52000	mm|10qA2	3.26017	2.82022	3.10938	7.14806	5.40047	3.96067	Mus musculus RIKEN cDNA 1700016L04 gene (1700016L04Rik), long non-coding RNA [NR_045824]	A_55_P2607887	NR_045824	NR_045824	Mm.259735	69412		ENSMUST00000187449	TC1659873
14704	mm|1qC4	2.95806	2.63745	2.7499	3.18801	4.83496	3.52156	Mus musculus RIKEN cDNA 1700016L21 gene (1700016L21Rik), long non-coding RNA [NR_040460]	A_55_P2008268	NR_040460	NR_040460	Mm.396181	72208			TC1677883
3754	mm|11qB5	7.43262	2.8648	4.24418	8.22449	5.25685	3.79815	Mus musculus pri-miR-212/132 microRNA isoform 2, precursor RNA, complete sequence. [HM627212]	A_66_P135833	HM627212	HM627212	Mm.409032	668604	GO:0003674(molecular_function)|GO:0005575(cellular_component)|GO:0008150(biological_process)		TC1601157
36383	mm|11qB5	700.382	727.324	766.478	775.858	1015.24	772.918	Mus musculus pri-miR-212/132 microRNA isoform 2, precursor RNA, complete sequence. [HM627212]	A_55_P2185526	HM627212	HM627212	Mm.409032	668604	GO:0003674(molecular_function)|GO:0005575(cellular_component)|GO:0008150(biological_process)
32417	mm|6qA1	2.81403	2.53634	2.69938	3.15014	4.83916	3.50805	Mus musculus RIKEN cDNA 1700016P04 gene (1700016P04Rik), long non-coding RNA [NR_038149]	A_66_P100325	NR_038149	NR_038149	Mm.177847	69413			TC1667800
7758	mm|9qB	776.983	931.528	900.126	806.809	820.76	872.179	Mus musculus RIKEN cDNA 1700017B05 gene (1700017B05Rik), mRNA [NM_028820]	A_52_P491569	NM_028820	NM_028820	Mm.428905	74211	GO:0003674(molecular_function)|GO:0005737(cytoplasm)|GO:0008150(biological_process)	ENSMUST00000034846	TC1584752
17410	mm|9qB	5.85358	6.75508	8.8011	3.54675	5.32727	3.88783	Mus musculus 0 day neonate head cDNA, RIKEN full-length enriched library, clone:4831433E19 product:unclassifiable, full insert sequence. [AK029230]	A_51_P268131	AK029230	AK029230	Mm.428905	74211	GO:0003674(molecular_function)|GO:0005737(cytoplasm)|GO:0008150(biological_process)		TC1597107
53482	mm|9qB	388.089	417.391	411.282	334.734	389.548	364.66	Mus musculus 10 days neonate cortex cDNA, RIKEN full-length enriched library, clone:A830081I21 product:hypothetical protein, full insert sequence. [AK080676]	A_55_P2732838	AK080676	AK080676		74211	GO:0003674(molecular_function)|GO:0005737(cytoplasm)|GO:0008150(biological_process)		TC1578342
15611	mm|19qA	3.26711	2.81399	3.16791	3.51623	5.32095	3.87919	Mus musculus RIKEN cDNA 1700017D01 gene (1700017D01Rik), mRNA [NM_027058]	A_51_P195567	NM_027058	NM_027058	Mm.391200	69369	GO:0003674(molecular_function)|GO:0005575(cellular_component)|GO:0008150(biological_process)	ENSMUST00000025635	TC1587873
35653	mm|3qB	4.00815	4.23055	17.4297	3.07197	4.76831	9.09666	Mus musculus RIKEN cDNA 1700017G19 gene (1700017G19Rik), long non-coding RNA [NR_040445]	A_51_P386802	NR_040445	NR_040445	Mm.272869	100040882	GO:0003674(molecular_function)|GO:0005575(cellular_component)|GO:0008150(biological_process)	ENSMUST00000035860	TC1589204
2050	mm|9qE3.1	14.3736	16.7062	17.1372	20.3333	22.1213	17.0353	Mus musculus adult male testis cDNA, RIKEN full-length enriched library, clone:1700017I07 product:unclassifiable, full insert sequence. [AK006067]	A_55_P2425432	AK006067	AK006067	Mm.48807	75506			TC1654422
20489	mm|2qH3	3.11792	7.21541	6.94619	3.58692	5.26859	4.12509	Mus musculus RIKEN cDNA 1700017J07 gene (1700017J07Rik), long non-coding RNA [NR_040326]	A_55_P2508683	NR_040326	NR_040326	Mm.271256	75508			TC1654673
60373	mm|3qA3	35.977	25.9932	36.8808	27.1155	25.6989	30.8679	PREDICTED: Mus musculus RIKEN cDNA 1700017M07 gene (1700017M07Rik), ncRNA [XR_880766]	A_55_P2725605	XR_880766	XR_880766		76398			TC1603147
7750	mm|10qD1	3.31782	2.83756	3.18441	3.49742	5.36316	4.46489	Mus musculus RIKEN cDNA 1700017N19 gene (1700017N19Rik), mRNA [NM_001081246]	A_66_P138443	NM_001081246	NM_001081246	Mm.72646	66605	GO:0003674(molecular_function)|GO:0005575(cellular_component)|GO:0008150(biological_process)	ENSMUST00000186825	TC1598779
8472	mm|13qA3.2	5.11201	5.0697	2.78776	5.94152	4.8668	4.206	Mus musculus RIKEN cDNA 1700018A04 gene (1700018A04Rik), long non-coding RNA [NR_029439]	A_52_P115369	NR_029439	NR_029439	Mm.423348	71307			TC1711650
46028	mm|13qA3.2	167.265	186.489	189.922	207.372	252.505	185.649	Mus musculus adult male testis cDNA, RIKEN full-length enriched library, clone:4933439J11 product:RIKEN cDNA 4933439J11 gene, full insert sequence. [AK017122]	A_66_P111449	AK017122	AK017122	Mm.423348	71307			TC1592723
37641	mm|18qC	2.76102	2.47436	4.54831	4.51634	4.75188	3.65073	Mus musculus adult male testis cDNA, RIKEN full-length enriched library, clone:1700018A14 product:hypothetical protein, full insert sequence. [AK006077]	A_51_P377179	AK006077	AK006077		69391	GO:0003674(molecular_function)|GO:0005575(cellular_component)|GO:0008150(biological_process)		TC1595478
42860	mm|8qE1	2.85389	2.53139	2.77311	3.16875	4.85017	3.56318	Mus musculus RIKEN cDNA 1700018B08 gene (1700018B08Rik), mRNA [NM_029597]	A_51_P271930	NM_029597	NM_029597	Mm.165697	76405	GO:0003674(molecular_function)|GO:0005575(cellular_component)|GO:0008150(biological_process)	ENSMUST00000183280	TC1588519
13968	mm|3qC	21.7247	17.4262	5.59072	8.67749	33.9082	14.3697	Mus musculus RIKEN cDNA 1700018B24 gene (1700018B24Rik), non-coding RNA [NR_003617]	A_51_P276787	NR_003617	NR_003617	Mm.46124	66332	GO:0003674(molecular_function)|GO:0005575(cellular_component)|GO:0008150(biological_process)		TC1582817
35923	mm|4qC1	25.2074	36.4077	31.5108	21.9455	27.3581	25.7675	Mus musculus RIKEN cDNA 1700018C11 gene (1700018C11Rik), mRNA [NM_029324]	A_55_P2792246	NM_029324	NM_029324	Mm.38543	75524	GO:0003674(molecular_function)|GO:0005575(cellular_component)|GO:0008150(biological_process)	ENSMUST00000102861	TC1586604
1482	mm|5qG2	3.27127	3.41131	3.15967	3.66251	5.48199	4.01582	Mus musculus RIKEN cDNA 1700018F24 gene (1700018F24Rik), mRNA [NM_027069]	A_51_P262925	NM_027069	NM_027069	Mm.45463	69396	GO:0003674(molecular_function)|GO:0005575(cellular_component)|GO:0008150(biological_process)	ENSMUST00000031624	TC1590749
37911	mm|XqD	3.10087	2.70461	2.99052	3.42666	5.09627	3.74019	Mus musculus RIKEN cDNA 1700018G05 gene (1700018G05Rik), long non-coding RNA [NR_045422]	A_52_P91274	NR_045422	NR_045422	Mm.138009	69388	GO:0003674(molecular_function)|GO:0005575(cellular_component)|GO:0008150(biological_process)		TC1675820
29248	mm|19qC1	31.1818	16.6489	20.9355	17.4225	15.8624	21.2995	Mus musculus RIKEN cDNA 1700018L02 gene (1700018L02Rik), long non-coding RNA [NR_028360]	A_52_P644045	NR_028360	NR_028360	Mm.394933	67329			TC1674400
36356	mm|1qC1.1	94.2106	93.4208	93.0963	93.0977	137.625	118.521	Mus musculus RIKEN cDNA 1700019A02 gene (1700019A02Rik), mRNA [NM_027070]	A_51_P433388	NM_027070	NM_027070	Mm.307084	69397	GO:0003674(molecular_function)|GO:0005575(cellular_component)|GO:0008150(biological_process)	ENSMUST00000072235	TC1588213
4356	mm|8qA1.1	3.10359	2.65865	2.80946	15.0291	29.7782	19.559	Mus musculus RIKEN cDNA 1700019B03 gene (1700019B03Rik), mRNA [NM_029598]	A_55_P2802448	NM_029598	NM_029598	Mm.74996	76406	GO:0003674(molecular_function)|GO:0005575(cellular_component)|GO:0008150(biological_process)	ENSMUST00000047265	NP357985
54223	mm|8qA1.1	9.53591	8.52382	15.2509	23.5003	44.0818	22.6875	Mus musculus RIKEN cDNA 1700019B03 gene (1700019B03Rik), mRNA [NM_029598]	A_51_P470530	NM_029598	NM_029598	Mm.74996	76406	GO:0003674(molecular_function)|GO:0005575(cellular_component)|GO:0008150(biological_process)	ENSMUST00000047265	NP357985
31864	mm|XqA6	5.36597	4.34716	5.28174	6.24558	4.90698	6.21145	Mus musculus RIKEN cDNA 1700019B21 gene (1700019B21Rik), transcript variant 1, long non-coding RNA [NR_045442]	A_66_P135342	NR_045442	NR_045442	Mm.391270	75545
24813	mm|1qC1.1	2.99921	20.1325	2.88155	3.22037	4.96204	3.59507	RIKEN cDNA 1700019D03 gene [Source:MGI Symbol;Acc:MGI:1914330] [ENSMUST00000114493]	A_66_P136870	ENSMUST00000114493	XM_006496199	Mm.236287	67080	GO:0003674(molecular_function)|GO:0005575(cellular_component)|GO:0005886(plasma membrane)|GO:0008150(biological_process)|GO:0016020(membrane)|GO:0034237(protein kinase A regulatory subunit binding)	ENSMUST00000114493	TC1583752
61485	mm|1qC1.1	12.6728	13.4669	13.6913	8.02612	6.93642	5.56297	Mus musculus RIKEN cDNA 1700019D03 gene (1700019D03Rik), mRNA [NM_144953]	A_55_P2911037	NM_144953	NM_144953	Mm.236287	67080	GO:0003674(molecular_function)|GO:0005575(cellular_component)|GO:0005886(plasma membrane)|GO:0008150(biological_process)|GO:0016020(membrane)|GO:0034237(protein kinase A regulatory subunit binding)	ENSMUST00000190726	TC1583752
53638	mm|2qB	3.2789	2.8369	3.11777	3.58727	5.45378	3.98268	Mus musculus RIKEN cDNA 1700019E08 gene (1700019E08Rik), long non-coding RNA [NR_040497]	A_52_P874280	NR_040497	NR_040497	Mm.396184	69405			TC1638222
14383	mm|6qC3	44.5449	37.9161	44.8869	42.2262	55.2699	50.0797	Mus musculus RIKEN cDNA 1700019G17 gene (1700019G17Rik), transcript variant 1, mRNA [NM_029331]	A_55_P1965616	NM_029331	NM_029331	Mm.24454	75541	GO:0003674(molecular_function)|GO:0005575(cellular_component)|GO:0008150(biological_process)	ENSMUST00000095757	TC1585998
37558	mm|6qC3	150.61	152.227	137.363	174.504	469.809	157.412	Mus musculus RIKEN cDNA 1700019G17 gene (1700019G17Rik), transcript variant 1, mRNA [NM_029331]	A_52_P300355	NM_029331	NM_029331	Mm.24454	75541	GO:0003674(molecular_function)|GO:0005575(cellular_component)|GO:0008150(biological_process)	ENSMUST00000095757	TC1588712
14432	mm|6qA1	5.01618	2.89464	4.16795	3.61728	5.44282	3.89124	Mus musculus RIKEN cDNA 1700019G24 gene (1700019G24Rik), long non-coding RNA [NR_040255]	A_66_P125942	NR_040255	NR_040255	Mm.443268	72249
7300	mm|9qA1	3.09031	2.66154	5.38617	3.17817	4.90503	3.57822	PREDICTED: Mus musculus RIKEN cDNA 1700019J19 gene (1700019J19Rik), transcript variant X3, misc_RNA [XR_870546]	A_52_P517970	XR_870546	XR_870546	Mm.69337	76412	GO:0003674(molecular_function)|GO:0005575(cellular_component)|GO:0008150(biological_process)		TC1712108
13781	mm|9qA1	13.9868	19.2948	18.7004	15.8111	5.36314	4.04011	Mus musculus adult male testis cDNA, RIKEN full-length enriched library, clone:4930425C11 product:RIKEN cDNA 1700019J19 gene, full insert sequence. [AK076733]	A_55_P2101069	AK076733	AK076733	Mm.69337	76412	GO:0003674(molecular_function)|GO:0005575(cellular_component)|GO:0008150(biological_process)		TC1617330
46693	mm|2qB	5.82321	6.62814	10.5865	7.23478	7.60403	10.7813	Mus musculus RIKEN cDNA 1700019L03 gene (1700019L03Rik), mRNA [NM_025619]	A_51_P217697	NM_025619	NM_025619	Mm.441499	227736	GO:0003674(molecular_function)|GO:0005575(cellular_component)|GO:0008150(biological_process)	ENSMUST00000150918	TC1588581
43058	mm|8qB1.3	2.78326	2.51439	2.70101	3.11105	4.83265	3.5443	Mus musculus adult male testis cDNA, RIKEN full-length enriched library, clone:1700019L22 product:unclassifiable, full insert sequence. [AK006131]	A_55_P2934693	AK006131	AK006131	Mm.48828	75549			TC1622417
52417	mm|12qE	6.84755	11.8697	15.7402	6.35473	7.79729	13.11	Mus musculus RIKEN cDNA 1700019M22 gene (1700019M22Rik), non-coding RNA [NR_103800]	A_51_P246104	NR_103800	NR_103800	Mm.46121	69423			TC1585408
56026	mm|12qE	3.06385	4.94307	7.3887	8.59207	5.17679	3.83899	Mus musculus RIKEN cDNA 1700019M22 gene (1700019M22Rik), non-coding RNA [NR_103800]	A_55_P2122175	NR_103800	NR_103800	Mm.46121	69423		ENSMUST00000073560	TC1585408
61343	mm|19qD2	6.24545	5.93207	11.0852	3.47334	5.62863	12.7959	Mus musculus RIKEN cDNA 1700019N19 gene (1700019N19Rik), mRNA [NM_026208]	A_51_P307858	NM_026208	NM_026208	Mm.27027	67507	GO:0003674(molecular_function)|GO:0005575(cellular_component)|GO:0008150(biological_process)	ENSMUST00000028299	TC1582832
4818	mm|1qD	495.662	467.484	453.766	472.151	494.314	443.966	Mus musculus RIKEN cDNA 1700019O17 gene (1700019O17Rik), mRNA [NM_027966]	A_55_P2037797	NM_027966	NM_027966	Mm.179627	71863	GO:0003674(molecular_function)|GO:0005575(cellular_component)|GO:0008150(biological_process)	ENSMUST00000046004
13331	mm|1qD	133.198	141.836	126.68	135.195	143.563	156.001	Mus musculus RIKEN cDNA 1700019O17 gene (1700019O17Rik), mRNA [NM_027966]	A_51_P434713	NM_027966	NM_027966	Mm.179627	71863	GO:0003674(molecular_function)|GO:0005575(cellular_component)|GO:0008150(biological_process)	ENSMUST00000046004	TC1590486
30868	mm|1qF	3.475	3.75848	2.94707	3.33292	5.03392	3.66709	PREDICTED: Mus musculus RIKEN cDNA 1700019P21 gene (1700019P21Rik), misc_RNA [XR_106101]	A_55_P2039518	XR_106101	XR_106101	Mm.71176	75546			TC1677526
30681	mm|2qF1	3.24425	6.79764	8.40398	8.54376	5.20689	5.37097	Mus musculus RIKEN cDNA 1700020A23 gene (1700020A23Rik), transcript variant 1, mRNA [NM_001163483]	A_55_P2089472	NM_001163483	NM_001163483	Mm.174788	75656	GO:0003674(molecular_function)|GO:0005575(cellular_component)|GO:0008150(biological_process)	ENSMUST00000110281	TC1652344
18612	mm|19qA	297.741	335.011	279.163	321.271	274.951	320.934	Mus musculus RIKEN cDNA 1700020D05 gene (1700020D05Rik), mRNA [NM_023781]	A_51_P407866	NM_023781	NM_023781	Mm.440432	75555	GO:0003674(molecular_function)|GO:0005575(cellular_component)|GO:0008150(biological_process)	ENSMUST00000189704	TC1583516
41550	mm|12qA2	2.84079	2.51846	2.75577	3.14542	4.82925	3.54129	Mus musculus adult male testis cDNA, RIKEN full-length enriched library, clone:1700020D12 product:unclassifiable, full insert sequence. [AK006151]	A_55_P2060439	AK006151	AK006151	Mm.396186	69437	GO:0003674(molecular_function)|GO:0005575(cellular_component)|GO:0008150(biological_process)		TC1671843
60829	mm|10qD1	3.2802	2.94924	3.17487	3.72123	5.77957	4.21029	Mus musculus RIKEN cDNA 1700020G17 gene (1700020G17Rik), long non-coding RNA [NR_045979]	A_52_P311327	NR_045979	NR_045979	Mm.392786	75630			TC1695497
28502	mm|2qE5	1445.76	1536.32	1499.98	1592.91	1707.45	1594.82	Mus musculus RIKEN cDNA 1700020I14 gene (1700020I14Rik), transcript variant 1, long non-coding RNA [NR_015473]	A_51_P427017	NR_015473	NR_015473	Mm.379181	66602	GO:0003674(molecular_function)|GO:0005575(cellular_component)|GO:0008150(biological_process)		TC1598940
47839	mm|11qC	12085.9	10680	12496.7	12671.2	12427.5	11508.8	Mus musculus RIKEN cDNA 1700020L24 gene (1700020L24Rik), mRNA [NM_025492]	A_51_P394921	NM_025492	NM_025492	Mm.44800	66330	GO:0003674(molecular_function)|GO:0005575(cellular_component)|GO:0008150(biological_process)	ENSMUST00000037378	TC1589710
8038	mm|9qF4	3.28822	2.90014	3.15287	3.64499	5.38916	3.97588	Mus musculus RIKEN cDNA 1700020M21 gene (1700020M21Rik), long non-coding RNA [NR_040742]	A_55_P2508158	NR_040742	NR_040742	Mm.436588	76402			TC1626820
24568	mm|10qA3	3.43786	3.77936	2.84029	5.19261	5.02866	3.64039	Mus musculus RIKEN cDNA 1700020N01 gene (1700020N01Rik), long non-coding RNA [NR_027968]	A_55_P2071779	NR_027968	NR_027968	Mm.54306	67692	GO:0003674(molecular_function)|GO:0005575(cellular_component)|GO:0008150(biological_process)	ENSMUST00000186635	TC1589933
10118	mm|XqA7.1	33.3265	31.3695	31.0393	37.8333	45.3031	28.8892	Mus musculus RIKEN cDNA 1700020N15 gene (1700020N15Rik), mRNA [NM_029316]	A_55_P2071276	NM_029316	NM_029316	Mm.233475	75509	GO:0003674(molecular_function)|GO:0005575(cellular_component)|GO:0008150(biological_process)	ENSMUST00000074894	TC1588453
1919	mm|1qD	3.09743	2.68794	2.86044	3.43141	4.89108	35.2771	Mus musculus RIKEN cDNA 1700020N18 gene (1700020N18Rik), long non-coding RNA [NR_026924]	A_52_P541983	NR_026924	NR_026924	Mm.396158	67086			TC1636701
28764	mm|10qA3	2.85573	2.50512	2.7288	3.07603	4.79101	3.46739	Mus musculus adult male testis cDNA, RIKEN full-length enriched library, clone:1700021A07 product:hypothetical protein, full insert sequence. [AK006189]	A_51_P305811	AK006189	AK006189		76924	GO:0003674(molecular_function)|GO:0005575(cellular_component)|GO:0008150(biological_process)		TC1593887
3565	mm|5qE5	3.09884	2.72787	2.82927	3.28656	4.94365	3.60958	PREDICTED: Mus musculus RIKEN cDNA 1700021F02 gene (1700021F02Rik), misc_RNA [XR_389438]	A_55_P2099183	XR_389438	XR_389438	Mm.416851	75519	GO:0003674(molecular_function)|GO:0005575(cellular_component)|GO:0008150(biological_process)		TC1694689
34574	mm|10qB2	1685.27	1734.1	1685.4	2112.91	1904.06	2153.38	Mus musculus RIKEN cDNA 1700021F05 gene (1700021F05Rik), mRNA [NM_026411]	A_51_P349825	NM_026411	NM_026411	Mm.209953	67851	GO:0003674(molecular_function)|GO:0005739(mitochondrion)|GO:0008150(biological_process)	ENSMUST00000147196	TC1582061
41490	mm|10qB2	22.7278	18.6421	20.1467	11.7694	7.95655	7.66445	RIKEN cDNA 1700021F05 gene [Source:MGI Symbol;Acc:MGI:1915101] [ENSMUST00000126463]	A_55_P2719724	ENSMUST00000126463	XM_006512833		67851	GO:0003674(molecular_function)|GO:0005739(mitochondrion)|GO:0008150(biological_process)	ENSMUST00000126463	TC1667026
17624	mm|2qH4	5.77433	8.53956	7.35582	6.86705	4.83152	4.20929	Mus musculus RIKEN cDNA 1700021F07 gene (1700021F07Rik), mRNA [NM_028158]	A_51_P459818	NM_028158	NM_028158	Mm.46132	72221	GO:0003674(molecular_function)|GO:0005575(cellular_component)|GO:0008150(biological_process)	ENSMUST00000029023	TC1585739
50600	mm|16qB3	6.39696	10.3379	10.1303	6.56456	4.9432	5.88409	Mus musculus RIKEN cDNA 1700021K19 gene (1700021K19Rik), transcript variant 2, mRNA [NM_172615]	A_52_P263490	NM_172615	NM_172615	Mm.327319	100502698	GO:0003674(molecular_function)|GO:0005764(lysosome)|GO:0005768(endosome)|GO:0005769(early endosome)|GO:0005770(late endosome)|GO:0006897(endocytosis)|GO:0006914(autophagy)|GO:0010507(negative regulation of autophagy)|GO:0043553(negative regulation of phosphatidylinositol 3-kinase activity)|GO:0045806(negative regulation of endocytosis)	ENSMUST00000135480	NP627193
59920	mm|16qB3	5997.52	6466.35	5814.32	3493.76	3590.04	2971.5	Mus musculus RIKEN cDNA 1700021K19 gene (1700021K19Rik), transcript variant 1, mRNA [NM_001200038]	A_55_P2022805	NM_001200038	NM_001200038	Mm.327319	100502698	GO:0003674(molecular_function)|GO:0005764(lysosome)|GO:0005768(endosome)|GO:0005769(early endosome)|GO:0005770(late endosome)|GO:0006897(endocytosis)|GO:0006914(autophagy)|GO:0010507(negative regulation of autophagy)|GO:0043553(negative regulation of phosphatidylinositol 3-kinase activity)|GO:0045806(negative regulation of endocytosis)	ENSMUST00000040986	NP627193
40992	mm|6qB1	126.84	140.786	135.925	145.818	193.674	138.474	Mus musculus RIKEN cDNA 1700021L22 gene, mRNA (cDNA clone IMAGE:30916424). [BC099561]	A_55_P2743329	BC099561	BC099561	Mm.271211	72228			TC1604608
61053	mm|4qD3	2.9354	2.62169	2.86059	3.29468	5.07461	3.69778	Mus musculus RIKEN cDNA 1700021N21 gene (1700021N21Rik), long non-coding RNA [NR_045800]	A_55_P2509178	NR_045800	NR_045800	Mm.226215	69409			TC1600883
33691	mm|19qB	2.7921	2.47166	2.6759	3.041	4.74133	3.44085	Mus musculus adult male testis cDNA, RIKEN full-length enriched library, clone:1700021P04 product:hypothetical protein, full insert sequence. [AK006227]	A_55_P2084835	AK006227	AK006227	Mm.159531	75521	GO:0003674(molecular_function)|GO:0005575(cellular_component)|GO:0008150(biological_process)		TC1594985
5830	mm|5qA3	171.025	159.237	195.848	265.201	198.046	212.191	Mus musculus RIKEN cDNA 1700022A21 gene (1700022A21Rik), non-coding RNA [NR_003953]	A_51_P240723	NR_003953	NR_003953	Mm.87446	72252		ENSMUST00000182910	TC1679691
40390	mm|15qB3.3	2.92677	2.5676	4.3249	3.24162	4.91793	3.60673	Mus musculus RIKEN cDNA 1700022A22 gene (1700022A22Rik), long non-coding RNA [NR_045509]	A_52_P426601	NR_045509	NR_045509	Mm.158571	71120			TC1606569
41183	mm|15qB3.3	3.17872	13.6451	3.04462	3.51413	5.1871	3.82033	Mus musculus adult male testis cDNA, RIKEN full-length enriched library, clone:4933413D07 product:unclassifiable, full insert sequence. [AK016801]	A_66_P107888	AK016801	AK016801	Mm.158571	71120			TC1693067
48202	mm|16qC1.3	4.10233	7.15124	6.35698	3.68471	5.54628	4.0494	Mus musculus RIKEN cDNA 1700022E09 gene (1700022E09Rik), long non-coding RNA [NR_040568]	A_52_P1163526	NR_040568	NR_040568	Mm.490522	75636			TC1680013
56541	mm|10qB4	31.0674	23.7312	33.7915	19.4955	19.7587	24.4076	Mus musculus RIKEN cDNA 1700022H01 gene (1700022H01Rik), long non-coding RNA [NR_126477]	A_66_P106546	NR_126477	NR_126477		75539			TC1681625
14232	mm|4qA5	69.5882	87.7605	89.4855	84.7119	96.1487	78.8978	Mus musculus RIKEN cDNA 1700022I11 gene (1700022I11Rik), mRNA [NM_026088]	A_55_P1971259	NM_026088	NM_026088	Mm.478018	67317	GO:0003674(molecular_function)|GO:0005575(cellular_component)|GO:0008150(biological_process)	ENSMUST00000139127	TC1589479
56040	mm|4qA5	5.64123	10.2963	16.2079	15.2073	9.10634	11.4051	Mus musculus RIKEN cDNA 1700022I11 gene (1700022I11Rik), mRNA [NM_026088]	A_51_P363995	NM_026088	NM_026088	Mm.478018	67317	GO:0003674(molecular_function)|GO:0005575(cellular_component)|GO:0008150(biological_process)	ENSMUST00000030163	TC1589479
8263	mm|17qA3.3	36.7242	32.3665	32.2815	78.1482	111.857	65.765	PREDICTED: Mus musculus RIKEN cDNA 1700022N22 gene (1700022N22Rik), transcript variant X2, ncRNA [XR_385484]	A_55_P2170827	XR_385484	XR_385484	Mm.383483	69431	GO:0003674(molecular_function)|GO:0005575(cellular_component)|GO:0008150(biological_process)		TC1638922
29663	mm|17qA3.3	7.88509	14.9451	4.24974	10.9879	7.14043	11.7563	PREDICTED: Mus musculus RIKEN cDNA 1700022N22 gene (1700022N22Rik), transcript variant X2, ncRNA [XR_385484]	A_55_P2727075	XR_385484	XR_385484	Mm.383483	69431	GO:0003674(molecular_function)|GO:0005575(cellular_component)|GO:0008150(biological_process)		TC1673325
10914	mm|9qA4	3.01665	13.9853	5.52013	5.94695	22.4337	9.7666	Mus musculus adult male testis cDNA, RIKEN full-length enriched library, clone:1700023A20 product:unclassifiable, full insert sequence. [AK006259]	A_55_P2394495	AK006259	AK006259		69374			TC1637869
10949	mm|11qE1	4.48605	2.74208	4.74249	3.72893	4.97444	6.46969	Mus musculus RIKEN cDNA 1700023C21 gene (1700023C21Rik), long non-coding RNA [NR_045909]	A_66_P123979	NR_045909	NR_045909	Mm.250442	73257			TC1682686
5319		3.17984	2.70074	2.93056	3.248	5.0335	3.66756	S1R01.78 Hematopoietic stem cells Mus musculus cDNA, mRNA sequence [DT914187]	A_55_P2246945	DT914187	DT914187	Mm.440831	69445
40140	mm|5qC3.3	2.92088	2.65072	2.85706	3.3618	5.10408	3.72354	RIKEN cDNA 1700023E05 gene [Source:MGI Symbol;Acc:MGI:1919118] [ENSMUST00000117880]	A_55_P2175600	ENSMUST00000117880	XM_006535219	Mm.151092	71868	GO:0003674(molecular_function)|GO:0005575(cellular_component)|GO:0008150(biological_process)	ENSMUST00000117880
49120	mm|5qC3.3	5.19901	4.33403	6.32948	7.8143	6.26043	3.62152	Mus musculus RIKEN cDNA 1700023E05 gene (1700023E05Rik), mRNA [NM_027970]	A_51_P150023	NM_027970	NM_027970	Mm.151092	71868	GO:0003674(molecular_function)|GO:0005575(cellular_component)|GO:0008150(biological_process)	ENSMUST00000117880	TC1677536
9763	mm|10qB5.1	3.04077	2.64425	2.7977	3.15617	4.86593	3.54755	Mus musculus RIKEN cDNA 1700023F02 gene (1700023F02Rik), long non-coding RNA [NR_038039]	A_66_P136735	NR_038039	NR_038039	Mm.23366	69433			TC1676535
12364	mm|11qE1	7.72482	7.88951	2.91542	3.22684	5.01159	3.64193	Mus musculus RIKEN cDNA 1700023F06 gene (1700023F06Rik), mRNA [NM_001254724]	A_55_P2133835	NM_001254724	NM_001254724	Mm.380648	69441	GO:0003674(molecular_function)|GO:0005575(cellular_component)|GO:0008150(biological_process)	ENSMUST00000021323	TC1588123
42552	mm|1qH5	2.77914	2.4934	2.69252	3.08515	4.78767	3.51071	Mus musculus adult male testis cDNA, RIKEN full-length enriched library, clone:1700023G09 product:unclassifiable, full insert sequence. [AK006277]	A_55_P2005195	AK006277	AK006277	Mm.396196	73281			TC1737989
13285	mm|14qE5	3.29914	9.54685	3.74317	3.61759	17.977	10.0006	Mus musculus RIKEN cDNA 1700024B18 gene (1700024B18Rik), long non-coding RNA [NR_045479]	A_66_P132166	NR_045479	NR_045479	Mm.491348	69393			TC1674216
49722	mm|14qB	5.33312	9.77765	10.2629	9.53952	10.2897	5.7683	Mus musculus RIKEN cDNA 1700024G13 gene (1700024G13Rik), mRNA [NM_001034037]	A_52_P625270	NM_001034037	NM_001034037	Mm.109099	67085	GO:0003674(molecular_function)|GO:0005575(cellular_component)|GO:0008150(biological_process)	ENSMUST00000100723	TC1591601
44559	mm|13qB3	2.90252	2.64271	2.84791	3.32318	5.09368	6.8266	Mus musculus RIKEN cDNA 1700024I08 gene (1700024I08Rik), long non-coding RNA [NR_126476]	A_52_P971119	NR_126476	NR_126476	Mm.54259	75522			TC1603475
47803	mm|13qD1	2.80427	2.53437	2.73247	3.14102	4.85988	3.58773	Mus musculus RIKEN cDNA 1700024P04 gene (1700024P04Rik), mRNA [NM_027064]	A_51_P439019	NM_027064	NM_027064	Mm.45466	69382	GO:0000786(nucleosome)|GO:0000788(nuclear nucleosome)|GO:0003677(DNA binding)|GO:0005737(cytoplasm)|GO:0006334(nucleosome assembly)|GO:0046982(protein heterodimerization activity)	ENSMUST00000054425	TC1588710	Alcoholism // Viral carcinogenesis // Systemic lupus erythematosus	mmu05034 // mmu05203 // mmu05322
4574	mm|4qC6	7.58039	13.0636	7.19327	45.4872	67.6127	52.4444	Mus musculus RIKEN cDNA 1700024P16 gene (1700024P16Rik), transcript variant 1, mRNA [NM_001285952]	A_55_P1984881	NM_001285952	NM_001285952	Mm.65181	242594	GO:0003674(molecular_function)|GO:0005575(cellular_component)|GO:0008150(biological_process)	ENSMUST00000106803	TC1612926
60479	mm|15qE1	3.16351	2.8652	3.09882	5.07672	5.59157	4.1155	Mus musculus RIKEN cDNA 1700025B11 gene (1700025B11Rik), long non-coding RNA [NR_040310]	A_55_P2582652	NR_040310	NR_040310	Mm.396200	76409
17532	mm|2qH3	11.6409	9.5012	10.3408	11.8966	55.869	16.0409	Mus musculus RIKEN cDNA 1700025C18 gene (1700025C18Rik), long non-coding RNA [NR_033448]	A_55_P1997921	NR_033448	NR_033448	Mm.482899	72211	GO:0003674(molecular_function)|GO:0005575(cellular_component)|GO:0008150(biological_process)		TC1610191
56892	mm|11qE2	3.25151	2.93832	3.18445	3.73454	5.72528	4.1942	PREDICTED: Mus musculus RIKEN cDNA 1700025D23 gene (1700025D23Rik), misc_RNA [XR_393643]	A_55_P1992304	XR_393643	XR_393643	Mm.259285	100041739	GO:0003674(molecular_function)|GO:0005575(cellular_component)|GO:0008150(biological_process)		TC1603943
7238	mm|19qA	3.3907	2.93347	6.19742	3.68748	36.8674	4.05895	Mus musculus RIKEN cDNA 1700025F22 gene (1700025F22Rik), mRNA [NM_027074]	A_51_P246092	NM_027074	NM_027074	Mm.72491	69416	GO:0003674(molecular_function)|GO:0005575(cellular_component)|GO:0008150(biological_process)	ENSMUST00000078770	TC1596328
8497	mm|10qD2	3.10685	2.80127	2.90646	3.41959	28.4325	3.70301	Mus musculus RIKEN cDNA 1700025F24 gene (1700025F24Rik), long non-coding RNA [NR_040578]	A_52_P598530	NR_040578	NR_040578	Mm.72644	67081			TC1601373
9556	mm|10qD2	3.28213	2.81451	3.14979	3.46062	6.34409	30.6778	BY715316 RIKEN full-length enriched, adult male testis Mus musculus cDNA clone 4930512I24 5'. [BY715316]	A_55_P2275319	BY715316	BY715316	Mm.72644	67081
2340	mm|1qG2	102.946	94.6399	89.2635	87.2064	103.979	80.9612	Mus musculus RIKEN cDNA 1700025G04 gene (1700025G04Rik), mRNA [NM_197990]	A_65_P01365	NM_197990	NM_197990	Mm.278031	69399	GO:0003674(molecular_function)|GO:0005575(cellular_component)|GO:0008150(biological_process)	ENSMUST00000044581	TC1686740
40953	mm|1qG2	2.88433	2.61925	7.36484	3.29897	5.04264	3.68403	RIKEN cDNA 1700025G04 gene [Source:MGI Symbol;Acc:MGI:1916649] [ENSMUST00000187603]	A_55_P2725477	ENSMUST00000187603	XR_387475	Mm.278031	69399	GO:0003674(molecular_function)|GO:0005575(cellular_component)|GO:0008150(biological_process)	ENSMUST00000187603	TC1710310
50017	mm|1qG2	186.006	184.713	146.49	162.194	137.024	142.983	Mus musculus RIKEN cDNA 1700025G04 gene (1700025G04Rik), mRNA [NM_197990]	A_52_P590258	NM_197990	NM_197990	Mm.278031	69399	GO:0003674(molecular_function)|GO:0005575(cellular_component)|GO:0008150(biological_process)	ENSMUST00000121533	TC1779333
41305	mm|16qB2	3.05158	2.75585	2.99915	3.56132	5.32848	5.81181	Mus musculus adult male testis cDNA, RIKEN full-length enriched library, clone:1700025H01 product:hypothetical protein, full insert sequence. [AK006338]	A_52_P67007	AK006338	AK006338	Mm.159534	75531	GO:0003674(molecular_function)|GO:0005575(cellular_component)|GO:0008150(biological_process)		TC1596611
12756	mm|10qD3	8.15	5.80954	14.5399	3.37274	14.5449	18.7995	Mus musculus adult male testis cDNA, RIKEN full-length enriched library, clone:1700025K04 product:unclassifiable, full insert sequence. [AK006351]	A_55_P2370210	AK006351	AK006351	Mm.381242	66334			TC1663657
12684	mm|17qC	3.14492	2.71077	2.98398	3.29101	5.0972	3.7033	Mus musculus RIKEN cDNA 1700025K24 gene (1700025K24Rik), long non-coding RNA [NR_045825]	A_52_P978481	NR_045825	NR_045825	Mm.391004	69418			TC1636873
4008	mm|7qB4	164.82	185.218	192.017	133.87	126.696	102.858	Mus musculus adult male testis cDNA, RIKEN full-length enriched library, clone:4930449M09 product:unclassifiable, full insert sequence. [AK015435]	A_55_P2253195	AK015435	AK015435	Mm.396201	66933
35944	mm|7qB4	9.94061	2.6623	3.70674	3.41205	5.08561	3.72573	Mus musculus adult male testis cDNA, RIKEN full-length enriched library, clone:4930449M09 product:unclassifiable, full insert sequence. [AK015435]	A_52_P95096	AK015435	AK015435	Mm.396201	66933
45668	mm|5qC3.2	20.279	2.51507	7.94856	3.11711	4.8243	5.38064	Mus musculus RIKEN cDNA 1700025M24 gene (1700025M24Rik), transcript variant 1, long non-coding RNA [NR_040687]	A_66_P105383	NR_040687	NR_040687	Mm.271215	72276			TC1678465
48543	mm|6qB1	3.19085	2.82983	3.07226	3.64175	5.51963	3.99637	Mus musculus RIKEN cDNA 1700025N23 gene (1700025N23Rik), long non-coding RNA [NR_040523]	A_66_P125973	NR_040523	NR_040523	Mm.490941	69986			NP746523
10109	mm|4qA3	3.0163	2.66328	2.77468	3.19545	75.4604	3.54244	Mus musculus adult male testis cDNA, RIKEN full-length enriched library, clone:1700025O08 product:hypothetical protein, full insert sequence. [AK006362]	A_52_P399563	AK006362	AK006362	Mm.331514	69984	GO:0003674(molecular_function)|GO:0005575(cellular_component)|GO:0008150(biological_process)		TC1656443
25489	mm|7qD3	4.79118	11.2193	11.5931	14.6768	5.111	8.26092	Mus musculus RIKEN cDNA 1700026D08 gene (1700026D08Rik), mRNA [NM_029335]	A_51_P160536	NM_029335	NM_029335	Mm.17649	75556	GO:0003674(molecular_function)|GO:0005575(cellular_component)|GO:0008150(biological_process)|GO:0016020(membrane)	ENSMUST00000011298	NP1219606
2533	mm|2qF2	3.20062	2.68654	2.91702	3.23988	5.02098	3.65569	Mus musculus adult male testis cDNA, RIKEN full-length enriched library, clone:4930431B20 product:unclassifiable, full insert sequence. [AK076752]	A_66_P124170	AK076752	AK076752	Mm.394667	70371			TC1668660
7110	mm|2qF2	3.2275	4.51004	3.03241	3.33612	5.16455	3.76062	Mus musculus RIKEN cDNA 1700026D11 gene (1700026D11Rik), long non-coding RNA [NR_028286]	A_52_P214646	NR_028286	NR_028286	Mm.394667	70371			NP746517
31755	mm|2qF2	8.26492	2.51082	4.0736	3.09973	16.2738	5.0136	Mus musculus adult male testis cDNA, RIKEN full-length enriched library, clone:4930580I19 product:hypothetical protein, full insert sequence. [AK161431]	A_55_P2737392	AK161431	AK161431	Mm.394667	70371
51261	mm|8qB3.3	2.85554	2.59898	4.30515	3.22602	4.99252	4.2409	Mus musculus RIKEN cDNA 1700026F02 gene (1700026F02Rik), long non-coding RNA [NR_045487]	A_66_P114323	NR_045487	NR_045487	Mm.188688	69419
26936	mm|10qA3	3.05202	2.63436	2.94477	3.30641	5.03343	3.65608	Mus musculus adult male testis cDNA, RIKEN full-length enriched library, clone:1700026H06 product:unclassifiable, full insert sequence. [AK006385]	A_55_P2262993	AK006385	AK006385	Mm.410868	70376
47886	mm|10qA3	81.9156	82.4521	74.0161	87.7959	117.907	81.4348	Mus musculus adult male spinal cord cDNA, RIKEN full-length enriched library, clone:A330097J04 product:unclassifiable, full insert sequence. [AK138667]	A_55_P2734812	AK138667	AK138667	Mm.20928	70376			TC1620773
7500	mm|16qB5	3.07021	3.77188	2.83069	3.3008	4.94133	3.61308	PREDICTED: Mus musculus RIKEN cDNA 1700026J12 gene (1700026J12Rik), misc_RNA [XR_384925]	A_55_P1983354	XR_384925	XR_384925	Mm.307720	73255			TC1590263
58890	mm|6qB2.3	18.8044	16.2921	15.3687	16.0847	16.4789	18.5571	Mus musculus RIKEN cDNA 1700026J14 gene (1700026J14Rik), long non-coding RNA [NR_130985]	A_66_P111765	NR_130985	NR_130985		69432			TC1648981
26922	mm|2qA3	852.685	772.034	775.704	904.086	866.226	741.574	Mus musculus RIKEN cDNA 1700026L06 gene (1700026L06Rik), mRNA [NM_027283]	A_55_P1979998	NM_027283	NM_027283	Mm.239376	69987	GO:0001669(acrosomal vesicle)|GO:0005737(cytoplasm)|GO:0005881(cytoplasmic microtubule)|GO:0008150(biological_process)|GO:0031410(cytoplasmic vesicle)|GO:0048306(calcium-dependent protein binding)	ENSMUST00000102877	TC1581197
54949	mm|13qA5	16.5203	11.4618	18.8755	9.58885	16.6499	13.2932	Mus musculus adult male testis cDNA, RIKEN full-length enriched library, clone:1700026N04 product:unclassifiable, full insert sequence. [AK006396]	A_52_P277477	AK006396	AK006396	Mm.249242	72271			NP746506
47149	mm|15qE1	66.0885	56.3052	71.3906	47.1272	44.4674	45.1553	Mus musculus adult male testis cDNA, RIKEN full-length enriched library, clone:1700027A07 product:unclassifiable, full insert sequence. [AK006404]	A_55_P2247487	AK006404	AK006404	Mm.387129	69996
14372	mm|1qC3	121.403	152.069	137.534	139.542	167.335	142.264	Mus musculus RIKEN cDNA 1700027A15 gene (1700027A15Rik), transcript variant 1, long non-coding RNA [NR_038002]	A_55_P2062538	NR_038002	NR_038002	Mm.250447	69449			TC1686477
55225	mm|6qF2	21.5993	20.9275	21.9683	18.7508	20.2962	19.0131	Mus musculus RIKEN cDNA 1700027F06 gene (1700027F06Rik), long non-coding RNA [NR_131162]	A_55_P2727095	NR_131162	NR_131162	Mm.420740	72268	GO:0003674(molecular_function)|GO:0005575(cellular_component)|GO:0008150(biological_process)		TC1717106
55723	mm|6qF2	3.11986	2.84424	3.08379	3.59545	5.5146	4.07493	Mus musculus RIKEN cDNA 1700027F06 gene (1700027F06Rik), long non-coding RNA [NR_131162]	A_55_P2064199	NR_131162	NR_131162		72268	GO:0003674(molecular_function)|GO:0005575(cellular_component)|GO:0008150(biological_process)
16621	mm|5qC3.1	3.06769	2.65684	2.91759	3.23124	5.01287	3.63488	Mus musculus RIKEN cDNA 1700027F09 gene (1700027F09Rik), long non-coding RNA [NR_040681]	A_66_P107522	NR_040681	NR_040681	Mm.261413	69999			NP746497
17292	mm|3qB	7.63918	6.16949	11.8453	75.9023	78.1035	64.8741	Mus musculus RIKEN cDNA 1700027H10 gene (1700027H10Rik), long non-coding RNA [NR_040594]	A_66_P139994	NR_040594	NR_040594	Mm.396202	72274
6368	mm|9qA4	3.12931	4.41677	2.92347	3.42948	5.11133	18.1008	Mus musculus RIKEN cDNA 1700027I24 gene (1700027I24Rik), long non-coding RNA [NR_040741]	A_66_P140478	NR_040741	NR_040741	Mm.426883	75567			TC1606837
27552	mm|10qB2	138.973	152.754	145.704	120.29	137.782	111.774	Mus musculus RIKEN cDNA 1700027J07 gene (1700027J07Rik), long non-coding RNA [NR_040581]	A_55_P2750648	NR_040581	NR_040581	Mm.484042	69443	GO:0003674(molecular_function)|GO:0005575(cellular_component)|GO:0008150(biological_process)
48904	mm|7qA3	780.381	732.671	744.095	1257.08	1156.74	1260.88	Mus musculus RIKEN cDNA 1700028B04 gene (1700028B04Rik), non-coding RNA [NR_033605]	A_55_P2507775	NR_033605	NR_033605	Mm.491069	70001		ENSMUST00000186274	TC1719167
37864	mm|5qF	5.85637	2.73973	2.97648	3.55106	5.28561	3.83214	Mus musculus RIKEN cDNA 1700028D13 gene (1700028D13Rik), transcript variant 2, long non-coding RNA [NR_045378]	A_66_P107152	NR_045378	NR_045378	Mm.243721	75569			TC1649494
10597	mm|5qG3	31.1506	36.7663	33.5984	34.1734	54.196	66.9786	Mus musculus RIKEN cDNA 1700028E10 gene (1700028E10Rik), transcript variant 1, long non-coding RNA [NR_045699]	A_55_P2354296	NR_045699	NR_045699	Mm.443286	625175	GO:0003674(molecular_function)|GO:0005575(cellular_component)|GO:0008150(biological_process)		TC1605306
34372	mm|5qG3	6.78261	2.48891	2.65658	6.85796	4.7661	6.43918	Mus musculus RIKEN cDNA 1700028E10 gene (1700028E10Rik), transcript variant 2, long non-coding RNA [NR_045700]	A_52_P643893	NR_045700	NR_045700	Mm.443286	625175	GO:0003674(molecular_function)|GO:0005575(cellular_component)|GO:0008150(biological_process)
40633	mm|5qG3	27.4373	34.1209	24.1964	31.4007	38.4123	33.2659	Mus musculus 13 days embryo male testis cDNA, RIKEN full-length enriched library, clone:6030424H16 product:unclassifiable, full insert sequence. [AK031407]	A_55_P2069582	AK031407	AK031407	Mm.443286	625175	GO:0003674(molecular_function)|GO:0005575(cellular_component)|GO:0008150(biological_process)		TC1621572
18532	mm|13qB3	221.957	262.482	291.336	29.3832	146.055	26.307	PREDICTED: Mus musculus RIKEN cDNA 1700028E11 gene (1700028E11Rik), transcript variant X3, ncRNA [XR_887063]	A_55_P2727101	XR_887063	XR_887063	Mm.381869	70002			TC1681400
31278	mm|10qC1	2507.63	2317.21	2270.93	2815.64	2882.07	2519.24	Mus musculus RIKEN cDNA 1700028I16 gene (1700028I16Rik), long non-coding RNA [NR_038042]	A_55_P2076524	NR_038042	NR_038042	Mm.48789	70003	GO:0003674(molecular_function)|GO:0005575(cellular_component)|GO:0008150(biological_process)		TC1599704
50032	mm|7qB4	144.514	178.826	171.705	172.931	193.151	189.387	Mus musculus RIKEN cDNA 1700028J19 gene (1700028J19Rik), long non-coding RNA [NR_029436]	A_55_P2013863	NR_029436	NR_029436	Mm.158317	70004	GO:0003674(molecular_function)|GO:0005575(cellular_component)|GO:0008150(biological_process)	ENSMUST00000037220	TC1589553
14465	mm|5qE5	3.27464	4.75152	3.17461	5.81946	5.33255	3.88707	Mus musculus RIKEN cDNA 1700028K03 gene (1700028K03Rik), transcript variant 2, mRNA [NM_175241]	A_52_P411076	NM_175241	NM_175241	Mm.67037	76421	GO:0003674(molecular_function)|GO:0005575(cellular_component)|GO:0008150(biological_process)	ENSMUST00000163064	TC1592821
28494	mm|5qE5	2.88828	4.46983	3.35416	3.27068	6.93892	3.57284	Mus musculus RIKEN cDNA 1700028K03 gene (1700028K03Rik), transcript variant 1, mRNA [NM_182745]	A_55_P2095424	NM_182745	NM_182745	Mm.67037	76421	GO:0003674(molecular_function)|GO:0005575(cellular_component)|GO:0008150(biological_process)	ENSMUST00000058921	TC1592625
9244	mm|3qE3	3.18307	2.72853	2.99566	4.89231	5.11413	3.72194	Mus musculus RIKEN cDNA 1700028M03 gene (1700028M03Rik), long non-coding RNA [NR_036591]	A_55_P2166928	NR_036591	NR_036591	Mm.389464	69460			TC1714117
5627	mm|11qE1	36.8446	39.412	32.3597	31.4793	18.4373	23.0283	Mus musculus adult male testis cDNA, RIKEN full-length enriched library, clone:1700028N14 product:hypothetical protein, full insert sequence. [AK006468]	A_55_P2261395	AK006468	AK006468	Mm.158981	73280			TC1593931
23051	mm|19qB	2.83751	2.51869	4.35843	3.28536	4.73995	3.4286	Mus musculus RIKEN cDNA 1700028P14 gene (1700028P14Rik), mRNA [NM_026188]	A_55_P2158473	NM_026188	NM_026188	Mm.443287	67483	GO:0003674(molecular_function)|GO:0005575(cellular_component)|GO:0008150(biological_process)|GO:0016020(membrane)|GO:0016021(integral to membrane)	ENSMUST00000035849	TC1584985
36225	mm|2qH3	3.04178	2.73494	2.96772	3.54739	5.26812	3.81331	Mus musculus RIKEN cDNA 1700028P15 gene (1700028P15Rik), long non-coding RNA [NR_040509]	A_66_P122569	NR_040509	NR_040509	Mm.396203	75655			TC1605915
56721	mm|2qH3	3.6994	6.25325	6.25204	6.60994	5.68855	6.4993	Mus musculus adult male testis cDNA, RIKEN full-length enriched library, clone:4932436E13 product:unclassifiable, full insert sequence. [AK133337]	A_55_P2733952	AK133337	AK133337	Mm.459772	75655
29065	mm|7qF3	3.05284	2.63296	2.94749	3.32261	5.03485	3.6627	Mus musculus RIKEN cDNA 1700029B22 gene (1700029B22Rik), long non-coding RNA [NR_040531]	A_55_P2742585	NR_040531	NR_040531	Mm.271181	69495			TC1664346
21803	mm|5qC1	3.12009	2.80538	2.99427	3.59475	5.28275	3.8002	Mus musculus adult male testis cDNA, RIKEN full-length enriched library, clone:1700029E06 product:unclassifiable, full insert sequence. [AK006485]	A_52_P769867	AK006485	AK006485	Mm.416854	72250			TC1615391
55824	mm|13qD1	8.12603	11.8244	9.88007	7.69853	11.0224	11.9632	Mus musculus RIKEN cDNA 1700029F12 gene (1700029F12Rik), transcript variant 2, mRNA [NM_025585]	A_52_P568968	NM_025585	NM_025585	Mm.390629	66479	GO:0003674(molecular_function)|GO:0005575(cellular_component)|GO:0008150(biological_process)	ENSMUST00000091377	TC1589623
41813	mm|8qA1.1	7.9356	13.4308	6.95372	6.01078	5.42629	4.4435	Mus musculus RIKEN cDNA 1700029H14 gene (1700029H14Rik), transcript variant 1, mRNA [NM_025601]	A_51_P140207	NM_025601	NM_025601	Mm.46136	66501	GO:0003674(molecular_function)|GO:0005575(cellular_component)|GO:0008150(biological_process)	ENSMUST00000134023	TC1583362
43315	mm|8qA1.1	3.75408	4.17791	7.94903	5.487	5.20994	12.6733	Mus musculus RIKEN cDNA 1700029H14 gene (1700029H14Rik), transcript variant 2, mRNA [NM_001080781]	A_55_P2031508	NM_001080781	NM_001080781	Mm.46136	66501	GO:0003674(molecular_function)|GO:0005575(cellular_component)|GO:0008150(biological_process)	ENSMUST00000187391	TC1583362
2234	mm|2qE1	3.92532	2.65548	2.78491	3.18171	4.85463	3.54399	Mus musculus adult male testis cDNA, RIKEN full-length enriched library, clone:1700021K07 product:protein kinase, mitogen-activated 8 interacting protein, full insert sequence. [AK006214]	A_55_P2047196	AK006214	AK006214	Mm.330409	75641	GO:0003674(molecular_function)|GO:0005575(cellular_component)|GO:0005576(extracellular region)|GO:0008150(biological_process)		TC1674041
10656	mm|2qE1	54.4058	56.5765	57.3672	58.4664	54.7179	49.4092	Mus musculus RIKEN cDNA 1700029I15 gene (1700029I15Rik), mRNA [NM_183112]	A_66_P107715	NM_183112	NM_183112	Mm.330409	75641	GO:0003674(molecular_function)|GO:0005575(cellular_component)|GO:0005576(extracellular region)|GO:0008150(biological_process)	ENSMUST00000054316	TC1705587
28893	mm|2qE1	245.243	263.847	234.462	234.608	227.215	211.483	Mus musculus RIKEN cDNA 1700029I15 gene (1700029I15Rik), mRNA [NM_183112]	A_52_P546660	NM_183112	NM_183112	Mm.330409	75641	GO:0003674(molecular_function)|GO:0005575(cellular_component)|GO:0005576(extracellular region)|GO:0008150(biological_process)	ENSMUST00000189714	TC1590865
41158	mm|16qC4	30.3775	31.9555	30.1604	31.2877	35.9945	32.74	Mus musculus RIKEN cDNA 1700029J03 gene (1700029J03Rik), long non-coding RNA [NR_040494]	A_66_P102116	NR_040494	NR_040494	Mm.396204	72264			TC1609717
14757	mm|8qB1.1	31.0114	31.9587	34.9126	27.2753	31.2736	24.2489	Mus musculus RIKEN cDNA 1700029J07 gene (1700029J07Rik), mRNA [NM_001033148]	A_52_P641195	NM_001033148	NM_001033148	Mm.158282	69479	GO:0003674(molecular_function)|GO:0005813(centrosome)|GO:0008150(biological_process)	ENSMUST00000098786	NP746458
60469	mm|12qC1	42.8487	36.4466	38.293	48.4933	35.0218	43.743	Mus musculus adult male testis cDNA, RIKEN full-length enriched library, clone:1700029J08 product:unclassifiable, full insert sequence. [AK006502]	A_66_P109153	AK006502	AK006502	Mm.439151	70007			NP746457
30786	mm|1qH2.2	16.6751	21.3657	22.1463	19.6324	17.5883	21.0781	Mus musculus adult male testis cDNA, RIKEN full-length enriched library, clone:4930473N02 product:unclassifiable, full insert sequence. [AK076808]	A_55_P2732359	AK076808	AK076808	Mm.67177	69476			TC1660303
54874	mm|1qH2.2	2.91104	2.65222	3.90487	4.74233	5.66131	7.59204	PREDICTED: Mus musculus RIKEN cDNA 1700029M03 gene (1700029M03Rik), misc_RNA [XR_865702]	A_55_P2010582	XR_865702	XR_865702	Mm.67177	69476
45633	mm|4qD3	13.381	12.5341	20.9566	17.49	30.0789	18.9137	Mus musculus RIKEN cDNA 1700029M20 gene (1700029M20Rik), transcript variant 1, long non-coding RNA [NR_015613]	A_55_P2263342	NR_015613	NR_015613	Mm.292326	73937
15077	mm|13qA5	3.15851	2.86488	3.02225	3.59743	5.31095	3.83303	Mus musculus RIKEN cDNA 1700029N11 gene (1700029N11Rik), long non-coding RNA [NR_045489]	A_52_P962354	NR_045489	NR_045489	Mm.392410	69491			NP746453
19200	mm|15qE1	120.535	131.381	136.025	129.492	134.214	119.538	Mus musculus RIKEN cDNA 1700029P11 gene (1700029P11Rik), mRNA [NM_025503]	A_51_P231946	NM_025503	NM_025503	Mm.54292	66346	GO:0003674(molecular_function)|GO:0005739(mitochondrion)|GO:0008150(biological_process)	ENSMUST00000074608	TC1600408
29840	mm|17qA3.3	241.818	210.131	237.958	262.569	281.563	230.944	Mus musculus RIKEN cDNA 1700030A11 gene (1700030A11Rik), long non-coding RNA [NR_045457]	A_66_P109449	NR_045457	NR_045457	Mm.491037	74179			TC1656072
23587	mm|12qA1.2	10.672	9.03919	5.93278	7.65076	5.06175	10.1718	Mus musculus RIKEN cDNA 1700030C10 gene (1700030C10Rik), long non-coding RNA [NR_015521]	A_55_P2046605	NR_015521	NR_015521	Mm.273972	69513	GO:0003674(molecular_function)|GO:0005575(cellular_component)|GO:0008150(biological_process)		TC1618781
26964	mm|11qA3.2	2.85532	2.50658	2.71908	4.70042	4.78175	3.45743	Mus musculus adult male testis cDNA, RIKEN full-length enriched library, clone:4922502L06 product:hypothetical protein, full insert sequence. [AK132720]	A_55_P2733837	AK132720	AK132720	Mm.491349	72246	GO:0003674(molecular_function)|GO:0005575(cellular_component)|GO:0008150(biological_process)		TC1710297
28569	mm|6qF1	3.09735	2.66278	2.99027	3.37485	5.08506	3.70324	Mus musculus RIKEN cDNA 1700030F04 gene (1700030F04Rik), long non-coding RNA [NR_045731]	A_55_P2509158	NR_045731	NR_045731	Mm.443289	72263			TC1668986
27699	mm|15qF1	3.04771	2.74047	2.94174	3.53444	5.20349	3.75275	PREDICTED: Mus musculus RIKEN cDNA 1700030F18 gene (1700030F18Rik), transcript variant X6, mRNA [XM_006521437]	A_55_P1987610	XM_006521437	XM_006521437	Mm.61024	72277		ENSMUST00000100209
41035	mm|15qF1	3.02385	2.63115	2.93271	3.35881	5.02894	3.69623	Mus musculus RIKEN cDNA 1700030F18 gene (1700030F18Rik), mRNA [NM_028180]	A_51_P478581	NM_028180	NM_028180	Mm.272766	72277		ENSMUST00000062631	TC1588256
8826	mm|8qE1	6.92574	4.256	7.93939	5.03601	168.487	11.7369	Mus musculus RIKEN cDNA 1700030J22 gene (1700030J22Rik), mRNA [NM_027103]	A_52_P670735	NM_027103	NM_027103	Mm.272846	69528	GO:0003674(molecular_function)|GO:0005634(nucleus)|GO:0005654(nucleoplasm)|GO:0005737(cytoplasm)|GO:0008150(biological_process)	ENSMUST00000070577	TC1596458
15496	mm|8qE1	35.0256	35.9812	30.2202	34.9011	26.8345	30.8365	Mus musculus RIKEN cDNA 1700030J22 gene (1700030J22Rik), mRNA [NM_027103]	A_66_P123606	NM_027103	NM_027103	Mm.272846	69528	GO:0003674(molecular_function)|GO:0005634(nucleus)|GO:0005654(nucleoplasm)|GO:0005737(cytoplasm)|GO:0008150(biological_process)	ENSMUST00000070577	TC1583354
49822	mm|8qB3.3	266.45	286.205	255.156	295.891	307.138	306.321	Mus musculus RIKEN cDNA 1700030K09 gene (1700030K09Rik), mRNA [NM_028170]	A_51_P450536	NM_028170	NM_028170	Mm.275872	72254	GO:0003674(molecular_function)|GO:0005575(cellular_component)|GO:0008150(biological_process)	ENSMUST00000064853	TC1580304
18658	mm|3qG3	6.53551	4.55863	6.54551	5.05601	5.80854	3.60519	Mus musculus RIKEN cDNA 1700030L20 gene (1700030L20Rik), long non-coding RNA [NR_040592]	A_55_P2329938	NR_040592	NR_040592	Mm.261063	70055			TC1717152
11339		5.72296	16.9226	9.89494	17.6776	27.681	15.9939	AGENCOURT_10614464 NIH_MGC_169 Mus musculus cDNA clone IMAGE:6742639 5', mRNA sequence [BU961976]	A_55_P2256393	BU961976	BU961976	Mm.443235	75576
50854	mm|12qC1	5.25147	8.80361	11.1091	15.9936	5.36371	11.2184	PREDICTED: Mus musculus RIKEN cDNA 1700030L22 gene (1700030L22Rik), transcript variant X2, ncRNA [XR_381601]	A_51_P370363	XR_381601	XR_381601	Mm.443235	75576			TC1608710
32715	mm|8qE1	152.577	87.5768	75.027	85.3861	50.6435	110.848	Mus musculus RIKEN cDNA 1700030M09 gene (1700030M09Rik), long non-coding RNA [NR_045903]	A_66_P121948	NR_045903	NR_045903	Mm.396206	72259			TC1606097
6369	mm|19qA	4.6028	4.00389	3.47196	7.01991	6.46544	56.6047	Mus musculus RIKEN cDNA 1700030N03 gene (1700030N03Rik), long non-coding RNA [NR_045304]	A_55_P2727104	NR_045304	NR_045304	Mm.393871	70011			TC1658866
20712	mm|10qD2	3.06861	24.2276	2.94721	3.27477	5.04357	3.65594	Mus musculus RIKEN cDNA 1700030O20 gene (1700030O20Rik), long non-coding RNA [NR_045345]	A_66_P107965	NR_045345	NR_045345	Mm.396207	72286
3962	mm|17qB1	70.915	75.2695	63.3386	64.9677	81.23	73.4989	Mus musculus RIKEN cDNA 1700031A10 gene (1700031A10Rik), long non-coding RNA [NR_045439]	A_52_P515192	NR_045439	NR_045439	Mm.426884	73286
1281	mm|14qD2	4.71317	5.02863	3.32061	4.41825	34.895	4.40174	Mus musculus adult male testis cDNA, RIKEN full-length enriched library, clone:1700031C06 product:inferred: protein phosphatase 3, catalytic subunit, gamma isoform, full insert sequence. [AK006576]	A_52_P142327	AK006576	AK006576		73289			TC1638837
52699	mm|XqD	289.854	280.45	297.387	285.928	321.399	297.169	Mus musculus RIKEN cDNA 1700031F05 gene (1700031F05Rik), mRNA [NM_028496]	A_66_P108557	NM_028496	NM_028496	Mm.158984	73300	GO:0003674(molecular_function)|GO:0005575(cellular_component)|GO:0008150(biological_process)	ENSMUST00000124592	TC1593060
28743	mm|6qD1	3.00412	2.6008	2.98028	3.25865	4.97657	3.61425	Mus musculus cDNA clone IMAGE:30918873. [BC099573]	A_52_P123522	BC099573	BC099573	Mm.431351	73317
11210	mm|5qE1	3.16164	3.39298	2.99013	3.29558	5.10558	3.71263	Mus musculus adult male testis cDNA, RIKEN full-length enriched library, clone:1700031L13 product:unclassifiable, full insert sequence. [AK006583]	A_52_P601177	AK006583	AK006583	Mm.87058	67327			TC1602108
62453	mm|5qE1	7.73476	10.2544	10.2654	8.42133	5.68757	4.16103	PREDICTED: Mus musculus RIKEN cDNA 1700031L13 gene (1700031L13Rik), misc_RNA [XR_106292]	A_55_P2543111	XR_106292	XR_106292	Mm.87058	67327			TC1602108
9282	mm|15qF1	63.1428	52.7426	58.8596	80.872	67.9098	63.6697	Mus musculus RIKEN cDNA 1700031M16 gene (1700031M16Rik), long non-coding RNA [NR_015496]	A_66_P116179	NR_015496	NR_015496	Mm.272760	73302		ENSMUST00000185508	TC1719360
48352	mm|18qD1	3.08879	3.72335	3.05751	3.59517	5.43885	3.99486	Mus musculus RIKEN cDNA 1700034E13 gene (1700034E13Rik), mRNA [NM_030097]	A_55_P2090299	NM_030097	NM_030097	Mm.273327	78414	GO:0003674(molecular_function)|GO:0005575(cellular_component)|GO:0008150(biological_process)	ENSMUST00000118724	TC1588498
1683	mm|5qF	3.3773	2.83654	4.03128	3.5282	5.4294	7.99486	Mus musculus RIKEN cDNA 1700034G24 gene (1700034G24Rik), transcript variant 1, long non-coding RNA [NR_045396]	A_52_P236200	NR_045396	NR_045396	Mm.490791	67325			TC1624903
8113	mm|5qF	3.10412	2.66997	2.86282	3.19366	4.94491	3.60377	Mus musculus RIKEN cDNA 1700034G24 gene (1700034G24Rik), transcript variant 1, long non-coding RNA [NR_045396]	A_55_P2214259	NR_045396	NR_045396	Mm.490791	67325
4212	mm|1qH6	23.4653	24.1275	24.6683	30.6233	25.2163	36.7207	Mus musculus RIKEN cDNA 1700034H15 gene (1700034H15Rik), long non-coding RNA [NR_030669]	A_65_P07253	NR_030669	NR_030669	Mm.491474	98736	GO:0003674(molecular_function)|GO:0005575(cellular_component)|GO:0008150(biological_process)		TC1664865
18242	mm|1qH6	4.79033	7.29599	8.23829	7.49498	70.8678	7.59876	Mus musculus adult male testis cDNA, RIKEN full-length enriched library, clone:1700034H15 product:unclassifiable, full insert sequence. [AK006595]	A_52_P582318	AK006595	AK006595	Mm.491474	98736	GO:0003674(molecular_function)|GO:0005575(cellular_component)|GO:0008150(biological_process)		TC1623784
10417	mm|3qB	3.0362	2.64072	2.79984	3.15288	4.86881	3.54748	Mus musculus RIKEN cDNA 1700034I23 gene (1700034I23Rik), non-coding RNA [NR_045380]	A_51_P257841	NR_045380	NR_045380	Mm.422673	73297	GO:0003674(molecular_function)|GO:0005739(mitochondrion)|GO:0008150(biological_process)		TC1586098
44795	mm|12qA1.1	10.9645	2.71744	3.02948	3.49391	5.17828	3.81918	Mus musculus adult male testis cDNA, RIKEN full-length enriched library, clone:1700034J04 product:hypothetical protein, full insert sequence. [AK006597]	A_55_P1977014	AK006597	AK006597	Mm.484041	73304	GO:0003674(molecular_function)|GO:0005575(cellular_component)|GO:0008150(biological_process)		TC1595331
8335	mm|6qG3	3.11435	2.81051	2.91707	3.43287	32.6244	3.71555	Mus musculus RIKEN cDNA 1700034J05 gene (1700034J05Rik), transcript variant 1, mRNA [NM_028509]	A_52_P199557	NM_028509	NM_028509	Mm.391543	73344	GO:0003674(molecular_function)|GO:0005575(cellular_component)|GO:0008150(biological_process)	ENSMUST00000111622	TC1585778
11019	mm|9qE3.3	449.696	497.691	417.381	463.944	495.645	474.755	Mus musculus RIKEN cDNA 1700034K08 gene (1700034K08Rik), long non-coding RNA [NR_040756]	A_66_P140524	NR_040756	NR_040756	Mm.52612	78349			TC1626029
18917	mm|6qB2.1	28.8078	22.8569	19.8498	22.954	21.5185	27.128	Mus musculus RIKEN cDNA 1700034O15 gene (1700034O15Rik), mRNA [NM_029671]	A_51_P286978	NM_029671	NM_029671	Mm.272520	76606	GO:0003674(molecular_function)|GO:0005575(cellular_component)|GO:0005576(extracellular region)|GO:0008150(biological_process)	ENSMUST00000031900	TC1638429
6536	mm|1qA2	184.741	189.135	157.477	163.491	143.783	173.219	Mus musculus RIKEN cDNA 1700034P13 gene (1700034P13Rik), long non-coding RNA [NR_040462]	A_55_P1957165	NR_040462	NR_040462	Mm.460470	73331	GO:0003674(molecular_function)|GO:0005575(cellular_component)|GO:0008150(biological_process)		TC1643136
52669	mm|9qB	4.60827	6.41974	10.655	9.47436	5.24392	5.27168	Mus musculus adult male testis cDNA, RIKEN full-length enriched library, clone:1700036A12 product:inferred: RIKEN cDNA 1700036A12 gene / putative [Mus musculus], full insert sequence. [AK006609]	A_55_P2118002	AK006609	AK006609	Mm.158983	100040447	GO:0003674(molecular_function)|GO:0005575(cellular_component)|GO:0008150(biological_process)		NP357723
46150	mm|3qF1	2.81706	2.52513	2.7421	3.14265	4.83642	3.56514	Mus musculus RIKEN cDNA 1700036G14 gene (1700036G14Rik), long non-coding RNA [NR_040542]	A_55_P2750524	NR_040542	NR_040542	Mm.489084	73283			TC1641819
5686	mm|16qA1	109.263	135.763	112.717	78.8093	121.904	188.537	RIKEN cDNA 1700037C18 gene [Source:MGI Symbol;Acc:MGI:1920511] [ENSMUST00000006139]	A_52_P426682	ENSMUST00000006139	XR_875861		73261	GO:0003674(molecular_function)|GO:0005575(cellular_component)|GO:0008150(biological_process)	ENSMUST00000006139	TC1655405
36885	mm|16qA1	35.829	35.2822	28.4194	28.2357	18.9176	21.3158	RIKEN cDNA 1700037C18 gene [Source:MGI Symbol;Acc:MGI:1920511] [ENSMUST00000115859]	A_55_P2070539	ENSMUST00000115859	AK195538	Mm.28403	73261	GO:0003674(molecular_function)|GO:0005575(cellular_component)|GO:0008150(biological_process)	ENSMUST00000115859
53464	mm|16qA1	417.743	441.356	414.122	351.601	347.044	413.727	Mus musculus RIKEN cDNA 1700037C18 gene (1700037C18Rik), mRNA [NM_028484]	A_51_P287606	NM_028484	NM_028484	Mm.486226	73261	GO:0003674(molecular_function)|GO:0005575(cellular_component)|GO:0008150(biological_process)	ENSMUST00000115859	TC1588983
23984	mm|13qC1	3.0863	5.72666	2.97766	3.32846	5.07541	3.68473	BB242157 RIKEN full-length enriched, 3 days neonate thymus Mus musculus cDNA clone A630090K22 3'. [BB242157]	A_55_P2278551	BB242157	BB242157	Mm.359862	67316
34416	mm|13qC1	3.00573	2.70877	2.92642	5.12467	5.19744	3.76263	Mus musculus adult male testis cDNA, RIKEN full-length enriched library, clone:1700042M18 product:unclassifiable, full insert sequence. [AK018847]	A_55_P2728783	AK018847	AK018847	Mm.359862	67316			TC1687164
5619	mm|2qF1	440.256	447.02	487.299	533.26	555.357	570.533	Mus musculus RIKEN cDNA 1700037H04 gene (1700037H04Rik), mRNA [NM_026091]	A_51_P221641	NM_026091	NM_026091	Mm.27711	67326	GO:0003674(molecular_function)|GO:0005575(cellular_component)|GO:0008150(biological_process)	ENSMUST00000133602	TC1601099
29240	mm|2qF1	204.023	213.63	211.694	248.649	261.155	267.278	Mus musculus RIKEN cDNA 1700037H04 gene (1700037H04Rik), mRNA [NM_026091]	A_55_P2085816	NM_026091	NM_026091	Mm.27711	67326	GO:0003674(molecular_function)|GO:0005575(cellular_component)|GO:0008150(biological_process)	ENSMUST00000152961	NP1290767
53488	mm|2qF1	12048.2	12561.3	12563.5	14400.3	15802.4	15870.8	Mus musculus RIKEN cDNA 1700037H04 gene (1700037H04Rik), mRNA [NM_026091]	A_51_P221632	NM_026091	NM_026091	Mm.27711	67326	GO:0003674(molecular_function)|GO:0005575(cellular_component)|GO:0008150(biological_process)	ENSMUST00000136838	TC1591848
48427	mm|9qA2	2.92479	2.59917	3.24128	3.2805	4.96194	3.66701	Mus musculus adult male testis cDNA, RIKEN full-length enriched library, clone:1700037J18 product:unclassifiable, full insert sequence. [AK006623]	A_55_P2727123	AK006623	AK006623		73276			TC1701910
14953	mm|17qE3	3.28779	9.73978	6.03957	13.0211	15.2327	8.48558	Mus musculus 10 days neonate skin cDNA, RIKEN full-length enriched library, clone:4732466E16 product:hypothetical protein, full insert sequence. [AK076360]	A_66_P115580	AK076360	AK076360	Mm.214016	73265			TC1671688
22316	mm|17qE3	9.5994	7.91075	8.20452	6.32142	10.0043	9.26592	Mus musculus adult male testis cDNA, RIKEN full-length enriched library, clone:1700038P13 product:inferred: cytochrome P450, 1b1, benz[a]anthracene inducible / P450CMEF {Mus musculus}, full insert sequence. [AK006637]	A_55_P2727137	AK006637	AK006637	Mm.444192	73265			TC1671688
8795	mm|7qB4	94.5045	115.802	98.716	100.423	94.7934	94.4187	RIKEN cDNA 1700039E15 gene [Source:MGI Symbol;Acc:MGI:1923963] [ENSMUST00000176133]	A_55_P2716381	ENSMUST00000176133	AK006640	Mm.425445	76713	GO:0003674(molecular_function)|GO:0005575(cellular_component)|GO:0008150(biological_process)	ENSMUST00000176133	NP746383
31115	mm|7qB4	2.86517	4.45442	2.75467	4.1945	4.92256	5.52611	Mus musculus RIKEN cDNA 1700039E15 gene (1700039E15Rik), mRNA [NM_001033176]	A_55_P2110327	NM_001033176	NM_001033176	Mm.425445	76713	GO:0003674(molecular_function)|GO:0005575(cellular_component)|GO:0008150(biological_process)	ENSMUST00000085364	TC1623196
62624	mm|19qC3	10.7355	6.16529	10.766	10.8649	21.2429	4.19797	Mus musculus RIKEN cDNA 1700039E22 gene (1700039E22Rik), long non-coding RNA [NR_045315]	A_66_P108429	NR_045315	NR_045315	Mm.250457	73322			TC1602816
11341	mm|1qC2	54.3239	78.1834	68.9101	102.945	154.758	91.6515	PREDICTED: Mus musculus RIKEN cDNA 1700039I01 gene (1700039I01Rik), ncRNA [XR_885433]	A_55_P2016691	XR_885433	XR_885433		73346	GO:0003674(molecular_function)|GO:0005575(cellular_component)|GO:0008150(biological_process)		TC1650325
40757	mm|14qC3	2.76783	2.48857	2.6755	3.07296	4.78197	3.4966	PREDICTED: Mus musculus RIKEN cDNA 1700039M10 gene (1700039M10Rik), transcript variant X2, misc_RNA [XR_383461]	A_52_P107504	XR_383461	XR_383461	Mm.376343	67518	GO:0003674(molecular_function)|GO:0005575(cellular_component)|GO:0008150(biological_process)		TC1641607
18956	mm|2qH3	5.64597	7.45861	4.26402	3.09462	4.77075	3.55481	Mus musculus adult male testis cDNA, RIKEN full-length enriched library, clone:1700106B18 product:unclassifiable, full insert sequence. [AK018940]	A_55_P2728797	AK018940	AK018940	Mm.245981	68208			TC1701153
48529	mm|2qH3	3.16875	2.85705	3.11846	5.38369	5.5502	4.05544	AV209124 RIKEN full-length enriched, adult male testis Mus musculus cDNA clone 1700112O11 3'. [AV209124]	A_55_P2403686	AV209124	AV209124	Mm.245981	68208
34296	mm|5qG3	65.278	72.1026	72.0843	72.3677	72.6709	62.7055	Mus musculus adult male testis cDNA, RIKEN full-length enriched library, clone:1700040A12 product:unclassifiable, full insert sequence. [AK018844]	A_51_P381811	AK018844	AK018844	Mm.69396	68207			TC1709191
39534	mm|3qF2.1	13.4867	15.8995	10.0188	11.0462	10.7112	15.3042	PREDICTED: Mus musculus RIKEN cDNA 1700040D17 gene (1700040D17Rik), misc_RNA [XR_104789]	A_55_P2313133	XR_104789	XR_104789	Mm.87305	76602	GO:0003674(molecular_function)|GO:0005575(cellular_component)|GO:0008150(biological_process)
3842	mm|15qD1	3.20218	2.70228	3.90321	3.25756	5.04903	3.67767	Mus musculus adult male testis cDNA, RIKEN full-length enriched library, clone:1700040F17 product:hypothetical Lysine-rich region containing protein, full insert sequence. [AK006654]	A_52_P525362	AK006654	AK006654	Mm.396214	73334	GO:0003674(molecular_function)|GO:0005575(cellular_component)|GO:0008150(biological_process)		NP357706
48873	mm|10qB5.2	18.0874	14.4697	21.1697	18.1524	16.9324	7.05261	Mus musculus RIKEN cDNA 1700040L02 gene (1700040L02Rik), mRNA [NM_028491]	A_51_P205390	NM_028491	NM_028491	Mm.141830	73287	GO:0003674(molecular_function)|GO:0005575(cellular_component)|GO:0008150(biological_process)	ENSMUST00000020103	TC1584280
10273	mm|5qE1	3.01414	2.66095	2.7731	3.1922	107.445	3.54038	Mus musculus RIKEN cDNA 1700041A01 gene (1700041A01Rik), long non-coding RNA [NR_126428]	A_66_P140175	NR_126428	NR_126428	Mm.396216	73312			TC1685546
277	mm|15qE1	8.97758	9.67809	11.0973	9.74173	19.3705	6.47484	PREDICTED: Mus musculus RIKEN cDNA 1700041B01 gene (1700041B01Rik), transcript variant X1, misc_RNA [XR_875473]	A_55_P2728778	XR_875473	XR_875473	Mm.443298	78623			TC1647237
51504	mm|15qE1	3.30729	2.84068	3.12069	3.60233	5.4425	5.82646	PREDICTED: Mus musculus RIKEN cDNA 1700041B01 gene (1700041B01Rik), transcript variant X1, misc_RNA [XR_875473]	A_51_P312540	XR_875473	XR_875473	Mm.443298	78623			TC1647237
50777	mm|9qB	2.88714	2.63288	2.8323	3.27755	5.06507	3.74832	Mus musculus RIKEN cDNA 1700041C23 gene (1700041C23Rik), long non-coding RNA [NR_033784]	A_55_P1953871	NR_033784	NR_033784	Mm.234187	67319			TC1691349
62495	mm|8qA2	23.7615	27.0409	19.4989	25.8387	19.3113	24.401	Mus musculus adult male testis cDNA, RIKEN full-length enriched library, clone:1700041G16 product:hypothetical DNA/RNA polymerases structure containing protein, full insert sequence. [AK006671]	A_52_P533250	AK006671	AK006671	Mm.10647	73299	GO:0003674(molecular_function)|GO:0005575(cellular_component)|GO:0008150(biological_process)		TC1594286
16969	mm|4qD2.2	3.95187	2.75641	3.80502	3.10498	4.83402	3.50411	Mus musculus adult male testis cDNA, RIKEN full-length enriched library, clone:1700041M05 product:unclassifiable, full insert sequence. [AK006677]	A_55_P2727141	AK006677	AK006677		73260			TC1706612
1111	mm|16qC3.1	3.11246	2.7298	2.8364	3.29123	4.97819	3.61873	Mus musculus RIKEN cDNA 1700041M19 gene (1700041M19Rik), long non-coding RNA [NR_040573]	A_55_P2387404	NR_040573	NR_040573	Mm.396217	76601			TC1613273
34864	mm|16qC3.1	2.77028	2.48835	2.65733	3.06726	4.76757	3.46163	Mus musculus RIKEN cDNA 1700041M19 gene (1700041M19Rik), long non-coding RNA [NR_040573]	A_52_P119007	NR_040573	NR_040573	Mm.396217	76601			TC1609200
21062	mm|4qD1	2.92085	4.7738	6.9731	3.09459	4.82976	3.49303	Mus musculus RIKEN cDNA 1700042G07 gene (1700042G07Rik), mRNA [NM_001099295]	A_52_P451830	NM_001099295	NM_001099295	Mm.45442	67323	GO:0003674(molecular_function)|GO:0005575(cellular_component)|GO:0008150(biological_process)	ENSMUST00000106492	TC1681351
15966	mm|11qA1	6.49663	8.85061	10.2406	3.23079	6.94314	3.63649	Mus musculus RIKEN cDNA 1700042O10 gene (1700042O10Rik), long non-coding RNA [NR_045178]	A_66_P122339	NR_045178	NR_045178	Mm.443306	73321			TC1599594
58694	mm|3qA1	3.2616	2.94539	3.18607	3.73243	5.74999	4.20898	Mus musculus adult male testis cDNA, RIKEN full-length enriched library, clone:4932420F09 product:unclassifiable, full insert sequence. [AK030060]	A_66_P113872	AK030060	AK030060	Mm.376446	76605
41151	mm|14qE4	3.10542	2.78325	3.03808	3.62243	5.39679	3.91337	Mus musculus RIKEN cDNA 1700044C05 gene (1700044C05Rik), long non-coding RNA [NR_045624]	A_66_P106793	NR_045624	NR_045624	Mm.362328	73306
17246	mm|18qC	3.27433	2.81772	3.17488	3.54459	5.32739	3.88759	Mus musculus RIKEN cDNA 1700044K03 gene (1700044K03Rik), long non-coding RNA [NR_033785]	A_66_P135016	NR_033785	NR_033785	Mm.245802	67321			TC1684513
49727	mm|4qE2	3.02568	4.06624	2.95271	3.39812	5.0916	3.76218	Mus musculus RIKEN cDNA 1700045H11 gene (1700045H11Rik), long non-coding RNA [NR_040649]	A_66_P134849	NR_040649	NR_040649	Mm.396218	73348			TC1631335
5969	mm|4qA5	25.586	24.1747	23.9888	26.586	30.3068	26.4077	Mus musculus adult male testis cDNA, RIKEN full-length enriched library, clone:1700045I11 product:hypothetical Threonine-rich region containing protein, full insert sequence. [AK006699]	A_55_P1987296	AK006699	AK006699	Mm.6660	73350	GO:0003674(molecular_function)|GO:0005575(cellular_component)|GO:0008150(biological_process)		TC1593773
36341	mm|11qA2	2.77428	2.49705	2.66879	3.08463	4.78979	3.48254	Mus musculus RIKEN cDNA 1700046C09 gene (1700046C09Rik), long non-coding RNA [NR_045918]	A_52_P714497	NR_045918	NR_045918	Mm.399291	73307			TC1643482
12905	mm|8qA2	59.6642	44.2622	54.7202	59.4074	79.192	63.2041	Mus musculus adult male testis cDNA, RIKEN full-length enriched library, clone:4930554C15 product:unclassifiable, full insert sequence. [AK019763]	A_55_P2149826	AK019763	AK019763	Mm.437190	76604	GO:0003674(molecular_function)|GO:0005575(cellular_component)|GO:0008150(biological_process)		TC1666336
31778	mm|8qA2	2.9071	2.62719	2.80735	3.32516	5.0058	3.62698	Mus musculus RIKEN cDNA 1700047A11 gene (1700047A11Rik), long non-coding RNA [NR_110583]	A_51_P307632	NR_110583	NR_110583	Mm.437190	76604	GO:0003674(molecular_function)|GO:0005575(cellular_component)|GO:0008150(biological_process)		TC1629660
56611	mm|8qA2	14.3031	2.71149	4.22888	3.43269	5.20585	3.81753	Mus musculus adult male urinary bladder cDNA, RIKEN full-length enriched library, clone:9530081E14 product:unclassifiable, full insert sequence. [AK035649]	A_51_P166365	AK035649	AK035649	Mm.437190	76604	GO:0003674(molecular_function)|GO:0005575(cellular_component)|GO:0008150(biological_process)		TC1612457
9860	mm|14qC1	13.6161	15.7052	9.26152	5.28863	10.6857	13.6648	Mus musculus RIKEN cDNA 1700047E10 gene (1700047E10Rik), long non-coding RNA [NR_073363]	A_55_P2294109	NR_073363	NR_073363	Mm.439150	74328			NP746340
8320	mm|15qA1	3.06122	3.03324	2.82683	3.29795	4.93602	3.60892	Mus musculus RIKEN cDNA 1700047G03 gene (1700047G03Rik), long non-coding RNA [NR_040447]	A_66_P119811	NR_040447	NR_040447	Mm.231975	73339			TC1634416
32553	mm|12qC1	139468	141100	135294	155812	148681	151153	Mus musculus RIKEN cDNA 1700047I17 gene 2 (1700047I17Rik2), mRNA [NM_001100116]	A_55_P2114269	NM_001100116	NM_001100116	Mm.484656	100101807	GO:0003674(molecular_function)|GO:0005575(cellular_component)|GO:0008150(biological_process)	ENSMUST00000177768	NP383936
27833	mm|11qB1.3	6.48208	9.07972	6.81555	7.53588	9.01506	6.54005	Mus musculus adult male testis cDNA, RIKEN full-length enriched library, clone:1700047K16 product:inferred: Mus musculus, Similar to zinc finger protein 135 (clone pHZ-17), clone MGC:7841 IMAGE:3500812, mRNA, complete cds, full insert sequence. [AK006714]	A_51_P308397	AK006714	AK006714	Mm.72124	73335	GO:0003674(molecular_function)|GO:0005575(cellular_component)|GO:0008150(biological_process)
9063	mm|5qF	3.29282	2.82173	3.16046	3.47203	5.32745	3.88166	Mus musculus RIKEN cDNA 1700047L14 gene (1700047L14Rik), long non-coding RNA [NR_040691]	A_55_P2509889	NR_040691	NR_040691	Mm.416858	73295			TC1644018
46668	mm|1qH5	3062.57	3002.07	2961.16	2570.45	2757	2473.11	Mus musculus RIKEN cDNA 1700047M11 gene (1700047M11Rik), long non-coding RNA [NR_015458]	A_55_P2731521	NR_015458	NR_015458	Mm.331019	67330			TC1610792
59527	mm|13qA5	3.27041	2.92429	8.93573	3.67221	9.24072	4.14777	PREDICTED: Mus musculus RIKEN cDNA 1700048B10 gene (1700048B10Rik), transcript variant X3, ncRNA [XR_395168]	A_55_P2197693	XR_395168	XR_395168	Mm.418063	73465			NP746328
50917	mm|5qG1.1	11.1724	5.54836	5.0883	10.3102	5.94657	3.62669	PREDICTED: Mus musculus RIKEN cDNA 1700048F04 gene (1700048F04Rik), ncRNA [XR_168421]	A_55_P2302978	XR_168421	XR_168421	Mm.491433	73396			TC1599673
20980	mm|16qC4	231.173	234.494	234.45	187.07	241.425	232.223	UI-M-FY0-cgs-e-01-0-UI.r1 NIH_BMAP_FY0 Mus musculus cDNA clone IMAGE:30361920 5', mRNA sequence [CF533667]	A_55_P2413964	CF533667	CF533667	Mm.443304	100503166
33586	mm|16qC4	2.9317	2.65016	2.84391	3.37455	5.06755	3.67356	Mus musculus RIKEN cDNA 1700048M11 gene (1700048M11Rik), long non-coding RNA [NR_045300]	A_55_P2508969	NR_045300	NR_045300	Mm.443304	100503166			TC1688556
29902	mm|19qC1	2.9116	2.53955	2.79829	3.15089	21.0311	3.52778	PREDICTED: Mus musculus RIKEN cDNA 1700048O14 gene (1700048O14Rik), transcript variant X3, ncRNA [XR_884389]	A_66_P136454	XR_884389	XR_884389		73433	GO:0003674(molecular_function)|GO:0005575(cellular_component)|GO:0008150(biological_process)		TC1649160
17343	mm|9qF4	34.4544	26.2784	32.494	12.7584	21.7878	10.7473	Mus musculus RIKEN cDNA 1700048O20 gene (1700048O20Rik), long non-coding RNA [NR_033553]	A_66_P100678	NR_033553	NR_033553	Mm.482910	69430	GO:0003674(molecular_function)|GO:0005575(cellular_component)|GO:0008150(biological_process)	ENSMUST00000063103	TC1602575
914	mm|6qG3	3.12533	2.63554	2.79191	3.16346	4.86092	3.54201	Mus musculus RIKEN cDNA 1700049E15 gene (1700049E15Rik), long non-coding RNA [NR_033636]	A_52_P794440	NR_033636	NR_033636	Mm.396220	100039727			TC1600377
1372	mm|14qB	13.6144	16.0987	7.54259	20.9152	10.1687	12.8082	Mus musculus adult male testis cDNA, RIKEN full-length enriched library, clone:1700049E17 product:hypothetical protein, full insert sequence. [AK006737]	A_55_P2060130	AK006737	AK006737	Mm.57578	666214	GO:0003674(molecular_function)|GO:0005575(cellular_component)|GO:0008150(biological_process)		TC1588305
53194	mm|14qB	2.87804	2.58662	2.81484	3.2382	4.94167	3.65952	Mus musculus adult male testis cDNA, RIKEN full-length enriched library, clone:1700049E17 product:hypothetical protein, full insert sequence. [AK006737]	A_55_P1992359	AK006737	AK006737	Mm.57578	666214	GO:0003674(molecular_function)|GO:0005575(cellular_component)|GO:0008150(biological_process)		TC1592953
26535	mm|6qD3	80.4734	112.387	92.4363	88.2079	163.067	120.944	Mus musculus RIKEN cDNA 1700049E22 gene (1700049E22Rik), long non-coding RNA [NR_040525]	A_66_P136391	NR_040525	NR_040525	Mm.69413	73395			TC1742916
2933	mm|7qA3	8.54595	9.77783	12.5569	3.45338	5.24643	4.89855	RIKEN cDNA 1700049G17 gene [Source:MGI Symbol;Acc:MGI:1920680] [ENSMUST00000137668]	A_55_P2714334	ENSMUST00000137668	AK160450	Mm.379224	73430	GO:0003700(sequence-specific DNA binding transcription factor activity)|GO:0005575(cellular_component)|GO:0006355(regulation of transcription, DNA-dependent)	ENSMUST00000137668	TC1626689
3438	mm|7qA3	43.5002	46.0558	35.0645	15.3111	7.8299	17.7878	Mus musculus RIKEN cDNA 1700049G17 gene (1700049G17Rik), mRNA [NM_028538]	A_55_P2057941	NM_028538	NM_028538	Mm.379224	73430	GO:0003700(sequence-specific DNA binding transcription factor activity)|GO:0005575(cellular_component)|GO:0006355(regulation of transcription, DNA-dependent)	ENSMUST00000098639
7807	mm|7qA3	108.028	118.195	132.877	128.004	97.2927	99.5158	RIKEN cDNA 1700049G17 gene [Source:MGI Symbol;Acc:MGI:1920680] [ENSMUST00000138583]	A_55_P2714329	ENSMUST00000138583	AK079686	Mm.379224	73430	GO:0003700(sequence-specific DNA binding transcription factor activity)|GO:0005575(cellular_component)|GO:0006355(regulation of transcription, DNA-dependent)	ENSMUST00000138583	TC1596391
40286	mm|7qA3	165.388	160.987	137.519	96.9643	101.946	86.0761	RIKEN cDNA 1700049G17 gene [Source:MGI Symbol;Acc:MGI:1920680] [ENSMUST00000152330]	A_55_P2714339	ENSMUST00000152330	BC069987	Mm.379224	73430	GO:0003700(sequence-specific DNA binding transcription factor activity)|GO:0005575(cellular_component)|GO:0006355(regulation of transcription, DNA-dependent)	ENSMUST00000152330	TC1626689
42588	mm|7qA3	2.92262	7.84797	4.05434	5.46739	5.01723	3.67448	PREDICTED: Mus musculus RIKEN cDNA 1700049G17 gene (1700049G17Rik), transcript variant X2, mRNA [XM_011250723]	A_52_P1020368	XM_011250723	XM_011250723	Mm.417001	73430	GO:0003700(sequence-specific DNA binding transcription factor activity)|GO:0005575(cellular_component)|GO:0006355(regulation of transcription, DNA-dependent)		TC1627548
47514	mm|7qA3	9.71871	9.59168	6.14505	3.91534	5.6971	4.79197	RIKEN cDNA 1700049G17 gene [Source:MGI Symbol;Acc:MGI:1920680] [ENSMUST00000145674]	A_55_P2714324	ENSMUST00000145674			73430	GO:0003700(sequence-specific DNA binding transcription factor activity)|GO:0005575(cellular_component)|GO:0006355(regulation of transcription, DNA-dependent)	ENSMUST00000145674
48730	mm|7qA3	3.15432	3.79662	6.87899	3.51751	5.23301	3.86066	Mus musculus RIKEN cDNA 1700049G17 gene (1700049G17Rik), mRNA [NM_028538]	A_52_P415992	NM_028538	NM_028538	Mm.379224	73430	GO:0003700(sequence-specific DNA binding transcription factor activity)|GO:0005575(cellular_component)|GO:0006355(regulation of transcription, DNA-dependent)	ENSMUST00000098639	TC1772648
47261	mm|17qA3.3	1362.13	1504.04	1450.4	1826.03	1478.01	1557.4	Mus musculus adult male testis cDNA, RIKEN full-length enriched library, clone:1700049J03 product:hypothetical protein, full insert sequence. [AK006745]	A_51_P278353	AK006745	AK006745	Mm.353031	73365			TC1668991
7948	mm|10qB5.3	58.988	64.1617	52.5119	64.4614	56.9393	71.528	Mus musculus RIKEN cDNA 1700049L16 gene (1700049L16Rik), non-coding RNA [NR_003644]	A_51_P495730	NR_003644	NR_003644	Mm.212793	108950		ENSMUST00000049520	TC1587009
32412	mm|11qB4	2.79507	2.51471	2.67609	3.1094	4.79996	3.47926	Mus musculus RIKEN cDNA 1700051A21 gene (1700051A21Rik), long non-coding RNA [NR_045922]	A_66_P130194	NR_045922	NR_045922	Mm.396157	73366			TC1623050
36313	mm|11qB4	7.31385	2.47541	5.7356	3.05677	4.75336	3.45932	Mus musculus adult male testis cDNA, RIKEN full-length enriched library, clone:4933411B07 product:unclassifiable, full insert sequence. [AK077134]	A_55_P2317570	AK077134	AK077134	Mm.396157	73366			TC1623050
6743	mm|12qD1	4.63048	2.9399	4.26664	3.70178	18.5145	4.06891	Mus musculus RIKEN cDNA 1700052I22 gene (1700052I22Rik), long non-coding RNA [NR_033786]	A_52_P504641	NR_033786	NR_033786	Mm.386790	67340			TC1684072
46480	mm|11qE1	680.151	739.777	746.592	809.772	991.307	989.712	Mus musculus RIKEN cDNA 1700052K11 gene (1700052K11Rik), long non-coding RNA [NR_027956]	A_51_P134262	NR_027956	NR_027956	Mm.351426	73431			TC1584821
51777	mm|19qD2	2.99742	6.17916	6.73018	3.4449	5.28709	3.90997	Mus musculus RIKEN cDNA 1700054A03 gene (1700054A03Rik), long non-coding RNA [NR_045320]	A_66_P116111	NR_045320	NR_045320	Mm.76932	78457			TC1617841
34714	mm|6qE3	2.81872	2.54505	2.71605	3.1713	4.87115	3.53707	Mus musculus RIKEN cDNA 1700054K19 gene (1700054K19Rik), long non-coding RNA [NR_027865]	A_66_P130067	NR_027865	NR_027865	Mm.378014	67336			TC1658780
7321	mm|2qE5	3.24054	10.0118	3.23405	4.46953	4.86023	19.871	Mus musculus RIKEN cDNA 1700054M17 gene (1700054M17Rik), long non-coding RNA [NR_045919]	A_52_P32353	NR_045919	NR_045919	Mm.437192	73358			TC1664174
37494	mm|14qA3	241.812	207.316	165.232	154.868	141.667	126.948	PREDICTED: Mus musculus RIKEN cDNA 1700054O19 gene (1700054O19Rik), misc_RNA [XR_395717]	A_55_P2118873	XR_395717	XR_395717	Mm.484040	74272	GO:0003674(molecular_function)|GO:0005575(cellular_component)|GO:0008150(biological_process)		NP357656
46318	mm|9qC	2.80767	2.52203	2.73259	3.13331	4.83231	3.56212	Mus musculus RIKEN cDNA 1700055C04 gene (1700055C04Rik), long non-coding RNA [NR_040726]	A_66_P137543	NR_040726	NR_040726	Mm.48745	73397
54940	mm|4qB1	3.23283	2.87753	3.08807	3.63938	5.61295	4.06831	Mus musculus 3 days neonate thymus cDNA, RIKEN full-length enriched library, clone:A630087P21 product:hypothetical protein, full insert sequence. [AK042394]	A_51_P499400	AK042394	AK042394	Mm.82696	73405	GO:0003674(molecular_function)|GO:0005575(cellular_component)|GO:0008150(biological_process)		TC1589883
55271	mm|4qB1	24.2561	37.1051	26.1251	17.1892	25.7653	34.5285	PREDICTED: Mus musculus RIKEN cDNA 1700055D18 gene (1700055D18Rik), misc_RNA [XR_035225]	A_55_P2046504	XR_035225	XR_035225	Mm.82696	73405	GO:0003674(molecular_function)|GO:0005575(cellular_component)|GO:0008150(biological_process)		TC1589883
623	mm|1qH5	445.556	498.46	481.207	384.354	468.129	387.921	Mus musculus RIKEN cDNA 1700056E22 gene (1700056E22Rik), mRNA [NM_028516]	A_51_P270891	NM_028516	NM_028516	Mm.50115	73363	GO:0003674(molecular_function)|GO:0005575(cellular_component)|GO:0008150(biological_process)	ENSMUST00000050306	TC1588981
10810	mm|2qH1	3.17171	2.88613	3.02285	3.57182	5.30371	3.83785	Mus musculus adult male testis cDNA, RIKEN full-length enriched library, clone:1700057D03 product:unclassifiable, full insert sequence. [AK006822]	A_55_P2264927	AK006822	AK006822	Mm.399166	73441
28863	mm|9qE3.3	3.12374	2.76069	2.98719	3.59303	5.31523	3.79912	Mus musculus adult male testis cDNA, RIKEN full-length enriched library, clone:1700057G04 product:unclassifiable, full insert sequence. [AK018865]	A_55_P2728788	AK018865	AK018865	Mm.179195	78459	GO:0003674(molecular_function)|GO:0005575(cellular_component)|GO:0005886(plasma membrane)|GO:0015914(phospholipid transport)|GO:0017121(phospholipid scrambling)|GO:0017128(phospholipid scramblase activity)		TC1611486
29033	mm|9qE3.3	3.29116	2.76847	3.06753	3.56333	5.21348	3.8329	Mus musculus RIKEN cDNA 1700057G04 gene (1700057G04Rik), mRNA [NM_001033184]	A_55_P2642146	NM_001033184	NM_001033184	Mm.179195	78459	GO:0003674(molecular_function)|GO:0005575(cellular_component)|GO:0005886(plasma membrane)|GO:0015914(phospholipid transport)|GO:0017121(phospholipid scrambling)|GO:0017128(phospholipid scramblase activity)	ENSMUST00000134712	TC1697108
31672	mm|9qE3.3	3.18585	2.71421	3.05096	4.95647	5.16635	5.83253	Mus musculus RIKEN cDNA 1700057G04 gene (1700057G04Rik), mRNA [NM_001033184]	A_55_P2642151	NM_001033184	NM_001033184	Mm.179195	78459	GO:0003674(molecular_function)|GO:0005575(cellular_component)|GO:0005886(plasma membrane)|GO:0015914(phospholipid transport)|GO:0017121(phospholipid scrambling)|GO:0017128(phospholipid scramblase activity)	ENSMUST00000135182	TC1590413
52889	mm|4qD2.2	32.1883	33.8293	30.8544	32.4686	36.4868	39.8946	Mus musculus RIKEN cDNA 1700057H15 gene (1700057H15Rik), long non-coding RNA [NR_040774]	A_66_P125161	NR_040774	NR_040774	Mm.452060	78460
16019	mm|2qC1.1	4.5882	4.96023	2.7505	6.7062	4.84413	3.52516	Mus musculus RIKEN cDNA 1700057H21 gene (1700057H21Rik), long non-coding RNA [NR_130155]	A_52_P313933	NR_130155	NR_130155	Mm.396227	73375			TC1648192
20989	mm|13qB1	9.13068	4.77943	5.82518	3.6128	23.3433	3.82665	PREDICTED: Mus musculus RIKEN cDNA 1700058M13 gene (1700058M13Rik), ncRNA [XR_873403]	A_66_P120700	XR_873403	XR_873403	Mm.247215	73423
38863	mm|13qB1	3.12206	2.89463	3.02226	3.61907	5.38056	3.87679	PREDICTED: Mus musculus RIKEN cDNA 1700058M13 gene (1700058M13Rik), ncRNA [XR_873403]	A_55_P2214580	XR_873403	XR_873403	Mm.396228	73423
42488	mm|6qG3	3.24946	2.96891	3.07664	3.56836	5.2576	3.87556	Mus musculus RIKEN cDNA 1700060C16 gene (1700060C16Rik), long non-coding RNA [NR_045732]	A_66_P114499	NR_045732	NR_045732	Mm.417844	73425			NP746260
13991	mm|2qH1	3.74326	2.72166	3.01365	3.32297	5.13215	3.72847	Mus musculus RIKEN cDNA 1700060C20 gene (1700060C20Rik), long non-coding RNA [NR_036606]	A_55_P1977402	NR_036606	NR_036606	Mm.416861	73399	GO:0003674(molecular_function)|GO:0005575(cellular_component)|GO:0008150(biological_process)		TC1628910
24977	mm|4qB2	61.0533	60.138	47.2812	45.926	59.4401	43.832	Mus musculus 16 days neonate heart cDNA, RIKEN full-length enriched library, clone:D830045F20 product:unclassifiable, full insert sequence. [AK164818]	A_55_P2325568	AK164818	AK164818	Mm.482207	73391
57822	mm|6qF2	2.91677	2.64885	2.84761	3.29328	5.10717	3.78447	PREDICTED: Mus musculus RIKEN cDNA 1700060L04 gene (1700060L04Rik), ncRNA [XR_378015]	A_66_P137569	XR_378015	XR_378015	Mm.438970	73378	GO:0003674(molecular_function)|GO:0005575(cellular_component)|GO:0008150(biological_process)		TC1676799
20698	mm|9qF3	3.17824	2.73491	3.07335	3.4274	5.1944	3.77837	Mus musculus adult male testis cDNA, RIKEN full-length enriched library, clone:1700061E17 product:hypothetical protein, full insert sequence. [AK131745]	A_55_P2245317	AK131745	AK131745	Mm.215259	100038395
50073	mm|2qA1	2.89051	2.584	2.8256	3.2457	4.93412	3.65023	Mus musculus RIKEN cDNA 1700061F12 gene (1700061F12Rik), long non-coding RNA [NR_038180]	A_66_P121674	NR_038180	NR_038180	Mm.23558	73438
5726	mm|17qD	3.18699	2.89547	4.87378	3.52533	5.3216	3.84208	RIKEN cDNA 1700061G19 gene [Source:MGI Symbol;Acc:MGI:1925875] [ENSMUST00000125425]	A_52_P306089	ENSMUST00000125425	AK018867	Mm.160106	78625	GO:0003674(molecular_function)|GO:0005575(cellular_component)|GO:0008150(biological_process)	ENSMUST00000125425	TC1589919	Fatty acid biosynthesis // Fatty acid degradation // Metabolic pathways // Fatty acid metabolism // PPAR signaling pathway // Adipocytokine signaling pathway	mmu00061 // mmu00071 // mmu01100 // mmu01212 // mmu03320 // mmu04920
10408	mm|17qD	26.8081	27.7352	23.0878	30.8866	37.6369	31.2191	Mus musculus RIKEN cDNA 1700061G19 gene (1700061G19Rik), mRNA [NM_030141]	A_55_P2019694	NM_030141	NM_030141	Mm.160106	78625	GO:0003674(molecular_function)|GO:0005575(cellular_component)|GO:0008150(biological_process)	ENSMUST00000025048	TC1657030	Fatty acid biosynthesis // Fatty acid degradation // Metabolic pathways // Fatty acid metabolism // PPAR signaling pathway // Adipocytokine signaling pathway	mmu00061 // mmu00071 // mmu01100 // mmu01212 // mmu03320 // mmu04920
19187	mm|17qD	10.8982	7.43594	4.70362	10.0842	5.37055	7.81247	Mus musculus RIKEN cDNA 1700061G19 gene (1700061G19Rik), mRNA [NM_030141]	A_66_P136717	NM_030141	NM_030141	Mm.160106	78625	GO:0003674(molecular_function)|GO:0005575(cellular_component)|GO:0008150(biological_process)	ENSMUST00000025048	TC1657030	Fatty acid biosynthesis // Fatty acid degradation // Metabolic pathways // Fatty acid metabolism // PPAR signaling pathway // Adipocytokine signaling pathway	mmu00061 // mmu00071 // mmu01100 // mmu01212 // mmu03320 // mmu04920
33688	mm|17qD	80.335	79.0682	68.3677	85.1764	98.9421	76.1908	RIKEN cDNA 1700061G19 gene [Source:MGI Symbol;Acc:MGI:1925875] [ENSMUST00000025048]	A_51_P267593	ENSMUST00000025048	XM_006525142	Mm.160106	78625	GO:0003674(molecular_function)|GO:0005575(cellular_component)|GO:0008150(biological_process)	ENSMUST00000025048	TC1657030	Fatty acid biosynthesis // Fatty acid degradation // Metabolic pathways // Fatty acid metabolism // PPAR signaling pathway // Adipocytokine signaling pathway	mmu00061 // mmu00071 // mmu01100 // mmu01212 // mmu03320 // mmu04920
5178	mm|18qE2	3.08811	2.66027	2.80124	3.17756	36.0049	6.51675	Mus musculus adult male testis cDNA, RIKEN full-length enriched library, clone:4930403F11 product:unclassifiable, full insert sequence. [AK076657]	A_55_P2732306	AK076657	AK076657	Mm.398232	73461			TC1638432
20115	mm|3qG1	18.316	17.4842	16.0513	35.2605	38.6078	48.6572	Mus musculus RIKEN cDNA 1700061I17 gene (1700061I17Rik), long non-coding RNA [NR_038029]	A_55_P2172515	NR_038029	NR_038029	Mm.158997	433646	GO:0003674(molecular_function)|GO:0005575(cellular_component)|GO:0008150(biological_process)		TC1593035
4705	mm|11qA3.2	21.036	12.8361	17.8341	21.3072	19.8146	15.8843	Mus musculus RIKEN cDNA 1700061J23 gene (1700061J23Rik), long non-coding RNA [NR_131065]	A_66_P138777	NR_131065	NR_131065	Mm.59224	76993			TC1640099
55288		87.5276	94.8898	105.355	99.9826	113.632	93.9252	AV207074 RIKEN full-length enriched, adult male testis Mus musculus cDNA clone 1700093D13 3'. [AV207074]	A_55_P2405244	AV207074	AV207074	Mm.398269	73432
15858	mm|14qA2	21.9397	14.7507	14.8307	8.32101	18.849	16.3734	PREDICTED: Mus musculus RIKEN cDNA 1700062C10 gene (1700062C10Rik), transcript variant X1, misc_RNA [XR_383101]	A_55_P2581395	XR_383101	XR_383101		73440	GO:0003674(molecular_function)|GO:0005575(cellular_component)|GO:0008150(biological_process)
33104	mm|14qA2	6.83263	9.5339	4.86235	4.29096	5.18048	3.74782	Mus musculus adult male testis cDNA, RIKEN full-length enriched library, clone:1700062C10 product:unclassifiable, full insert sequence. [AK006860]	A_55_P2086750	AK006860	AK006860		73440	GO:0003674(molecular_function)|GO:0005575(cellular_component)|GO:0008150(biological_process)		TC1678906
50183	mm|1qD	3.20319	2.84458	3.08146	3.64641	5.5475	4.02023	Mus musculus RIKEN cDNA 1700063A18 gene (1700063A18Rik), long non-coding RNA [NR_040467]	A_51_P141733	NR_040467	NR_040467	Mm.396229	73454			TC1690356
18815	mm|9qA5.1	176.487	165.467	162.325	152.884	257.982	194.348	Mus musculus RIKEN cDNA 1700063D05 gene (1700063D05Rik), long non-coding RNA [NR_040392]	A_66_P125379	NR_040392	NR_040392	Mm.275715	78500			TC1627631
7002	mm|6qF1	56.9434	68.4589	57.4512	58.7444	62.4855	88.3423	PREDICTED: Mus musculus RIKEN cDNA 1700063H04 gene (1700063H04Rik), transcript variant X1, misc_RNA [XR_378009]	A_51_P144543	XR_378009	XR_378009	Mm.81022	74269	GO:0003674(molecular_function)|GO:0005575(cellular_component)|GO:0008150(biological_process)	ENSMUST00000043553	TC1590934
41757	mm|9qE1	2.80561	7.92793	12.7381	6.26874	4.88809	6.04289	Mus musculus adult male testis cDNA, RIKEN full-length enriched library, clone:1700063H06 product:unclassifiable, full insert sequence. [AK006870]	A_55_P2727169	AK006870	AK006870	Mm.416863	73364			TC1673579
6004	mm|5qE2	3.06951	2.66568	2.79069	4.6876	4.85886	3.55178	Mus musculus RIKEN cDNA 1700063O14 gene (1700063O14Rik), long non-coding RNA [NR_045383]	A_55_P2508169	NR_045383	NR_045383	Mm.396233	73452			TC1650637
11375	mm|11qB3	148.038	144.503	162.467	118.101	225.412	118.369	Mus musculus adult male testis cDNA, RIKEN full-length enriched library, clone:1700064E03 product:unknown EST, full insert sequence. [AK006879]	A_55_P2209273	AK006879	AK006879	Mm.261201	74273			TC1695877
30641	mm|8qD3	387.635	396.137	353.547	389.212	460.879	385.195	PREDICTED: Mus musculus RIKEN cDNA 1700064F23 gene (1700064F23Rik), transcript variant X2, ncRNA [XR_879187]	A_66_P118282	XR_879187	XR_879187	Mm.398310	73437			TC1655324
36410	mm|10qD2	19.9993	18.7018	19.4867	21.0976	38.8503	12.1412	Mus musculus RIKEN cDNA 1700064J06 gene (1700064J06Rik), long non-coding RNA [NR_045348]	A_55_P2510133	NR_045348	NR_045348	Mm.416864	73400			TC1680469
26884	mm|12qE	3.08255	3.02322	2.97014	3.57384	5.2527	3.7797	Mus musculus RIKEN cDNA 1700064M15 gene (1700064M15Rik), long non-coding RNA [NR_045288]	A_55_P2508958	NR_045288	NR_045288	Mm.383439	73457			TC1623451
45303		29.4746	26.2936	32.5878	30.1265	23.8438	31.7495	AGENCOURT_8764196 NIH_MGC_130 Mus musculus cDNA clone IMAGE:6327934 5', mRNA sequence [BQ942063]	A_55_P2276914	BQ942063	BQ942063	Mm.401549	78458
14826	mm|9qE3.3	8.67576	5.0663	2.86959	7.83344	4.956	3.59583	Mus musculus RIKEN cDNA 1700065D16 gene (1700065D16Rik), transcript variant 2, non-coding RNA [NR_073361]	A_52_P230601	NR_073361	NR_073361	Mm.491830	73410	GO:0003674(molecular_function)|GO:0005575(cellular_component)|GO:0008150(biological_process)		TC1697246
56332	mm|9qE3.3	2.86338	2.59583	2.79417	3.51606	4.98346	3.69438	Mus musculus 9.5 days embryo parthenogenote cDNA, RIKEN full-length enriched library, clone:B130055G11 product:hypothetical protein, full insert sequence. [AK045280]	A_52_P112033	AK045280	AK045280		73410	GO:0003674(molecular_function)|GO:0005575(cellular_component)|GO:0008150(biological_process)		TC1588356
61718	mm|9qE3.3	606.403	624.81	641.521	531.588	741.937	552.888	Mus musculus RIKEN cDNA 1700065D16 gene (1700065D16Rik), transcript variant 1, mRNA [NM_001271569]	A_55_P2489864	NM_001271569	NM_001271569	Mm.491830	73410	GO:0003674(molecular_function)|GO:0005575(cellular_component)|GO:0008150(biological_process)		TC1723177
29743	mm|15qD1	3.0763	2.51714	2.7571	5.2782	4.82043	7.49064	Mus musculus RIKEN cDNA 1700065I16 gene (1700065I16Rik), transcript variant 1, non-coding RNA [NR_108057]	A_52_P13739	NR_108057	NR_108057	Mm.82775	78462		ENSMUST00000191090	NP746164
1700	mm|6qB1	3.28652	2.74136	3.04015	3.3491	5.19278	3.77425	Mus musculus RIKEN cDNA 1700065J11 gene (1700065J11Rik), long non-coding RNA [NR_040526]	A_66_P117591	NR_040526	NR_040526	Mm.69443	73409	GO:0003674(molecular_function)|GO:0005575(cellular_component)|GO:0008150(biological_process)		TC1673295
48698	mm|1qH6	3.18617	2.86052	3.12019	3.69149	5.56368	4.05573	Mus musculus RIKEN cDNA 1700065J18 gene (1700065J18Rik), long non-coding RNA [NR_040468]	A_55_P2828422	NR_040468	NR_040468	Mm.414869	73455			TC1675100
47824	mm|6qC1	4.90266	5.01847	9.17544	6.54596	4.99552	8.80445	Mus musculus RIKEN cDNA 1700065L07 gene (1700065L07Rik), long non-coding RNA [NR_108032]	A_66_P100779	NR_108032	NR_108032	Mm.233629	73408			TC1747273
44453	mm|18qD1	3.28231	2.79005	3.09034	3.58937	5.30473	3.9105	BY706891 RIKEN full-length enriched, adult male testis Mus musculus cDNA clone 1700065O20 5'. [BY706891]	A_66_P130245	BY706891	BY706891	Mm.396238	76609
52080	mm|18qD1	2.86147	2.60451	2.8007	3.23305	5.00262	3.70702	Mus musculus RIKEN cDNA 1700065O20 gene (1700065O20Rik), long non-coding RNA [NR_045386]	A_52_P818653	NR_045386	NR_045386	Mm.396238	76609			TC1608919
6766	mm|1qB	3.3311	3.30208	4.52307	3.53724	24.3272	3.92077	Mus musculus RIKEN cDNA 1700066B17 gene (1700066B17Rik), long non-coding RNA [NR_040465]	A_66_P128480	NR_040465	NR_040465	Mm.396239	73426			TC1713200
2335	mm|18qB2	1099.62	1027.36	956.105	836.962	862.338	904.408	Mus musculus RIKEN cDNA 1700066B19 gene (1700066B19Rik), mRNA [NM_001033168]	A_55_P2126945	NM_001033168	NM_001033168	Mm.379225	73449	GO:0003674(molecular_function)|GO:0005575(cellular_component)|GO:0008150(biological_process)	ENSMUST00000097617	TC1594731
39886	mm|18qB2	338.493	412.532	422.52	531.397	569.161	473.43	Mus musculus RIKEN cDNA 1700066B19 gene (1700066B19Rik), mRNA [NM_001033168]	A_66_P111154	NM_001033168	NM_001033168	Mm.379225	73449	GO:0003674(molecular_function)|GO:0005575(cellular_component)|GO:0008150(biological_process)	ENSMUST00000143778	TC1594731
61345	mm|16qC3.3	154.029	147.663	128.499	117.89	120.433	124.022	PREDICTED: Mus musculus RIKEN cDNA 1700066C05 gene (1700066C05Rik), mRNA [XM_001473318]	A_51_P327570	XM_001473318	XM_001473318		78654	GO:0003674(molecular_function)|GO:0005575(cellular_component)|GO:0008150(biological_process)		TC1593287
25368		24.7672	19.0436	15.0514	21.915	25.2326	30.358	AGENCOURT_10611043 NIH_MGC_169 Mus musculus cDNA clone IMAGE:6743865 5', mRNA sequence [BU962914]	A_55_P2195077	BU962914	BU962914	Mm.392402	67925
49749	mm|13qB1	6.56601	14.6673	11.8851	9.48673	14.3612	14.0014	Mus musculus RIKEN cDNA 1700066J03 gene (1700066J03Rik), long non-coding RNA [NR_126543]	A_52_P40569	NR_126543	NR_126543	Mm.372249	67339			TC1643786
61461	mm|13qB1	9.52499	6.54016	13.9056	15.7275	5.57525	9.99787	AGENCOURT_24959256 NIH_MGC_169 Mus musculus cDNA clone IMAGE:30916952 5', mRNA sequence [CN840722]	A_55_P2288690	CN840722	CN840722	Mm.372249	67339
16240	mm|1qC1.3	39.8917	49.0871	44.5982	45.5697	43.0388	32.4485	Mus musculus RIKEN cDNA 1700066M21 gene (1700066M21Rik), mRNA [NM_028546]	A_55_P2119348	NM_028546	NM_028546	Mm.263673	73467	GO:0003674(molecular_function)|GO:0005575(cellular_component)|GO:0005576(extracellular region)|GO:0008150(biological_process)	ENSMUST00000042734	TC1585605
34019	mm|5qE1	2.79087	2.47136	2.67556	3.04175	4.74164	3.44207	Mus musculus RIKEN cDNA 1700066N21 gene (1700066N21Rik), long non-coding RNA [NR_045924]	A_55_P2509864	NR_045924	NR_045924	Mm.396240	73471			TC1603416
672	mm|18qD3	3.35857	2.90977	3.26204	3.7042	172.664	4.07431	Mus musculus RIKEN cDNA 1700066O22 gene (1700066O22Rik), long non-coding RNA [NR_015541]	A_55_P2369400	NR_015541	NR_015541	Mm.444721	74916	GO:0003674(molecular_function)|GO:0005575(cellular_component)|GO:0008150(biological_process)		NP742205
22172	mm|18qD3	3.87889	3.42734	3.06481	4.08559	5.18142	3.77001	Mus musculus adult male testis cDNA, RIKEN full-length enriched library, clone:4930542C11 product:unclassifiable, full insert sequence. [AK016016]	A_52_P18976	AK016016	AK016016	Mm.488543	74916	GO:0003674(molecular_function)|GO:0005575(cellular_component)|GO:0008150(biological_process)		TC1618646
41112	mm|18qD3	2.85297	2.58967	2.78129	3.24361	4.98328	3.64302	Mus musculus adult male testis cDNA, RIKEN full-length enriched library, clone:4930542C11 product:unclassifiable, full insert sequence. [AK016016]	A_55_P2914649	AK016016	AK016016	Mm.488543	74916	GO:0003674(molecular_function)|GO:0005575(cellular_component)|GO:0008150(biological_process)		TC1618646
49600	mm|18qD3	2.8212	2.54529	2.75243	3.16255	4.87256	3.60424	Mus musculus adult male testis cDNA, RIKEN full-length enriched library, clone:1700066O22 product:unclassifiable, full insert sequence. [AK006909]	A_55_P2727174	AK006909	AK006909	Mm.444721	74916	GO:0003674(molecular_function)|GO:0005575(cellular_component)|GO:0008150(biological_process)		TC1697017
58180	mm|1qD	177.786	183.781	236.436	191.578	244.757	186.048	Mus musculus RIKEN cDNA 1700067G17 gene (1700067G17Rik), long non-coding RNA [NR_040471]	A_66_P119450	NR_040471	NR_040471	Mm.491040	73475			TC1711317
8393	mm|8qC3	44.8439	41.5807	41.3523	72.6026	52.8689	57.6368	Mus musculus RIKEN cDNA 1700067K01 gene (1700067K01Rik), mRNA [NM_183097]	A_52_P425971	NM_183097	NM_183097	Mm.75101	73453	GO:0003674(molecular_function)|GO:0005575(cellular_component)|GO:0008150(biological_process)	ENSMUST00000140120	TC1593986
4753	mm|17qC	13.9366	12.0463	15.7815	13.6947	7.08647	10.2612	Mus musculus RIKEN cDNA 1700067P10 gene (1700067P10Rik), mRNA [NM_026625]	A_51_P271268	NM_026625	NM_026625	Mm.138490	68224	GO:0003674(molecular_function)|GO:0005575(cellular_component)|GO:0008150(biological_process)	ENSMUST00000022028	TC1594568
9213	mm|17qC	3.36259	2.8973	3.26883	3.61936	5.47489	4.00065	Mus musculus RIKEN cDNA 1700067P10 gene (1700067P10Rik), mRNA [NM_026625]	A_55_P2727808	NM_026625	NM_026625	Mm.138490	68224	GO:0003674(molecular_function)|GO:0005575(cellular_component)|GO:0008150(biological_process)	ENSMUST00000022028	TC1594568
35396	mm|7qF2	28.1607	23.9123	27.8391	22.2775	33.5088	25.7418	Mus musculus adult male testis cDNA, RIKEN full-length enriched library, clone:1700069B07 product:hypothetical protein, full insert sequence. [AK006919]	A_66_P120140	AK006919	AK006919	Mm.122538	76613	GO:0003674(molecular_function)|GO:0005575(cellular_component)|GO:0008150(biological_process)		TC1602138
40126	mm|5qF	9.96825	13.5223	13.8917	8.46027	13.4183	16.023	Mus musculus RIKEN cDNA 1700069L16 gene (1700069L16Rik), long non-coding RNA [NR_033216]	A_51_P395705	NR_033216	NR_033216	Mm.159016	381707	GO:0003674(molecular_function)|GO:0005575(cellular_component)|GO:0008150(biological_process)		TC1605630
55094	mm|5qF	13.7357	19.2593	12.1843	18.3714	16.1886	16.0032	Mus musculus adult male testis cDNA, RIKEN full-length enriched library, clone:1700069L16 product:hypothetical protein, full insert sequence. [AK006923]	A_55_P2235421	AK006923	AK006923	Mm.159016	381707	GO:0003674(molecular_function)|GO:0005575(cellular_component)|GO:0008150(biological_process)		TC1595430
43061	mm|6qF1	2.78925	2.5228	2.70846	3.12406	4.85014	3.55676	Mus musculus RIKEN cDNA 1700069P05 gene (1700069P05Rik), long non-coding RNA [NR_040527]	A_52_P1147358	NR_040527	NR_040527	Mm.491058	73531	GO:0003674(molecular_function)|GO:0005575(cellular_component)|GO:0008150(biological_process)		NP746203
[truncated: 58,599 more rows]
