# Supplementary material for: Dermal macrophages set pain sensitivity by modulating the amount of tissue NGF through an SNX25–Nrf2 pathway
Source: Nat Immunol. 2023 Jan 26;24(3):439–51. doi: 10.1038/s41590-022-01418-5 (PMC9977679; doi:10.1038/s41590-022-01418-5)
Supplement: Source Data Extended Data Fig. 2 — Statistical source data. [file 41590_2022_1418_MOESM13_ESM.xlsx]

## Sheet: Ex. Fig.2
Ex. Data Fig. 2b
Hot plate test
2 months	#1	#2	#3	#4	#5	#6	#7	#8	#9	#10	#11	#12	#13	#14	#15	#16	Ave.	SEM	t-test (Snx25+/+ vs Snx25+/-)
Snx25+/+	23.4	28.2	25.3	24.6	18.9	36.66	25.35	31.53									26.7425	1.91185	0.22229
Snx25+/-	24.6	20.9	24.5	21.9	24.63	28.97	21.28	31.97	16.47	21.56	15.18	30.03	26.28	25.59	23.1	28.56	24.095	1.14862
6-8 months	#1	#2	#3	#4	#5	#6	#7	#8	#9	#10	#11	#12	#13	Ave.	SEM	t-test (Snx25+/+ vs Snx25+/-)
Snx25+/+	33	18.88	29.31	24.53	25.47	15.13	23.82	24.47	22.94	23.75	16.31			23.4191	1.57651	0.00640157
Snx25+/-	30.41	27.84	37.5	26.44	26.13	33.06	33.75	29.31	28.22	28.9	34.09	36.53	17.13	29.9469	1.48061
Ex. Data Fig. 2c
Distribution
n=814 from 3 mice				n=709 from 4 mice
Snx25+/+				Snx25+/-
Soma diameter (um)	Cell count	Frequency (%)	Cumulative relative frequency (%)	Soma diameter (um)	Cell count	Frequency (%)	Cumulative relative frequency (%)
5	0	0	0	5	0	0	0
10	6	0.737101	0.737101	10	5	0.703235	0.703235
15	38	4.6683	5.40541	15	28	3.93812	4.64135
20	147	18.059	23.4644	20	121	17.0183	21.6596
25	215	26.4128	49.8771	25	181	25.4571	47.1167
30	133	16.3391	66.2162	30	148	20.8158	67.9325
35	114	14.0049	80.2211	35	97	13.6428	81.5752
40	73	8.96806	89.1892	40	70	9.84529	91.4205
45	51	6.26536	95.4545	45	35	4.92264	96.3432
50	28	3.4398	98.8943	50	13	1.82841	98.1716
55	8	0.982801	99.8771	55	7	0.984529	99.1561
60	1	0.12285	100	60	4	0.562588	99.7187
Ex. Data Fig. 2d
IHC, positive cells
CGRP		#1	#2	#3	#4	#5	#6	#7	#8	#9	Ave.	SEM	t-test (Snx25+/+ vs Snx25+/-)
Snx25+/+	Nissl	177	169	165	256	151	221	181
	CGRP	30	26	35	37	25	26	31
	CGRP/Nissl	16.9492	15.3846	21.2121	14.4531	16.5563	11.7647	17.1271			16.2067	1.09171
Snx25+/-	Nissl	291	310	338	117	153	180	110	152	133
	CGRP	41	45	56	24	20	27	20	17	19
	CGRP/Nissl	14.0893	14.5161	16.568	20.5128	13.0719	15	18.1818	11.1842	14.2857	15.2678	0.929307	0.52119
Ex. Data Fig. 2e
IHC, positive cells
NF200		#1	#2	#3	Ave.	SEM	t-test (Snx25+/+ vs Snx25+/-)
Snx25+/+	Nissl	167	127	272
	NF200	42	30	70
	NF200/Nissl	25.1497	23.622	25.7353	24.8357	0.629923
Snx25+/-	Nissl	182	240	147
	NF200	56	48	33
	NF200/Nissl	30.7692	20	22.449	24.4061	3.25918	0.903272
