# Supplementary material for: Dermal macrophages set pain sensitivity by modulating the amount of tissue NGF through an SNX25–Nrf2 pathway
Source: Nat Immunol. 2023 Jan 26;24(3):439–51. doi: 10.1038/s41590-022-01418-5 (PMC9977679; doi:10.1038/s41590-022-01418-5)
Supplement: Source Data Extended Data Fig. 3 — Statistical source data, unprocessed western blots. [file 41590_2022_1418_MOESM14_ESM.xlsx]

## Sheet: Ex. Fig.3
Ex. Data Fig. 3a
von Frey test
2w	#1	#2	#3	#4	#5	#6	#7	#8	Ave.	SEM	t-test (Snx25+/+ vs Snx25+/-)
Snx25+/+	0.948122	1.75375	1.67939	1.58151	0.401954	4	0.401954	1.53349	1.53752	0.402205	0.287531
Snx25+/-	4	1.35564	1.35564	1.324	1.61216	4			2.27457	0.54728
3w	#1	#2	#3	#4	#5	#6	#7	#8	Ave.	SEM	t-test (Snx25+/+ vs Snx25+/-)
Snx25+/+	1.52655	0.5109	0.676656	0.948122	0.837483	0.953727	0.837483	0.953727	0.905581	0.104327	0.0162697
Snx25+/-	1.05072	1.26969	1.90546	1.61216	1.61216	0.953727			1.40065	0.150958
Ex. Data Fig. 3b
Distribution
n=1551 from 3 mice				n=2036 from 3 mice
Snx25+/+				Snx25+/-
Soma diameter (um)	Cell count	Frequency (%)	Cumulative relative frequency (%)	Soma diameter (um)	Cell count	Frequency (%)	Cumulative relative frequency (%)
5	6	0.386847	0.386847	5	17	0.834971	0.834971
10	33	2.12766	2.51451	10	125	6.13949	6.97446
15	262	16.8923	19.4068	15	396	19.4499	26.4244
20	526	33.9136	53.3204	20	615	30.2063	56.6306
25	370	23.8556	77.176	25	417	20.4813	77.112
30	170	10.9607	88.1367	30	197	9.67583	86.7878
35	97	6.25403	94.3907	35	115	5.64833	92.4361
40	53	3.41715	97.8079	40	94	4.6169	97.053
45	20	1.28949	99.0974	45	46	2.25933	99.3124
50	9	0.580271	99.6776	50	9	0.442043	99.7544
55	4	0.257898	99.9355	55	5	0.24558	100
60	1	0.0644745	100	60	0	0	100
Ex. Data Fig. 3e
IHC, positive cells
CGRP		#1	#2	#3	#4	#5	#6	#7	#8	#9	Ave.	SEM	t-test (Snx25+/+ vs Snx25+/-)
Snx25+/+	Nissl	260	268	240	255	110	162	165	167		203.375	20.9659
	CGRP	65	58	49	50	34	34	38	50		47.25	3.97649
	CGRP/Nissl	25	21.6418	20.4167	19.6078	30.9091	20.9877	23.0303	29.9401		23.9417	1.53356
Snx25+/-	Nissl	289	183	282	186	328	180	181	212	212	228.111	18.8012
	CGRP	71	36	66	38	52	38	45	51	48	49.4444	4.10322
	CGRP/Nissl	24.5675	19.6721	23.4043	20.4301	15.8537	21.1111	24.8619	24.0566	22.6415	21.8443	0.969166	0.270072
NF200		#1	#2	#3	#4	#5	#6	#7	#8	#9	Ave.	SEM	t-test (WT vs HET)
Snx25+/+	Nissl	244	257	260	309	292	224	229	303		264.75	11.6615
	CGRP	81	81	79	81	119	83	93	121		92.25	6.24428
	CGRP/Nissl	33.1967	31.5175	30.3846	26.2136	40.7534	37.0536	40.6114	39.934		34.9581	1.9227
Snx25+/-	Nissl	200	198	150	385	232	181	119	125	134	191.556	27.3897
	CGRP	94	65	59	131	79	64	47	45	41	69.4444	9.53955
	CGRP/Nissl	47	32.8283	39.3333	34.026	34.0517	35.3591	39.4958	36	30.597	36.5212	1.62122	0.544091
Ex. Data Fig. 3g
IHC
PGP9.5	#1	#2	#3	#4	#5	#6	#7	#8	#9	#10	#11	#12	#13	#14	#15	#16	#17	#18	#19	#20	#21	#22	#23	#24	#25	#26	#27	#28	#29	#30	#31	#32	#33	#34	#35	#36	#37	#38	#39	#40	#41	#42	#43	#44	#45	#46	#47	#48	#49
Snx25+/+	0.00527153	0.00926584	0.00926584	0.0107619	0.011543	0.0122915	0.0124979	0.0134536	0.0137337	0.0137337	0.0144429	0.0144787	0.0144787	0.015143	0.0156039	0.0163983	0.016813	0.016813	0.016813	0.0169209	0.0170602	0.0172169	0.0175102	0.0175102	0.0194538	0.0207858	0.0211346	0.0211346	0.0223511	0.0223675	0.0223839	0.0229916	0.0240765	0.0246746	0.0249879	0.0259772	0.0266406	0.0272692	0.0287545	0.0301211	0.0318812	0.0318812	0.0330106	0.0423546
Snx25+/-	0.00733605	0.00833369	0.00983797	0.0109311	0.0110775	0.0112609	0.0114137	0.0114247	0.0115015	0.0119663	0.0121279	0.0128468	0.0136844	0.0137015	0.0137177	0.0137342	0.0137755	0.0148265	0.0150076	0.0153494	0.0160203	0.0161346	0.0164879	0.0169977	0.0181456	0.0187646	0.0188261	0.0188615	0.0188764	0.0189271	0.0189296	0.0189449	0.0193011	0.0193027	0.0194644	0.0197445	0.01986	0.0199052	0.0202763	0.0203369	0.0211177	0.0212218	0.0214179	0.0220264	0.0225128	0.023573	0.0237287	0.0239441	0.0240504
Ex. Data Fig. 3i
IHC, TrkA signal Intensity (Snx25+/+ intensity Ave. = 1)
	#1	#2	#3	#4	#5	#6	Ave.	SEM	t-test (Snx25+/+ vs Snx25+/-)
Snx25+/+	1.23423	1.35206	0.777483	0.822211	0.814009		1	0.121353	0.066486
Snx25+/-	0.588407	0.765057	0.536435	0.887016	0.73807	0.883412	0.733066	0.0597057
[truncated: 22 more columns]

## Sheet: Ex. Fig.3 Immunoblot
Ex. Data Fig. 3
