# Supplementary material for: Dermal macrophages set pain sensitivity by modulating the amount of tissue NGF through an SNX25–Nrf2 pathway
Source: Nat Immunol. 2023 Jan 26;24(3):439–51. doi: 10.1038/s41590-022-01418-5 (PMC9977679; doi:10.1038/s41590-022-01418-5)
Supplement: Source Data Extended Data Fig. 4 — Statistical source data, unprocessed western blots. [file 41590_2022_1418_MOESM15_ESM.xlsx]

## Sheet: Ex. Fig.4
Ex. Data Fig. 4b
von Frey test
	#1	#2	#3	#4	#5	#6	#7	Ave.	SEM
Snx25+/+	1.75375	1.22482	1.46035	1.61216	1.4079	0.537986		1.33283	0.17517
Snx25+/-	4	4	2.79955	4	1.61216	1.29546	4	3.10102	0.457746
Snx25fl/fl	0.869352	0.647295	0.851054	1.26432	0.511562			0.828716	0.127554
Ex. Data Fig. 4c
Formalin test
0-10 min Sum.	#1	#2	#3	#4	#5	#6	#7	Ave.	SEM
Snx25+/+	174	184	200	243	265	302		228	20.5799
Snx25+/-	68	71	98	116	163	180	188	126.286	19.1494
Snx25fl/fl	92	147	169	199	226	274	275	197.429	25.4323
20-60 min Sum.	#1	#2	#3	#4	#5	#6	#7	Ave.	SEM
Snx25+/+	1117	728	713	896	764	326		757.333	106.067
Snx25+/-	355	629	497	373	111	219	247	347.286	66.3403
Snx25fl/fl	887	462	491	804	410	242	456	536	86.0838
Ex. Data Fig. 4f
von Frey test
	#1	#2	#3	#4	#5	#6	#7	#8	#9	#10	#11	#12	#13	#14	#15	#16	#17	#18	#19	#20	#21	#22	#23	#24	Ave.	SEM	t-test (Snx25fl/fl vs Snx25Avil-cKO)
Snx25fl/fl	1.80836	1.7379	1.52655	1.51127	1.43888	1.37752	1.35357	1.28738	1.16625	1.15129	1.06205	1.0455	1.00789	0.983213	0.851958	0.676656	0.674019	0.263046	0.256888						1.11475	0.0999123	0.067586
Snx25Avil-cKO	4	3.23111	2.43953	1.97748	1.90052	1.89831	1.75375	1.71943	1.69579	1.59197	1.40708	1.37752	1.35863	1.22482	1.06205	1.05072	0.96772	0.896007	0.895365	0.879835	0.876776	0.732001	0.675337	0.5109	1.50511	0.166937
Ex. Data Fig. 4g
von Frey test
Snx25Avil-cKO	#1	#2	#3	#4	#5	#6	#7	#8	#9	#10	#11	#12	Ave.	SEM	t-test (Before vs After)
Before TAM	0.451295	0.456427	0.466772	0.703132	0.784692	0.98769	1.03642	1.10968	1.27919	1.28738	1.65149	2.4596	1.05615	0.167568	0.1652
After TAM	0.526698	0.732001	0.776621	0.879835	0.896007	0.96772	1.69579	1.71943	1.89831	1.90052	2.43953	3.23111	1.47197	0.236271
Ex. Data Fig. 4h
Formalin test
0-10 min Sum.	#1	#2	#3	#4	#5	#6	#7	#8	#9	#10	#11	Ave.	SEM	t-test (Snx25fl/fl vs Snx25Avil-cKO)
Snx25fl/fl	89	171	172	194	215							168.2	21.3902	0.528625
Snx25Avil-cKO	91	93	138	186	187	197	209	225	231	247	256	187.273	17.2622
20-60 min Sum.	#1	#2	#3	#4	#5	#6	#7	#8	#9	#10	#11	Ave.	SEM	t-test (Snx25fl/fl vs Snx25Avil-cKO)
Snx25fl/fl	330	1266	444	400	311							550.2	180.543	0.747104
Snx25Avil-cKO	515	440	399	199	273	541	735	582	341	747	753	502.273	57.9991
Ex. Data Fig. 4i
Real time PCR
CT value
b-actin	#1	#2	#3	#4	#5	#6
Snx25fl/fl	24.24	22.71	22.07	21.96	21.61	23.17
Snx25Avil-cKO	23.61	23.92	23.37	23.52	23.97	22.67
Trpv1	#1	#2	#3	#4	#5	#6
Snx25fl/fl	30.52	28.66	28.03	30.56	27.25	28.66
Snx25Avil-cKO	29.91	29.45	29.46	29.52	30.41	28.16
Scn9a	#1	#2	#3	#4	#5	#6
Snx25fl/fl	27.21	26.58	25.17	25.67	25.1	26.64
Snx25Avil-cKO	27	27.57	27.02	26.98	27.83	25.98
Scn10a	#1	#2	#3	#4	#5	#6
Snx25fl/fl	27.12	25.93	24.35	24.86	24.02	25.67
Snx25Avil-cKO	26.63	26.84	26.25	26.01	27.17	25.01
Real time PCR
Expression ratio
Trpv1	#1	#2	#3	#4	#5	#6	Ave.	SEM	t-test (Snx25fl/fl vs Snx25Avil-cKO)
Snx25fl/fl	0.857999	1.07852	1.07107	0.171829	1.33704	1.48354	1	0.188384	0.686719
Snx25Avil-cKO	0.846187	1.44298	0.978774	1.04178	0.767931	1.48354	1.09353	0.123459
Scn9a	#1	#2	#3	#4	#5	#6	Ave.	SEM	t-test (Snx25fl/fl vs Snx25Avil-cKO)
Snx25fl/fl	1.34743	0.722067	1.23132	0.806757	0.939657	0.952774	1	0.0991084	0.422439
Snx25Avil-cKO	1.0071	0.841016	0.841016	0.959401	0.72709	1.06452	0.906691	0.0512034
Scn10a	#1	#2	#3	#4	#5	#6	Ave.	SEM	t-test (Snx25fl/fl vs Snx25Avil-cKO)
Snx25fl/fl	0.859791	0.67927	1.3032	0.847954	1.1909	1.11888	1	0.0980053	0.576002
Snx25Avil-cKO	0.780277	0.83628	0.859791	1.12666	0.688752	1.25011	0.923646	0.0885507

## Sheet: Ex. Fig.4 Immunoblot
Ex. Data Fig. 4

## Sheet: Ex. Fig. 4 Multiple comparison 
Ex. Data Fig. 4b
von Frey test
	Snx25+/+	Snx25+/-	Snx25fl/fl
#1	1.75375	4	0.869352
#2	1.22482	4	0.647295
#3	1.46035	2.79955	0.851054
#4	1.61216	4	1.26432
#5	1.4079	1.61216	0.511562
#6	0.537986	1.29546
#7		4
One-Way ANOVA
								Tukey-Kramer
										Risk rate 5%	Risk rate 1%		0.05	0.01
	Number of data	Mean	Unbiased Variance	Standard deviation	Standard error				Difference of Means	Rejected value	Rejected value	Test statistic	Reference point	Reference point		p value
Snx25+/+	6	1.33283	0.184108	0.429078	0.17517			Snx25+/+,Snx25+/-	-1.76819	1.18265	1.55692	-3.88353	2.59749	3.4195	**	0.00394668
Snx25+/-	7	3.10102	1.46672	1.21108	0.457746			Snx25+/+,Snx25fl/fl	0.504113	1.2872	1.69455	1.01727	2.59749	3.4195		0.577717
Snx25fl/fl	5	0.828716	0.0813496	0.285219	0.127554			Snx25+/-,Snx25fl/fl	2.27231	1.2447	1.63861	4.74192	2.59749	3.4195	**	0.000721547
Total	18	1.88043	1.63558	1.2789	0.301439
Analysis of Variance Table
Variance Factors	Deviation sum of squares	Degrees of freedom	Mean Square	F value	Ｐvalue	Ｆ(0.95)	Ｆ(0.99)
Total Variation	27.8049	17
Between-group variation	17.7587	2	8.87933	13.2577	0.000483192	3.68232	6.35887
Error Variation	10.0463	15	0.66975
Ex. Data Fig. 4c
Formalin test
0-10 min Sum.	Snx25+/+	Snx25+/-	Snx25fl/fl
#1	174	68	92
#2	184	71	147
#3	200	98	169
#4	243	116	199
#5	265	163	226
#6	302	180	274
#7		188	275
One-Way ANOVA
								Tukey-Kramer
										Risk rate 5%	Risk rate 1%		0.05	0.01
	Number of data	Mean	Unbiased Variance	Standard deviation	Standard error				Difference of Means	Rejected value	Rejected value	Test statistic	Reference point	Reference point		p value
Snx25+/+	6	228	2541.2	50.4103	20.5799			Snx25+/+,Snx25+/-	101.714	81.3804	106.367	3.20629	2.56531	3.35296	*	0.0136014
Snx25+/-	7	126.286	2566.9	50.6646	19.1494			Snx25+/+,Snx25fl/fl	30.5714	81.3804	106.367	0.963687	2.56531	3.35296		0.608839
Snx25fl/fl	7	197.429	4527.62	67.2876	25.4323			Snx25+/-,Snx25fl/fl	-71.1429	78.1878	102.194	-2.33417	2.56531	3.35296		0.0778967
Total	20	181.7	4808.54	69.3436	15.5057
Analysis of Variance Table
Variance Factors	Deviation sum of squares	Degrees of freedom	Mean Square	F value	Ｐvalue	Ｆ(0.95)	Ｆ(0.99)
Total Variation	91362.2	19
Between-group variation	36089.1	2	18044.5	5.54984	0.013959	3.59153	6.11211
Error Variation	55273.1	17	3251.36
20-60 min Sum.	Snx25+/+	Snx25+/-	Snx25fl/fl
#1	1117	355	887
#2	728	629	462
#3	713	497	491
#4	896	373	804
#5	764	111	410
#6	326	219	242
#7		247	456
One-Way ANOVA
								Tukey-Kramer
										Risk rate 5%	Risk rate 1%		0.05	0.01
	Number of data	Mean	Unbiased Variance	Standard deviation	Standard error				Difference of Means	Rejected value	Rejected value	Test statistic	Reference point	Reference point		p value
Snx25+/+	6	757.333	67501.5	259.81	106.067			Snx25+/+,Snx25+/-	410.048	316.038	413.073	3.3284	2.56531	3.35296	*	0.0105297
Snx25+/-	7	347.286	30807.2	175.52	66.3403			Snx25+/+,Snx25fl/fl	221.333	316.038	413.073	1.79659	2.56531	3.35296		0.200518
Snx25fl/fl	7	536	51873	227.756	86.0838			Snx25+/-,Snx25fl/fl	-188.714	303.639	396.868	-1.59436	2.56531	3.35296		0.274927
Total	20	536.35	72463.6	269.191	60.1929
Analysis of Variance Table
Variance Factors	Deviation sum of squares	Degrees of freedom	Mean Square	F value	Ｐvalue	Ｆ(0.95)	Ｆ(0.99)
Total Variation	1.37681e+06	19
Between-group variation	543220	2	271610	5.53914	0.0140497	3.59153	6.11211
Error Variation	833589	17	49034.6
