# Supplementary material for: Dermal macrophages set pain sensitivity by modulating the amount of tissue NGF through an SNX25–Nrf2 pathway
Source: Nat Immunol. 2023 Jan 26;24(3):439–51. doi: 10.1038/s41590-022-01418-5 (PMC9977679; doi:10.1038/s41590-022-01418-5)
Supplement: Source Data Extended Data Fig. 5 — Statistical source data, unprocessed western blots. [file 41590_2022_1418_MOESM16_ESM.xlsx]

## Sheet: Ex. Fig.5
Ex. Data Fig. 5b
Distance between each marker and PGP9.5+ fiber (um)
	#1	#2	#3	#4	#5	#6	#7	#8	#9	#10	#11	#12	#13	#14	#15	#16	#17	#18	#19	#20	#21	#22	#23	#24	#25	#26	#27	#28	#29	#30	#31	#32	#33	#34	#35	#36	#37	#38	#39	#40	#41	#42	#43	#44	#45	#46	#47	#48	#49
CD206	1.19063	2.82366	11.5576	4.33348	2.45402	5.98214	12.0857	9.05179	4.50357	3.91473	1.2625	11.333	1.88214	1.48795	15.2513	32.7446	7.00491	7.44643	3.8692	5.77857	1.81027	1.81027	3.2875	3.76473	28.1924	2.69509	7.35045	0.941071	3.32768	3.27366	46.5134	8.33884	3.68125	1.48795	2.67857	18.4067	41.6424	1.81027	5.35714	1.60268	2.97634	4.14554	0.998214	4.17723	2.66205	4.79911	8.33348	25.2295	40.5156
Gr1	65.3848	78.029	39.1321	74.3125	10.0045	98.5679	3.99286
CD117	5.05938	13.9911	11.408	17.3879	33.2826	40.5482	34.1692	40.5951	43.0982	32.9402	38.5768	57.6366	46.4991	63.0371	73.6299	73.9518	80.1871	84.2915	84.3924	78.4496	84.1835	96.2634	98.5223	69.0388	69.8897	81.9103	99.3326	98.3071	37.0487	37.2549	7.19241	12.4647	45.9625	60.9487	33.4674	31.3455
CD4	39.6268	78.0853	83.5647	23.0629	15.8661	35.8589	37.5344
CD8a	91.5679	84.5259	71.9277	67.454	55.6	47.9156	69.7299	54.0594	77.0643	92.5612	99.9585
CD19	52.1402	74.5	44.9906	56.7509	25.1732	11.5804
NK1.1	31.1634	33.2161	47.2795	34.4879	95.2812
Ex. Data Fig. 5c
Fluorescence intensity in each marker+ cell
		#1	#2	#3	#4	#5	#6	#7	#8	#9	#10	#11	#12	#13	#14	#15	#16	#17	#18	#19	Ave.	SEM
MFI	CD206	0.129638	0.153274	0.142389	0.0735524	0.0571583	0.0420112	0.0656982	0.145939	0.137566	0.0529777	0.108694	0.148877	0.0694406	0.0773804	0.131458					0.102404	0.0104956
	F4/80	0.0684227	0.067207	0.0766442	0.112461	0.114257	0.0319918	0.054358	0.0399967	0.0271553	0.0632698	0.0699707	0.0548568	0.0572271	0.100804	0.0558581	0.069556	0.201582	0.10925	0.249162	0.0854752	0.0128226
	CD117	0.0109617	0.0519372	0.0274133	0.0270243																0.0293341	0.00845317
	Ly6G	0.0226661	0.019691	0.0170575	0.0270227																0.0216093	0.00213738
MFI (CD206 intensity Ave.=1)	CD206	1.26595	1.49676	1.39047	0.718261	0.558167	0.410251	0.641562	1.42513	1.34337	0.517342	1.06142	1.45383	0.678108	0.755642	1.28373					1	0.102493
	F4/80	0.668167	0.656295	0.748453	1.09822	1.11575	0.312409	0.530821	0.390579	0.265179	0.617848	0.683284	0.535693	0.558839	0.984378	0.54547	0.679234	1.9685	1.06686	2.43314	0.83469	0.125216
	CD117	0.107044	0.507182	0.267699	0.2639																0.286456	0.0825476
	Ly6G	0.221341	0.192288	0.166571	0.263884																0.211021	0.0208721
Ex. Data Fig. 5d
Number of SNX25+ cells in each marker+ cells
CD206	#1	#2	#3	#4	#5	#6	#7	#8	#9	#10	#11	Total cell number
Number of CD206+ cells	14	19	19	11	12	7	3	11	9	7	9	121
Number of SNX25+ cells in CD206+ cells	13	18	16	9	12	6	2	10	7	7	9	109
F4/80	#1	#2	#3	#4	#5	#6	#7	#8	#9	#10	Total cell number
Number of F4/80+ cells	11	16	15	10	4	5	8	6	7	6	88
Number of SNX25+ cells in F4/80+ cells	9	13	14	8	4	4	7	4	6	5	74
Gr1	#1	#2	#3	#4	#5	#6	#7	#8	#9	#10	Total cell number
Number of Gr1+ cells	1	8	9	8	9	2	14	3	3	1	58
Number of SNX25+ cells in Gr1+ cells	1	4	7	4	6	1	12	2	1	1	39
CD117	#1	#2	#3	#4	#5	#6	#7	#8	#9	Total cell number
Number of CD117+ cells	11	2	5	3	10	5	10	8	6	60
Number of SNX25+ cells in CD117+ cells	4	1	0	1	5	2	1	2	2	18
CD4	#1	#2	#3	#4	#5	#6	#7	#8	#9	Total cell number
Number of CD4+ cells	9	6	3	2	3	9	9	5	6	52
Number of SNX25+ cells in CD4+ cells	3	1	0	2	2	1	0	0	0	9
CD8	#1	#2	#3	#4	#5	#6	#7	#8	#9	#10	Total cell number
Number of CD8+ cells	8	9	1	5	3	5	3	3	4	3	44
Number of SNX25+ cells in CD8+ cells	0	6	1	3	3	0	0	0	0	0	13
CD19	#1	#2	#3	#4	#5	#6	#7	#8	#9	#10	#11	Total cell number
Number of CD19+ cells	1	5	13	3	5	1	11	7	4	5	4	59
Number of SNX25+ cells in CD19+ cells	0	5	3	3	3	0	2	0	0	0	0	16
NK1.1	#1	#2	#3	#4	#5	#6	#7	#8	#9	#10	#11	Total cell number
Number of NK1.1+ cells	4	3	6	3	10	3	6	5	5	3	2	50
Number of SNX25+ cells in NK1.1+ cells	0	1	0	1	1	2	3	0	1	0	0	9
Percentage of SNX25+ cells in each marker+ cells
	CD206	F4/80	Gr1	CD117	CD4	CD8a	CD19	NK1.1
Total cells	121	88	58	60	52	44	59	50
SNX25 positive	109	74	39	18	9	13	16	9
SNX25 negative	12	14	19	42	43	31	43	41
SNX25 positive cells (%)	90.0826	84.0909	67.2414	30	17.3077	29.5455	27.1186	18
SNX25 negative cells (%)	9.91736	15.9091	32.7586	70	82.6923	70.4545	72.8814	82
Ex. Data Fig. 5e
IHC, Intensity
CD206	#1	#2	#3	#4	#5	#6	Ave.	SEM
Snx25+/+	68.099	67.452	51.729	51.633			59.7282	4.648
Snx25+/-	60.002	59.145	69.11	75.87	67.691	54.215	64.3388	3.24163
IHC, Intensity (Normalized) (Snx25+/+ intensity Ave. = 1)
CD206	#1	#2	#3	#4	#5	#6	Ave.	SEM	t-test (Snx25+/+ vs Snx25+/-)
Snx25+/+	1.14015	1.12931	0.866073	0.864465			1	0.0778191	0.423779
Snx25+/-	1.00458	0.990235	1.15707	1.27025	1.13332	0.907694	1.07719	0.054273
IHC, Intensity
MHCII	#1	#2	#3	#4	#5	#6	#7	#8	Ave.	SEM
Snx25+/+	41.719	30.946	50.446	42.907	46.301	35.482	52.286	49.226	43.6641	2.6433
Snx25+/-	54.668	48.73	36.082	42.778					45.5645	3.98514
IHC, Intensity (Normalized) (Snx25+/+ intensity Ave. = 1)
MHCII	#1	#2	#3	#4	#5	#6	#7	#8	Ave.	SEM	t-test (Snx25+/+ vs Snx25+/-)
Snx25+/+	0.955453	0.708728	1.15532	0.98266	1.06039	0.812612	1.19746	1.12738	1	0.060537	0.6927
Snx25+/-	1.25201	1.11602	0.826353	0.979706					1.04352	0.0912682
Ex. Data Fig. 5f
IHC, Intensity
F4/80	#1	#2	#3	#4	Ave.	SEM
Snx25+/+	32.546	35.802	40.217	24.07	33.1587	3.41304
Snx25+/-	17.815	31.129	29.743	36.342	28.7572	3.91427
IHC, Intensity (Normalized) (Snx25+/+ intensity Ave. = 1)
F4/80	#1	#2	#3	#4	Ave.	SEM	t-test (Snx25+/+ vs Snx25+/-)
Snx25+/+	0.981521	1.07972	1.21286	0.725902	1	0.10293	0.429204
Snx25+/-	0.537264	0.938787	0.896988	1.096	0.86726	0.118046
Ex. Data Fig. 5h
Western blot
		#1	#2	#3	#4	Ave.	SEM	t-test (Snx25+/+ vs Snx25+/-)
Snx25+/+	GAPDH	17362.7	20513	17967.4	19783.1
	CD206	4612.9	19118.3	13250.7	15042.6
	CD206/GAPDH	0.265679	0.932009	0.737483	0.760375
	CD206/GAPDH (ratio)	1	1	1	1	1	0
Snx25+/-	GAPDH	11971.6	16690.8	15905.9	23340.8
	CD206	9117.72	6351.17	16061.1	8939.58
	CD206/GAPDH	0.761611	0.380519	1.00976	0.383002
	CD206/GAPDH (ratio)	2.86666	0.408278	1.3692	0.503702	1.28696	0.569194	0.648853
[truncated: 9 more columns]

## Sheet: Ex. Fig.5 Immunoblot
Ex. Data Fig. 5

## Sheet: Ex. Fig. 5 Multiple comparison 
Ex. Data Fig. 5b
Distance between each marker and PGP9.5+ fiber (um)
	CD206	Gr1	CD117	CD4	CD8a	CD19	NK1.1
#1	1.19063	65.3848	5.05938	39.6268	91.5679	52.1402	31.1634
#2	2.82366	78.029	13.9911	78.0853	84.5259	74.5	33.2161
#3	11.5576	39.1321	11.408	83.5647	71.9277	44.9906	47.2795
#4	4.33348	74.3125	17.3879	23.0629	67.454	56.7509	34.4879
#5	2.45402	10.0045	33.2826	15.8661	55.6	25.1732	95.2812
#6	5.98214	98.5679	40.5482	35.8589	47.9156	11.5804
#7	12.0857	3.99286	34.1692	37.5344	69.7299
#8	9.05179		40.5951		54.0594
#9	4.50357		43.0982		77.0643
#10	3.91473		32.9402		92.5612
#11	1.2625		38.5768		99.9585
#12	11.333		57.6366
#13	1.88214		46.4991
#14	1.48795		63.0371
#15	15.2513		73.6299
#16	32.7446		73.9518
#17	7.00491		80.1871
#18	7.44643		84.2915
#19	3.8692		84.3924
#20	5.77857		78.4496
#21	1.81027		84.1835
#22	1.81027		96.2634
#23	3.2875		98.5223
#24	3.76473		69.0388
#25	28.1924		69.8897
#26	2.69509		81.9103
#27	7.35045		99.3326
#28	0.941071		98.3071
#29	3.32768		37.0487
#30	3.27366		37.2549
#31	46.5134		7.19241
#32	8.33884		12.4647
#33	3.68125		45.9625
#34	1.48795		60.9487
#35	2.67857		33.4674
#36	18.4067		31.3455
#37	41.6424
#38	1.81027
#39	5.35714
#40	1.60268
#41	2.97634
#42	4.14554
#43	0.998214
#44	4.17723
#45	2.66205
#46	4.79911
#47	8.33348
#48	25.2295
#49	40.5156
#50	37.8259
#51	50.6906
#52	60.8442
#53	57.567
#54	60.8518
#55	73.6732
#56	76.2335
One-Way ANOVA
								Tukey-Kramer
										Risk rate 5%	Risk rate 1%		0.05	0.01
	Number of data	Mean	Unbiased Variance	Standard deviation	Standard error				Difference of Means	Rejected value	Rejected value	Test statistic	Reference point	Reference point		p value
CD206	56	15.0974	417.289	20.4276	2.72976			CD206,Gr1	-37.6774	29.2934	34.5701	-3.85668	2.99849	3.53862	**	0.00342902
Gr1	7	52.7748	1292.13	35.9462	13.5864			CD206,CD117	-38.1322	15.6096	18.4214	-7.32491	2.99849	3.53862	**	6.11606e-10
CD117	36	53.2296	818.818	28.615	4.76917			CD206,CD4	-29.7025	29.2934	34.5701	-3.04036	2.99849	3.53862	*	0.0445967
CD4	7	44.7999	679.963	26.0761	9.85584			CD206,CD8a	-58.7539	24.0985	28.4394	-7.31054	2.99849	3.53862	**	6.58669e-10
CD8a	11	73.8513	292.889	17.114	5.16007			CD206,CD19	-29.0918	31.3884	37.0425	-2.7791	2.99849	3.53862		0.0883768
CD19	6	44.1892	513.069	22.651	9.24724			CD206,NK1.1	-33.1882	34.1058	40.2494	-2.91782	2.99849	3.53862		0.0620301
NK1.1	5	48.2856	730.06	27.0196	12.0835			Gr1,CD117	-0.454755	30.184	35.6212	-0.0451755	2.99849	3.53862		1
								Gr1,CD4	7.97494	39.0579	46.0935	0.612239	2.99849	3.53862		0.996321
Total	128	37.2162	994.097	31.5293	2.78682			Gr1,CD8a	-21.0765	35.3292	41.6932	-1.78882	2.99849	3.53862		0.558153
								Gr1,CD19	8.5856	40.6527	47.9757	0.633261	2.99849	3.53862		0.995572
								Gr1,NK1.1	4.48918	42.7858	50.4929	0.314608	2.99849	3.53862		0.999919
Analysis of Variance Table								CD117,CD4	8.42969	30.184	35.6212	0.837408	2.99849	3.53862		0.980487
								CD117,CD8a	-20.6217	25.1735	29.7081	-2.45631	2.99849	3.53862		0.184924
Variance Factors	Deviation sum of squares	Degrees of freedom	Mean Square	F value	Ｐvalue	Ｆ(0.95)	Ｆ(0.99)	CD117,CD19	9.04035	32.2211	38.0252	0.841293	2.99849	3.53862		0.980021
Total Variation	126250	127						CD117,NK1.1	4.94394	34.8737	41.1557	0.425086	2.99849	3.53862		0.999532
Between-group variation	54393.9	6	9065.64	15.2657	5.78937e-13	2.17436	2.95455	CD4,CD8a	-29.0514	35.3292	41.6932	-2.46568	2.99849	3.53862		0.181324
Error Variation	71856.5	121	593.856					CD4,CD19	0.610661	40.6527	47.9757	0.0450415	2.99849	3.53862		1
								CD4,NK1.1	-3.48575	42.7858	50.4929	-0.244287	2.99849	3.53862		0.999982
								CD8a,CD19	29.6621	37.0847	43.765	2.39833	2.99849	3.53862		0.208349
								CD8a,NK1.1	25.5657	39.4114	46.5107	1.94508	2.99849	3.53862		0.455024
								CD19,NK1.1	-4.09641	44.2465	52.2167	-0.277605	2.99849	3.53862		0.999961
Ex. Data Fig. 5c
Fluorescence intensity in each marker+ cell
	CD206	F4/80	CD117	Ly6G
#1	1.26595	0.668167	0.107044	0.221341
#2	1.49676	0.656295	0.507182	0.192288
#3	1.39047	0.748453	0.267699	0.166571
#4	0.718261	1.09822	0.2639	0.263884
#5	0.558167	1.11575
#6	0.410251	0.312409
#7	0.641562	0.530821
#8	1.42513	0.390579
#9	1.34337	0.265179
#10	0.517342	0.617848
#11	1.06142	0.683284
#12	1.45383	0.535693
#13	0.678108	0.558839
#14	0.755642	0.984378
#15	1.28373	0.54547
#16		0.679234
#17		1.9685
#18		1.06686
#19		2.43314
One-Way ANOVA
								Tukey-Kramer
										Risk rate 5%	Risk rate 1%		0.05	0.01
	Number of data	Mean	Unbiased Variance	Standard deviation	Standard error				Difference of Means	Rejected value	Rejected value	Test statistic	Reference point	Reference point		p value
CD206	15	1	0.157572	0.396953	0.102493			CD206,F4/80	0.16531	0.416472	0.516434	1.06634	2.68646	3.33127		0.711776
F4/80	19	0.83469	0.297902	0.545804	0.125216			CD206,CD117	0.713544	0.678531	0.841393	2.82509	2.68646	3.33127	*	0.0360829
CD117	4	0.286456	0.0272564	0.165095	0.0825476			CD206,Ly6G	0.788979	0.678531	0.841393	3.12375	2.68646	3.33127	*	0.0172003
Ly6G	4	0.211021	0.00174259	0.0417443	0.0208721			F4/80,CD117	0.548234	0.663324	0.822536	2.22035	2.68646	3.33127		0.136053
								F4/80,Ly6G	0.623669	0.663324	0.822536	2.52586	2.68646	3.33127		0.0718427
Total	42	0.78212	0.261151	0.511029	0.0788535			CD117,Ly6G	0.0754349	0.852617	1.05726	0.237684	2.68646	3.33127		0.995193
Analysis of Variance Table
Variance Factors	Deviation sum of squares	Degrees of freedom	Mean Square	F value	Ｐvalue	Ｆ(0.95)	Ｆ(0.99)
Total Variation	10.7072	41
Between-group variation	3.05193	3	1.01731	5.04984	0.00483277	2.85174	4.34299
Error Variation	7.65525	38	0.201454
