# Supplementary material for: Dermal macrophages set pain sensitivity by modulating the amount of tissue NGF through an SNX25–Nrf2 pathway
Source: Nat Immunol. 2023 Jan 26;24(3):439–51. doi: 10.1038/s41590-022-01418-5 (PMC9977679; doi:10.1038/s41590-022-01418-5)
Supplement: Source Data Extended Data Fig. 6 — Statistical source data. [file 41590_2022_1418_MOESM17_ESM.xlsx]

## Sheet: Ex. Fig.6
Ex. Data Fig. 6e
IHC (MHCII positive cells)
	#1	#2	#3	#4	#5	#6	#7	#8	Ave.	SEM
GFP (+)	39	39	46	159	102	122	104	78	86.125	15.4034
GFP(+) MHCII(+)	27	30	34	50	65	89	70	48	51.625	7.69262
MHCII(+)/GFP*100	69.2308	76.9231	73.913	31.4465	63.7255	72.9508	67.3077	61.5385	64.6295	5.08216
IHC (CD206 positive cells)
	#1	#2	#3	#4	#5	#6	Ave.	SEM
GFP (+)	72	64	76	33	29	53	70.6667	8.11069
GFP(+) CD206(+)	22	21	15	7	5	11	19.3333	2.8954
CD206(+)/GFP*100	30.5556	32.8125	19.7368	21.2121	17.2414	20.7547	27.7016	2.59691
IHC (F4/80 positive cells)
	#1	#2	#3	#4	#5	#6	Ave.	SEM
GFP (+)	58	55	36	53	49	47	49.6667	3.1798
GFP(+) F4/80(+)	18	15	8	7	7	12	11.1667	1.88709
F4/80 (+) / GFP*100	31.0345	27.2727	22.2222	13.2075	14.2857	25.5319	22.2591	2.93463
IHC (Lyve1 positive cells)
	#1	#2	#3	#4	#5	#6	#7	#8	Ave.	SEM
GFP (+)	38	20	25	31	52	60	42	45	39.125	4.77507
GFP(+) Lyve1(+)	3	0	0	1	1	3	6	1	1.875	0.71807
Lyve1 (+)/GFP*100	7.89474	0	0	3.22581	1.92308	5	14.2857	2.22222	4.31894	1.69676
	MHCII(+) / GFP(+)	CD206(+) / GFP(+)	F4/80 (+) / GFP(+)	Lyve1 (+) / GFP(+)
Ave.	64.6295	27.7016	22.2591	4.31894
SEM	5.08216	2.59691	2.93463	1.69676
Ex. Data Fig. 6f
IHC (MHCII positive cells)
	#1	#2	#3	#4	#5	#6	#7	#8	Ave.	SEM
MHCII (+)	24	31	24	80	84	103	88	86	65	11.5866
MHCII(+) GFP(+)	14	14	22	50	65	89	70	48	46.5	9.84523
GFP(+)/MHCII(+)*100	58.3333	45.1613	91.6667	62.5	77.381	86.4078	79.5455	55.814	69.6012	5.81492
IHC (CD206 positive cells)
	#1	#2	#3	#4	#5	#6	Ave.	SEM
CD206(+)	58	53	42	81	55	77	61	6.12645
CD206(+) GFP(+)	10	13	7	7	5	11	8.83333	1.22247
GFP (+)/CD206 (+)*100	17.2414	24.5283	16.6667	8.64198	9.09091	14.2857	15.0758	2.41114
IHC (F4/80 positive cells)
	#1	#2	#3	#4	#5	#6	Ave.	SEM
F4/80(+)	51	46	30	60	17	29	38.8333	6.57985
F480(+) GFP(+)	18	15	8	7	7	12	11.1667	1.88709
GFP (+) / F4/80*100	35.2941	32.6087	26.6667	11.6667	41.1765	41.3793	31.4653	4.55915
IHC (Lyve1 positive cells)
Lyve1 IHC	#1	#2	#3	#4	#5	#6	#7	#8	Ave.	SEM
Lyve1(+)	17	14	11	10	10	38	20	43	20.375	4.58623
Lyve1(+) GFP(+)	5	1	1	2	1	3	6	1	2.5	0.707107
GFP (+)/Lyve1*100	29.4118	7.14286	9.09091	20	10	7.89474	30	2.32558	14.4832	3.752
	GFP(+) / MHCII(+)	GFP(+) / CD206(+)	GFP (+) / F4/80(+)	GFP (+) / Lyve1(+)
Ave.	69.6012	15.0758	31.4653	14.4832
SEM	5.81492	2.41114	4.55915	3.752
Ex. Data Fig. 6o
von Frey test
	#1	#2	#3	#4	#5	#6	Ave.	SEM	t-test (Before vs After)
Before Busulfan	1.49599	2.27556	1.35564	1.89559	2.48382	2.46223	1.9948	0.200303	0.327795
After Busulfan	0.676656	1.26432	1.14288	2.81403	2.48382	1.05072	1.57207	0.352431
Ex. Data Fig. 6p
von Frey test
Snx25+/+	#1	#2	#3	#4	#5	#6	#7	#8	Ave.	SEM	t-test (Before vs After)
before BMT	0.0821198	1.35564	1.52655	1.35564	1.35564	0.379378	1.61216	0.674019	1.04264	0.204888	0.747853
after BMT	1.09498	*	0.5109	*	1.03204	*	1.94733	1.15129	1.14731	0.182097		*death
Snx25+/-	#1	#2	#3	#4	#5	#6	Ave.	SEM	t-test (Before vs After)
before BMT	1.09498	1.90546	1.89559	0.640725	2.08322	1.61216	1.53869	0.228548	0.107592
after BMT	*	*	4	2.08322	2.48382	1.37749	2.48613	0.452354		*death
