# Supplementary material for: Dermal macrophages set pain sensitivity by modulating the amount of tissue NGF through an SNX25–Nrf2 pathway
Source: Nat Immunol. 2023 Jan 26;24(3):439–51. doi: 10.1038/s41590-022-01418-5 (PMC9977679; doi:10.1038/s41590-022-01418-5)
Supplement: Source Data Extended Data Fig. 7 — Statistical source data, unprocessed western blots. [file 41590_2022_1418_MOESM18_ESM.xlsx]

## Sheet: Ex. Fig.7
Ex. Data Fig. 7b
IHC, Intensity (Hind paw skin)
CD206	#1	#2	#3	#4	#5	#6	#7	#8	Ave.	SEM
Snx25+/+	64.914	32.567	43.973	14.543	19.317	23.816	20.391	18.984	29.8131	6.01414
Snx25+/-	22.025	27.836	22.084	9.965	7.621	10.078	9.638	21.296	16.3179	2.74779
IHC, Intensity (Normalized)(Hind paw skin)
CD206	#1	#2	#3	#4	#5	#6	#7	#8	Ave.	SEM	t-test (Snx25+/+ vs Snx25+/-)
Snx25+/+	2.17736	1.09237	1.47495	0.487805	0.647936	0.798843	0.683961	0.636767	1	0.201728	0.0605736
Snx25+/-	0.738769	0.933683	0.740748	0.334249	0.255626	0.338039	0.32328	0.714316	0.547339	0.0921672
IHC, Intensity (DRG)
CD206	#1	#2	#3	#4	#5	#6	Ave.	SEM
Snx25+/+	113.163	103.312	66.899	53.852			84.3065	14.2139
Snx25+/-	77.577	61.422	30.373	28.167	10.986	22.102	38.4378	10.4102
IHC, Intensity (Normalized) (DRG) (Snx25+/+ intensity Ave. = 1)
CD206	#1	#2	#3	#4	#5	#6	Ave.	SEM	t-test (Snx25+/+ vs Snx25+/-)
Snx25+/+	1.34228	1.22543	0.793521	0.638765			1	0.168597	0.0284565
Snx25+/-	0.920178	0.728556	0.360269	0.334102	0.13031	0.262162	0.45593	0.12348
Ex. Data Fig. 7c
PCR array
	Snx25+/+					Snx25+/-
	#1	#2	#3	Ave.	SEM	#1	#2	#3	Ave.	SEM
Cxcl2	0.0240547	14.5246	2.06393	5.53752	4.53195	0.0149477	2.8912	0.223113	1.04309	0.926009
Ccl3	0.0351484	6.26453	1.33453	2.54473	1.89734	0.0233357	1.57847	0.197502	0.599771	0.491928
Ccl4	0.0276297	5.67955	1.46616	2.39111	1.69585	0.0222359	1.44094	0.191383	0.55152	0.447383
Ccl7	0.0852705	3.856	1.37122	1.77083	1.1067	0.0326609	1.95035	0.749267	0.91076	0.559447
Ccl2	0.0811869	3.07026	2.05135	1.73427	0.877316	0.0296237	1.30473	0.985006	0.773119	0.383033
Cd14	0.0218626	2.09458	0.495223	0.870555	0.627082	0.0156741	0.725525	0.227515	0.322905	0.210394
Ccl11	0.0332172	0.894923	1.37748	0.768539	0.393166	0.0254099	2.21411	0.403285	0.880934	0.675453
Ccl8	0.129447	1.00693	0.71651	0.617628	0.258087	0.0436441	1.11491	0.323733	0.494095	0.320764
Cxcl3	0.030327	1.31012	0.10085	0.480433	0.415344	0.0204488	0.816393	0.0803835	0.305742	0.255911
Fos	0.030944	0.769576	0.488445	0.429655	0.215241	0.023613	1.02599	0.179541	0.409716	0.311409
Cxcl5	0.116661	1.1151	0.000944463	0.410903	0.353681	0.0109442	0.0531788	1.38391	0.482678	0.450781
Il1rn	0.0290674	0.772581	0.373307	0.391652	0.21483	0.0185553	0.364347	0.113468	0.165457	0.10315
Ccl5	0.0204224	0.142209	0.968353	0.376995	0.297762	0.0181507	0.140141	0.0207359	0.0596758	0.0402394
Il1b	0.027644	1.08083	0.0133018	0.373926	0.353478	0.0228105	0.0166249	0.00435598	0.0145971	0.00542298
Ccr1	0.0186356	0.560486	0.449709	0.342944	0.165277	0.0163763	0.0855115	0.0332689	0.0450522	0.0208091
Il1a	0.0266189	0.743389	0.116218	0.295409	0.225479	0.0203353	0.339148	0.0891725	0.149552	0.0968584
Ptgs2	0.0154289	0.358345	0.277292	0.217022	0.103477	0.0141423	0.137102	0.0248124	0.0586856	0.0393291
Ltb	0.0142387	0.123364	0.500188	0.212597	0.147206	0.0140389	0.0720059	0.0800333	0.0553594	0.0207898
Itgb2	0.019266	0.425613	0.152735	0.199204	0.119581	0.0144489	0.0726244	0.0312115	0.0394283	0.0172891
Tlr6	0.0171178	0.149765	0.3618	0.176228	0.100377	0.0181917	0.281768	0.0803714	0.126777	0.0795472
Il7	0.0224488	0.181107	0.2525	0.152019	0.067984	0.0161018	0.368703	0.0423265	0.142377	0.113416
Cebpb	0.0164286	0.309016	0.0945258	0.13999	0.0874684	0.0106268	0.11627	0.00210454	0.0430003	0.0367172
Ccr4	0.0150047	0.129777	0.273494	0.139425	0.0747752	0.0151358	0.380621	0.196218	0.197325	0.105508
Sele	0.0232608	0.174066	0.20077	0.132699	0.0552593	0.0209188	0.272491	0.0501171	0.114509	0.0794396
Tlr7	0.0149994	0.0900581	0.246363	0.11714	0.0681478	0.0149088	0.232522	0.10529	0.117574	0.063119
Il17a	0.0025821	0.126398	0.205406	0.111462	0.0590246	0.00281049	0.258901	0.0871951	0.116302	0.0753459
Il18	0.11755	0.0884173	0.0980975	0.101355	0.00856624	0.0401413	0.20944	0.138615	0.129399	0.049089
Cxcl10	0.0240709	0.0712637	0.205335	0.100223	0.054293	0.0191648	0.10591	0.167117	0.0973973	0.0429216
Tirap	0.0170048	0.0574686	0.163855	0.0794428	0.0437927	0.0157155	0.016403	0.00347587	0.0118648	0.00419916
Nr3c1	0.0196108	0.0581119	0.159767	0.0791633	0.0418064	0.0144688	0.278427	0.109791	0.134229	0.0771717
Ccr2	0.0186988	0.118147	0.0963823	0.0777426	0.0301831	0.017288	0.153601	0.0308051	0.0672312	0.0433606
Il5	0.0141132	0.138696	0.0776061	0.0768049	0.0359661	0.0144281	0.164468	0.0471668	0.0753543	0.0455481
Tnf	0.0220553	0.164042	0.0288748	0.0716573	0.0462342	0.0196146	0.018853	0.00697657	0.0151481	0.00409165
Ccr7	0.0175226	0.0293191	0.167583	0.0714749	0.0481745	0.0166073	0.0426986	0.0194243	0.0262434	0.00826768
Il23a	0.0303944	0.115932	0.0403707	0.0622323	0.0270038	0.024264	0.18884	0.0730563	0.0953868	0.0488034
Ccl24	0.00797187	0.081375	0.0842912	0.0578794	0.0249679	0.00873492	0.0825579	0.0190724	0.0367884	0.0230785
Nos2	0.011552	0.0527389	0.0674596	0.0439169	0.0167311	0.0112786	0.0729258	0.010342	0.0315155	0.0207069
Ccl1	0.0086353	0.0764054	0.0334722	0.0395043	0.0197947	0.0072247	0.0846909	0.0688713	0.0535956	0.0236309
Tlr8	0.0143291	0.0111245	0.0907442	0.0387326	0.0260222	0.0142337	0.0510803	0.00801571	0.0244432	0.013439
Tlr4	0.0300492	0.0577133	0.0216186	0.0364604	0.0109016	0.0225909	0.0583001	0.0351561	0.0386824	0.0104581
Cxcr4	0.0155779	0.0298275	0.0434308	0.0296121	0.00804115	0.0158123	0.0153441	0.00922065	0.013459	0.00212349
Tlr2	0.0207179	0.0193034	0.0118502	0.0172905	0.00275062	0.0177218	0.022316	0.00658769	0.0155418	0.00466937
Bcl6	0.0131308	0.0109658	0.0128411	0.0123125	0.000678562	0.0120533	0.338971	0.0393172	0.130114	0.104725
Cd40	0.0147165	0.0105786	0.00662981	0.0106416	0.00233464	0.0121262	0.0365771	0.0222056	0.0236363	0.00709452
Myd88	0.000344619	0.0221142	0.00596956	0.00947613	0.00652434	0.000375326	0.105357	0.00671507	0.0374826	0.0339867
Ex. Data Fig. 7f
IHC, Intensity (Hind paw skin)
CCR2	#1	#2	#3	#4	#5	#6	#7	Ave.	SEM
Snx25+/+	17.129	16.516	31.259	16.391	13.017	11.907	12.413	16.9474	2.52023
Snx25+/-	4.32	19.785	5.683	12.637	4.239	13.741		10.0675	2.58686
IHC, Intensity (Normalized)(Hind paw skin) (Snx25+/+ intensity Ave. = 1)
CCR2	#1	#2	#3	#4	#5	#6	#7	Ave.	SEM	t-test (Snx25+/+ vs Snx25+/-)
Snx25+/+	1.02454	0.98787	1.86969	0.95119	0.755393	0.690978	0.720342	1	0.153765	0.0896916
Snx25+/-	0.258392	1.1834	0.339917	0.733341	0.245994	0.797407		0.593075	0.153457
IHC, Intensity (DRG)
CCR2	#1	#2	#3	Ave.	SEM
Snx25+/+	5.298	3.992	2.627	3.97233	0.771114
Snx25+/-	1.49	1.826	2.924	2.08	0.433003
IHC, Intensity (Normalized)(DRG) (Snx25+/+ intensity Ave. = 1)
CCR2	#1	#2	#3	Ave.	SEM	t-test (Snx25+/+ vs Snx25+/-)
Snx25+/+	1.33372	1.00495	0.661324	1	0.194121	0.0991151
Snx25+/-	0.375094	0.459679	0.736091	0.523622	0.109005
Ex. Data Fig. 7g
Distribution
n=1551 from 3 mice			n=1627 from 3 mice
Snx25fl/fl			Snx25Cx3cr1-cKO
Soma diameter (um)	Cell count	Frequency (%)	Soma diameter (um)	Cell count	Frequency (%)
5	0	0	5	0	0
10	4	0.257898	10	12	0.737554
15	135	8.70406	15	115	7.06822
20	447	28.8201	20	399	24.5237
25	428	27.5951	25	476	29.2563
30	243	15.6673	30	288	17.7013
35	131	8.44616	35	150	9.21942
40	75	4.83559	40	104	6.39213
45	58	3.73952	45	42	2.58144
50	18	1.16054	50	32	1.96681
55	8	0.515796	55	9	0.553165
60	4	0.257898	60	0	0
Ex. Data Fig. 7h
PCR array
	Snx25fl/fl					Snx25Cx3cr1-cKO
	#1	#2	#3	Ave.	SEM	#1	#2	#3	Ave.	SEM
Cxcl5	7.14821	2.7023	1.38828	3.74626	1.74276	1.79994	0.216244	0.70724	0.907807	0.468042
Ccl8	5.0617	4.50985	0.545674	3.37241	1.42232	1.84924	0.523374	1.52867	1.30043	0.399397
Cxcl2	1.77999	2.0213	1.03344	1.61158	0.297344	0.314474	0.457338	0.337781	0.369864	0.0442516
Ccl7	1.93375	1.66178	0.578925	1.39149	0.413798	1.24642	0.500066	1.19196	0.979482	0.240223
Ccl2	1.09539	2.0304	0.670699	1.2655	0.401621	1.29598	0.573739	0.549037	0.806252	0.244968
Il1b	0.697841	0.528728	0.295395	0.507321	0.116668	0.0973734	0.016354	0.00794703	0.0405581	0.0285111
Ccl3	0.363255	0.68094	0.0582383	0.367478	0.179771	0.0115009	0.241593	0.0912246	0.114773	0.0674575
Cxcl3	0.482156	0.297304	0.214414	0.331291	0.0791367	0.0469791	0.261767	0.0433636	0.11737	0.072206
Ccl4	0.214768	0.572339	0.0808515	0.28932	0.146695	0.0370172	0.708735	0.0531231	0.266292	0.221271
Ccl11	0.102664	0.419553	0.0805785	0.200932	0.109496	0.0753596	0.640654	0.0971276	0.271047	0.18491
Fos	0.151753	0.335454	0.104396	0.197201	0.0704653	0.0801533	0.236866	0.0935454	0.136855	0.0501549
Il18	0.272409	0.13906	0.174318	0.195262	0.0398937	0.29455	0.256652	0.437029	0.32941	0.0549103
Ccl19	0.142424	0.00133117	0.162921	0.102225	0.0507929	0.360673	0.162673	0.474189	0.332512	0.0910225
Ptgs2	0.144978	0.0838469	0.0763997	0.101742	0.0217248	0.0794433	0.148791	0.00754078	0.0785918	0.0407777
Tollip	0.0614394	0.105004	0.13655	0.100998	0.0217749	0.0485162	0.00127924	0.0849735	0.044923	0.0242272
Tlr6	0.0469529	0.160079	0.0468297	0.0846204	0.0377292	0.0238269	0.166896	0.0633182	0.0846803	0.0426592
Il1rn	0.0809443	0.0421648	0.0862096	0.0697729	0.0138875	0.0369119	0.265381	0.00560873	0.102634	0.0818739
Il23a	0.0106264	0.0450878	0.146628	0.0674475	0.0408212	0.00750545	0.0164863	0.0424973	0.022163	0.0104925
Nfkb1	0.056361	0.0405427	0.0921816	0.0630285	0.0152751	0.0514874	0.00162618	0.0975566	0.0502234	0.0276999
Ccl5	0.0222725	0.00957581	0.15721	0.0630194	0.0472377	0.019683	0.0547096	0.027133	0.0338419	0.0106532
Ccr4	0.0189225	0.0722706	0.0915743	0.0609225	0.0217268	0.0199099	0.142909	0.111095	0.0913048	0.0368599
Tlr2	0.0396414	0.0599196	0.0718036	0.0571215	0.00938924	0.0156653	0.00384866	0.0108108	0.0101082	0.0034292
Il1a	0.113178	0.0245531	0.0255706	0.0544338	0.0293735	0.0725384	0.104876	0.0105389	0.0626512	0.027678
Ccr1	0.0639659	0.0647949	0.0344561	0.0544057	0.00997764	0.0284022	0.17636	0.0284064	0.0777229	0.0493187
Nr3c1	0.00381751	0.0556137	0.0971145	0.0521819	0.0269871	0.0215177	0.107785	0.109774	0.0796921	0.0290929
Sele	0.0415979	0.0857377	0.0241754	0.0505037	0.0183209	0.0264115	0.106699	0.0186035	0.0505712	0.0281541
Il17a	0.0189982	0.035416	0.0584066	0.0376069	0.0114288	0.0347974	0.0508417	0.0374715	0.0410369	0.00496282
Ccr2	0.0458036	0.0424587	0.0169422	0.0350682	0.00911427	0.0705078	0.133251	0.0317727	0.0785106	0.0295663
Il5	0.0134092	0.0441006	0.0233965	0.0269688	0.00903807	0.021048	0.200407	0.0206369	0.0806972	0.0598549
Tlr7	0.00624254	0.047523	0.0117314	0.0218323	0.0129427	0.0114637	0.0566001	0.046901	0.0383216	0.0137177
Crp	0.000228385	0.049437	0.0143833	0.0213496	0.0146261	0.0076596	0.00545682	0.0108078	0.00797474	0.00155271
Il7	0.0136398	0.0168003	0.0168124	0.0157508	0.00105553	0.00896404	0.0377031	0.0981346	0.0482673	0.0262777
Tlr4	0.00121145	0.000207444	0.0332204	0.0115464	0.0108409	0.00399693	0.00268763	0.0070474	0.00457732	0.00129158
Nos2	0.00319163	0.0257583	0.0052008	0.0113836	0.00721074	0.00578526	0.0138558	0.0061552	0.00859874	0.00263068
Ccl1	0.0174377	0.00868715	0.00500251	0.0103758	0.00368768	0.00138291	0.0102862	0.0318726	0.0145139	0.0090519
Tlr8	0.00145595	0.0171661	0.0113877	0.0100032	0.00458765	0.0038157	0.0307042	0.0116343	0.0153847	0.00798534
Ccl24	0.00197969	0.0069818	0.0105269	0.00649613	0.00247929	0.00552007	0.012704	0.0391163	0.0191134	0.0102142
Ex. Data Fig. 7k
Real time PCR
CT value
b-actin	#1	#2	#3	#4	#5
No TAM	27.39	35.08	30.54
TAM	22.72	25.79	28.28	31.09	29.17
Ccl2	#1	#2	#3	#4	#5
No TAM	27.99	34.73	30.04
TAM	24.74	26.98	29.69	31.79	29.25
Ccl3	#1	#2	#3	#4	#5
No TAM	26.33	33.16	29.63
TAM	24.12	26.45	27.51	31.56	28.84
Ccl4	#1	#2	#3	#4	#5
No TAM	25.71	33.04	27.98
TAM	23.62	26.21	27.67	29.71	27.34
Cxcl2	#1	#2	#3	#4	#5
No TAM	22.65	29.42	25.46
TAM	19.94	22.09	23.91	26.92	24.45
Real time PCR
Expression ratio
Ccl2	#1	#2	#3	#4	#5	Ave.	SEM	t-test (No TAM vs TAM)
No TAM	0.591084	1.1419	1.26702			1	0.207624	0.0446445
TAM	0.220895	0.392683	0.337144	0.551501	0.847588	0.469962	0.108374
Ccl3	#1	#2	#3	#4	#5	Ave.	SEM	t-test (No TAM vs TAM)
No TAM	0.807257	1.4652	0.727541			1	0.233737	0.0233627
TAM	0.146716	0.245042	0.660257	0.279535	0.486698	0.36365	0.0925528
Ccl4	#1	#2	#3	#4	#5	Ave.	SEM	t-test (No TAM vs TAM)
No TAM	0.689476	1.69769	0.612836			1	0.349545	0.0828296
TAM	0.188622	0.467673	0.617098	0.494339	0.404321	0.434411	0.0704946
Cxcl2	#1	#2	#3	#4	#5	Ave.	SEM	t-test (No TAM vs TAM)
No TAM	0.727484	0.933672	1.33884			1	0.179573	0.0339974
TAM	0.121665	0.169692	0.346515	0.590901	0.807194	0.407193	0.129492
Ex. Data Fig. 7l
Proportion
CD11b(+)F4/80(+)
	#1	#2	#3	#4	#5	Ave.	SEM	t-test (No TAM vs TAM)
No TAM	56.2	23.2	70			49.8	13.8838	0.378088
TAM	65.4	60.8	46.6	61.8	68.1	60.54	3.71989
CD11b(+)F4/80(-)
	#1	#2	#3	#4	#5	Ave.	SEM	t-test (No TAM vs TAM)
No TAM	33.8	53.2	11.9			32.9667	11.9296	0.290328
TAM	19.5	17	40.5	11.5	10.7	19.84	5.42269

## Sheet: Ex. Fig.7 Immunoblot
Ex. Data Fig. 7
