# Supplementary material for: Dermal macrophages set pain sensitivity by modulating the amount of tissue NGF through an SNX25–Nrf2 pathway
Source: Nat Immunol. 2023 Jan 26;24(3):439–51. doi: 10.1038/s41590-022-01418-5 (PMC9977679; doi:10.1038/s41590-022-01418-5)
Supplement: Source Data Extended Data Fig. 8 — Statistical source data, unprocessed western blots. [file 41590_2022_1418_MOESM19_ESM.xlsx]

## Sheet: Ex. Fig.8
Ex. Data Fig. 8a
Western blot
			#1	#2	#3	#4	#5	Ave.	SEM	t-test (Snx25fl/fl vs Snx25Cx3cr1-cKO)
	Snx25fl/fl	GAPDH	2404.91	9632.47	8738.51	3899.65	4197.47
		NGF	11506.1	14122	12157.9	3415.48	2085.64
		NGF/GAPDH	5.21119	0.733494	0.693974	1.14176	2.05199
		NGF/GAPDH (ratio)	1	1	1	1	1	1	0
	Snx25Cx3cr1-cKO	GAPDH	6732.24	5294.42	10729.1	2566.49	3983.36
		NGF	8819.67	8088.61	14059.4	4026.43	4705.06
		NGF/GAPDH	1.51859	0.602538	0.753631	0.551832	0.846611
		NGF/GAPDH (ratio)	0.29141	0.821463	1.08596	0.483318	0.412581	0.618947	0.130749	0.0596258
Ex. Data Fig. 8c
Proportion
	Snx25+/+			#1	#2	#3	#4	Ave.	SEM
			CD45+ CD11b+ Lin-	2320	7928	7024	6660
		Dermal macs	MHCII+ CD64+	142	597	651	553
		DC	MHCII+ CD64-	508	1949	1822	1573
		Mono	MHCII- CD64-	178	221	123	233
		Dermal macs	population (%)	6.12069	7.53027	9.26822	8.3033	7.80562	0.664687
		DC	population (%)	21.8966	24.5838	25.9396	23.6186	24.0096	0.850124
		Mono	population (%)	7.67241	2.78759	1.75114	3.4985	3.92741	1.29886
	Snx25+/-			#1	#2	#3	#4	#5	#6	Ave.	SEM	t-test (Snx25+/+ vs Snx25+/-)
			CD45+ CD11b+ Lin-	3847	6620	10753	11573	3912	2898
		Dermal macs	MHCII+ CD64+	162	501	718	753	311	291
		DC	MHCII+ CD64-	864	2112	2535	3673	1006	695
		Mono	MHCII- CD64-	256	230	711	319	108	71
		Dermal macs	population (%)	4.21107	7.56798	6.67721	6.50652	7.9499	10.0414	7.15901	0.784202	0.577001
		DC	population (%)	22.4591	31.9033	23.5748	31.7377	25.7157	23.9821	26.5621	1.71704	0.289273
		Mono	population (%)	6.65454	3.47432	6.61211	2.75642	2.76074	2.44997	4.11801	0.807204	0.897938
Ex. Data Fig. 8d
	Real time PCR
	CT value
	b-actin	#1	#2	#3
	Snx25+/+	26.59	28.62	29.7
	Snx25+/-	25.58	27.46	25.9
	Snx25	#1	#2	#3
	Snx25+/+	36.61	37.37	37.68
	Snx25+/-	37.23	37.79	37.05
	Ngf	#1	#2	#3
	Snx25+/+	32.35	34.7	34.4
	Snx25+/-	31.41	33.62	31.87
	Real time PCR
	Expression ratio
	Snx25	#1	#2	#3	Ave.	SEM	t-test (Snx25+/+ vs Snx25+/-)
	Snx25+/+	1	1	1	1	0	0.00940249
	Snx25+/-	0.323088	0.334482	0.111105	0.256225	0.0726344
	Ngf	#1	#2	#3	Ave.	SEM	t-test (Snx25+/+ vs Snx25+/-)
	Snx25+/+	1	1	1	1	0	0.327764
	Snx25+/-	0.952638	0.946058	0.41466	0.771118	0.178239
Ex. Data Fig. 8e
	Real time PCR
	CT value
	b-actin	#1	#2	#3
	Snx25fl/fl	29.74	27.23	22.99
	Snx25Cx3cr1-cKO	29.3	25.14	24.33
	Snx25	#1	#2	#3
	Snx25fl/fl	38.45	37.1	35.51
	Snx25Cx3cr1-cKO	40.31	36.18	36
	Ngf	#1	#2	#3
	Snx25fl/fl	33.97	32.93	29.28
	Snx25Cx3cr1-cKO	34.99	30.8	29.95
	Real time PCR
	Expression ratio
	Snx25	#1	#2	#3	Ave.	SEM	t-test (Snx25fl/fl vs Snx25Cx3cr1-cKO)
	Snx25fl/fl	1	1	1	1	0	0.74799
	Snx25Cx3cr1-cKO	0.203063	0.444421	1.8025	0.816662	0.497819
	Ngf	#1	#2	#3	Ave.	SEM	t-test (Snx25fl/fl vs Snx25Cx3cr1-cKO)
	Snx25fl/fl	1	1	1	1	0	0.988494
	Snx25Cx3cr1-cKO	0.363493	1.02811	1.59107	0.994227	0.354777
Ex. Data Fig. 8f
	Real time PCR
	CT value
	b-actin	#1	#2	#3	#4
	Snx25+/+	22.4	26.99	22.73	20.45
	Snx25+/-	22.21	27.21	22.02	23.22
	Snx25	#1	#2	#3	#4
	Snx25+/+	33.81	35.68	33.61	31.09
	Snx25+/-	34.47	36.65	34.21	34.78
	Ngf	#1	#2	#3	#4
	Snx25+/+	29.23	33.89	30.48	29.79
	Snx25+/-	29.96	33.69	31.44	31.85
	Real time PCR
	Expression ratio
	Snx25	#1	#2	#3	#4	Ave.	SEM	t-test (Snx25+/+ vs Snx25+/-)
	Snx25+/+	1	1	1	1	1	0	0.00137009
	Snx25+/-	0.554785	0.594604	0.403321	0.528509	0.520305	0.0412934
	Ngf	#1	#2	#3	#4	Ave.	SEM	t-test (Snx25+/+ vs Snx25+/-)
	Snx25+/+	1	1	1	1	1	0	0.256407
	Snx25+/-	0.528509	1.33793	0.403321	0.528509	0.699567	0.214823
Ex. Data Fig. 8g
	Real time PCR
	CT value
	b-actin	#1	#2	#3
	Snx25fl/fl	23.68	26.14	25.49
	Snx25Cx3cr1-cKO	23.7	25.83	24.83
	Snx25	#1	#2	#3
	Snx25fl/fl	33.97	34.85	35.59
	Snx25Cx3cr1-cKO	34.83	36.36	35.42
	Ngf	#1	#2	#3
	Snx25fl/fl	30.33	33.33	32.45
	Snx25Cx3cr1-cKO	31.2	32.38	32.5
	Real time PCR
	Expression ratio
	Snx25	#1	#2	#3	Ave.	SEM	t-test (Snx25fl/fl vs Snx25Cx3cr1-cKO)
	Snx25fl/fl	1	1	1	1	0	0.0615392
	Snx25Cx3cr1-cKO	0.558644	0.283221	0.712025	0.517963	0.125445
	Ngf	#1	#2	#3	Ave.	SEM	t-test (Snx25fl/fl vs Snx25Cx3cr1-cKO)
	Snx25fl/fl	1	1	1	1	0	0.804315
	Snx25Cx3cr1-cKO	0.554785	1.55833	0.61132	0.908145	0.325502

## Sheet: Ex. Fig.8 Immunoblot
Ex. Data Fig. 8
