# Supplementary material for: Dermal macrophages set pain sensitivity by modulating the amount of tissue NGF through an SNX25–Nrf2 pathway
Source: Nat Immunol. 2023 Jan 26;24(3):439–51. doi: 10.1038/s41590-022-01418-5 (PMC9977679; doi:10.1038/s41590-022-01418-5)
Supplement: Source Data Extended Data Fig. 10 — Statistical source data. [file 41590_2022_1418_MOESM20_ESM.xlsx]

## Sheet: Ex. Fig.10
Ex. Data Fig. 10c
IHC, Number of SNX25- or SNX25+ cells in YFP+ cells (Hind paw skin)
	#1	#2	#3	#4	#5	#6	#7	#8	#9	#10	#11	#12	#13	#14	#15	#16	#17	#18	#19	#20	#21	#22	#23	#24	#25	#26	#27	#28	#29	#30	Total cell number	Ratio (%)
Number of YFP+ cells	14	10	10	6	13	8	7	7	14	3	5	11	7	7	5	2	1	1	4	4	5	2	7	16	19	12	10	10	17	15	252	100
Number of SNX25- cells	14	10	10	6	12	8	7	7	14	3	4	9	6	7	5	2	1	1	4	4	5	2	7	12	18	12	10	10	17	15	242	96.0317
Number of SNX25+ cells	0	0	0	0	1	0	0	0	0	0	1	2	1	0	0	0	0	0	0	0	0	0	0	4	1	0	0	0	0	0	10	4.13223
Ex. Data Fig. 10e
IHC, Number of SNX25- or SNX25+ cells in YFP+ cells (DRG)
	#1	#2	#3	#4	#5	#6	#7	#8	#9	#10	#11	#12	#13	#14	#15	#16	Total cell number	Ratio (%)
Number of YFP+ cells	5	3	10	8	8	7	4	3	6	7	2	3	3	6	6	9	90	100
Number of SNX25- cells	5	3	10	7	6	6	3	3	6	7	2	3	3	5	5	9	83	91.2088
Number of SNX25+ cells	0	0	0	1	2	1	1	0	0	0	0	0	0	1	1	0	7	8.43373
